# Supplementary material for: IKKβ Inhibition Attenuates Epithelial Mesenchymal Transition of Human Stem Cell-Derived Retinal Pigment Epithelium
Source: Cells. 2023 Apr 13;12(8):1155. doi: 10.3390/cells12081155 (PMC10136838; doi:10.3390/cells12081155)
Supplement: Supplementary file 1 [file cells-12-01155-s001.zip]

Archive with 13 entries (10 files):
- Supplementary Tables/
- Supplementary Tables/Supplemental Table_01.xlsx
- __MACOSX/
- __MACOSX/Supplementary Tables/
- __MACOSX/Supplementary Tables/._Supplemental Table_01.xlsx
- Supplementary Tables/cells-2121403-supplementary.pdf
- __MACOSX/Supplementary Tables/._cells-2121403-supplementary.pdf
- Supplementary Tables/Supplemental Table_04.xlsx
- __MACOSX/Supplementary Tables/._Supplemental Table_04.xlsx
- Supplementary Tables/Supplemental Table_02.xlsx
- __MACOSX/Supplementary Tables/._Supplemental Table_02.xlsx
- Supplementary Tables/Supplemental Table_03.xlsx
- __MACOSX/Supplementary Tables/._Supplemental Table_03.xlsx
