# Supplementary material for: IKKβ Inhibition Attenuates Epithelial Mesenchymal Transition of Human Stem Cell-Derived Retinal Pigment Epithelium
Source: Cells. 2023 Apr 13;12(8):1155. doi: 10.3390/cells12081155 (PMC10136838; doi:10.3390/cells12081155)
Supplement: Supplementary file 1 [file cells-12-01155-s001.zip › Supplementary Tables/Supplemental Table_01.xlsx]

## Sheet: qPCR Primer Seqences
Quantitative Real-Time PCR Primers
Gene		Primer Sequence (5' to 3')	Annealing Temp (°C).	Source
APOE	F	CCAATCACAGGCAGGAAGAT	60	Sripathi, 2021
	R	TCCAGTTCCGATTTGTAGGC
BEST1	F	CTGGGCTTCTACGTGACGC	60	Sripathi, 2021
	R	TTGCTCGTCCTTGCCTTCG
BMP7	F	TCGGCACCCATGTTCATGC	60	Sripathi, 2021
	R	CTTGGAAAGATCAAACCGGAACT
CDH1	F	ATTTTTCCCTCGACACCCGAT	60	Sripathi, 2021
	R	TCCCAGGCGTAGACCAAGA
CDH2	F	AGCCAACCTTAACTGAGGAGT	60	Sripathi, 2021
	R	GGCAAGTTGATTGGAGGGATG
CREBBP	F	GAGAGCAAGCAAACGGAGAG	60	Maruotti, 2013
	R	AAGGGAGGCAAACAGGACA
CRX	F	GTGAGGAGGTGGCTCTGAAG	60	Sripathi, 2021
	R	ATTTAGCCCTCCGGTTCTTG
EFNB1	F	GAGGCAGACAACACTGTCAAG	60	Sripathi, 2021
	R	AGCTTCAGTAGTAGGACCGTC
FAS	F	ATAAGCCCTGTCCTCCAGGT	60	This study
	R	TGGAAGAAAAATGGGCTTTG
FTH	F	GCTGAATGCAATGGAGTGTG	60	This study
	R	CAGGGTGTGCTTGTCAAAGA
GAPDH	F	TAG CCAAATTCGTTGTCATACC	60	Sripathi, 2021
	R	CTGACTTCAACAGCGACACC
GNB3	F	ACACCTGGCCAAGATTTACG	60	Sripathi, 2021
	R	TAGCTGTCCCACACGATCAG
HMGA2	F	GGGCCAGGAGGTAGTTTCTC	60	Sripathi, 2021
	R	CCTCGGTGCACCATGTTTGGC
ICAM1	F	CAAGGCCTCAGTCAGTGTGA	60	This study
	R	CCTCTGGCTTCGTCAGAATC
ITGA2	F	CCTGCCCTTCACATCGAAGAT	60	Sripathi, 2021
	R	GGGGTTCTTGTCTTCTGGAAT
ITGA5	F	GCCTGTGGAGTACAAGTCCTT	60	Sripathi, 2021
	R	AATTCGGGTGAAGTTATCTGTGG
IL6	F	TACCCCCCAGGAGAAGATTCC	60	This study
	R	TTTTCTGCCAGTGCCTCTTT
JAG1	F	GAATGGCAACAAAACTTG	60	Sripathi, 2021
	R	AGCCTTGTCGGCAAATAG C
MICAL1	F	TGCAGAGGAACAACGACAAG	60	Sripathi, 2021
	R	AGCCCAGGAGGAAGACAAAT
MICAL2	F	GGTCAAACCGGAGAGAATGA	60	Sripathi, 2021
	R	GCTACGGCTGGAAAAGTTTG
MITF	F	TTCACGAGCGTCCTGTATGCAGAT	60	Meyer, 2009
	R	TTGCAAAGCAGGATCCATCAAGCC
MMP1	F	GGGGCTTTGATGTACCCTAGC	60	Sripathi, 2021
	R	TGTCACACGCTTTTGGGGTTT
MMP3	F	GCAGTTTGCTCAGCCTATCC	60	Sripathi, 2021
	R	GAGTGTCGGAGTCCAGCTTC
MMP9	F	AGACCTGGGCAGATTCCAAAC	60	This study
	R	CGGCAAGTCTTCCGAGTAGT
NTNG1	F	GCCCTTTGGGTTACGGTGT	60	Sripathi, 2021
	R	TCTGTTAGCTCAATGGTTTTGCT
PMEL17	F	CGCTGATCGTGGGCATCTTG	60	Maruotti, 2013
	R	CGCTGATCGTGGGCATCTTG
RGS3	F	GGCAAGGCAGACAAAATGAT	60	Sripathi, 2021
	R	GAACTCAGTGCGAAGGAAGG
RDH5	F	TCATTTTGGGATACGAGTCTCCA	60	This study
	R	CGGGTCACAGATCAGGTTCA
RLBP1	F	GCTGCTGGAGAATGAGGAAAC	56	Maruotti, 2013
	R	TGGCTGGTGGATGAAGTGG
RPE65	F	TGCGTATGGACTTGGCTTGAATC	56	Maruotti, 2013
	R	TCCTGCTCCTGGGCTCACC
SEMA3D	F	GGAAAGTGCAGACCATCGTT	60	Sripathi, 2021
	R	CATCACAGAGTGCCGCTTTA
SLC16A10	F	ATGCTGGAAACCTTCGGCTC	60	This study
	R	TGAAGACGCTGACTATTGGGC
SNAI1	F	TCGGAAGCCTAACTACAGCGA	60	Sripathi, 2021
	R	AGATGAGCATTGGCAGCGAG
SLC6A13	F	ATGCCACCTCTCCTGTCATC	60	This study
	R	ACCACCAGCATGAGGTAAGG
SLC39A12	F	TTCTTCTACTCAGCCGTGTTTTT	60	This study
	R	GATAGGCGGAGGTATTCGTA
TYR	F	ATTGGGACTGGCGGGATG	60	Maruotti, 2013
	R	GCATAAAGACTGATGGCTGTTG
