# Supplementary material for: IKKβ Inhibition Attenuates Epithelial Mesenchymal Transition of Human Stem Cell-Derived Retinal Pigment Epithelium
Source: Cells. 2023 Apr 13;12(8):1155. doi: 10.3390/cells12081155 (PMC10136838; doi:10.3390/cells12081155)
Supplement: Supplementary file 1 [file cells-12-01155-s001.zip › Supplementary Tables/Supplemental Table_04.xlsx]

## Sheet: URA_CTL VS TGFB TNFA
Upstream Regulator	Expr Log Ratio	Molecule Type	Predicted Activation State	Activation z-score	p-value of overlap	Target molecules in dataset	Mechanistic Network
infliximab		biologic drug	Inhibited	-2.853	3.34e-10	BMP2,CCL20,CXCL1,CXCL8,DDIT4,DUSP4,EDN1,INHBA,MT1X,NFKB2,NFKBIA,PTGES,PTGS2,SPHK1,TRAF1	269 (19)
etanercept		biologic drug	Inhibited	-2.789	1.65e-06	BMP7,CCL2,CCL20,CXCL8,ICAM1,IL6,PTGES,PTGS2	208 (18)
anakinra		biologic drug	Inhibited	-2.592	1.96e-05	CCL2,CXCL1,EDN1,ICAM1,IL1A,IL6,PTGS2	219 (16)
vasoactive intestinal peptide		biologic drug	Inhibited	-2	0.00477	CCL2,CXCL8,EGF,MMP3	203 (14)
poly rI:rC-RNA		biologic drug	Activated	4.941	2.66e-24	ARID5A,BAX,BMP2,CCL2,CCL20,CD70,CD74,CFB,CXCL1,CXCL6,CXCL8,DIO2,EBI3,EDN1,ELF3,FN1,FPR1,GADD45B,HAS1,HBEGF,ICAM1,IFI27,IFIT1,IGF1,IL1A,IL2RG,IL32,IL6,INHBA,IQGAP2,IRF1,ITGA5,JUNB,LIF,LIPG,LTB,MMP1,MMP2,MMP3,MMP9,NFKB1,NFKBIA,NOTCH3,PCK2,PIM3,PLA2G4C,PLAU,PLAUR,PRKCQ,PSME2,PTGS2,RELB,SLC26A4,SLC40A1,SOD2,TAP1,THBS1,TNFAIP2,TNFAIP3,TNFAIP6,TRAF1,VASP	255 (13)
vancomycin		biologic drug	Activated	2.637	2.97e-08	CDCP1,CLDN4,ELF3,FBLIM1,FMO2,IER3,LAMC2,NOX4,S100A11,SOD2,TGIF1,TIMP1,TMSB10/TMSB4X,TNFRSF12A,UPP1
stallimycin		biologic drug	Activated	2.211	6.22e-08	BMP7,CD70,CXCL8,IFI27,IFI6,IFIT1,IFITM1,IL1A,IL6,INHBA,IRF1	190 (11)
oblimersen		biologic drug	Activated	2.121	0.000181	ADM,CXCL8,GADD45B,IFI27,IFI6,IFIT1,IFITM1,MAFF
enterotoxin B		biologic drug	Activated	2.177	0.0248	CCL2,CXCL6,ICAM1,IL6,LIF,SERPINA3
cyclosporin A		biologic drug		0.065	4.78e-15	ABCD3,AKR1B1,BAX,BGN,BMP2,CCL2,CD68,CLDN4,CTGF,CXCL1,CXCL8,DDIT4,EDN1,EDNRB,EGF,EGR2,ELF3,FBLIM1,FN1,FREM2,FST,HELLS,ICAM1,ID3,IER3,IL1A,IL6,IQGAP2,KCNK3,LAMC2,MMP1,MMP2,MMP3,MMP9,NFKB1,NFKBIA,NRCAM,PTGS2,S100A11,SERPINE1,SLC23A2,SPHK1,TAGLN,TGIF1,TIMP1,TMSB10/TMSB4X,TNFRSF12A,UPP1	282 (20)
isotretinoin		biologic drug		1.22	3.55e-09	ALDH1A3,CCL2,CRABP2,CXCL8,ELF3,IGFBP3,IL27RA,IL6,IRF1,MMP1,MMP9,NFKB2,PTGS2,SERPINA3,TNFAIP2	308 (24)
filgrastim		biologic drug		-1.96	3.04e-07	ALOX5,ATP1A3,CD74,CRYBG1,CXCL1,CXCL8,DPYSL3,EGR2,ENO1,GBP3,GNG11,HHIP,HILPDA,HMGA1,IFI6,IFIT1,IL32,KLF9,LDHA,MAFF,MAP2K6,MMP9,NFKBIE,P2RY2,PHLDA2,PLAUR,PSME1,PSME2,PTGS2,RABGAP1L,RELB,SGK1,TNFAIP2,ZFP36L1
leuprolide		biologic drug		1.544	1.17e-05	BAX,MMP1,MMP2,MMP3,MMP9,TIMP1	238 (22)
interferon beta-1a		biologic drug			1.3e-05	ENO1,FPR1,GADD45B,IFI6,IFIT1,IRF1,LGALS1,LTB,MMP9,NFKBIA,PGK1,PLAUR,PSME1,TNFAIP6	98 (7)
icatibant		biologic drug		-0.832	2.19e-05	BDKRB1,BDKRB2,ICAM1,NGF,PTGS2	160 (11)
vapreotide		biologic drug			9.63e-05	CCL2,CXCL8,THBS1	140 (7)
exenatide		biologic drug			0.000195	BAX,CTGF,ICAM1,IL6,MMP9,PTGS2	225 (18)
blinatumomab		biologic drug			0.000461	CCL2,CXCL8,IL6
romidepsin		biologic drug		1.387	0.000644	BAX,CDKN2A,CDKN2B,CDKN2D,ICAM1,MMP9,PLAUR,PTGS2	324 (26)
tocilizumab		biologic drug			0.00124	CCL2,CXCL8,IL6	172 (11)
aldesleukin		biologic drug		0.816	0.00259	GLUL,GNGT1,IFITM1,IRF1,TAP1,TAPBP
elcatonin		biologic drug			0.00489	CXCL6,MMP2
cetuximab		biologic drug			0.00705	FN1,HSPB1,PLAUR	151 (7)
NF-kappaB decoy		biologic drug			0.00799	IL6,PTGS2	228 (20)
urotensin II		biologic drug			0.0161	ALOX5,CXCL8
cyclosporin		biologic drug			0.0161	CXCL8,ICAM1
parathyroid hormone-related protein		biologic drug			0.0211	FN1,RMRP
polymyxin B		biologic drug			0.0211	CXCL8,IL6
BCG vaccine		biologic drug			0.0266	CCL2,PTGS2
PF-4523655		biologic drug			0.0291	DDIT4
MEDI-547		biologic drug			0.0291	EPHA2
dulanermin		biologic drug			0.0291	BAX
GnRH analog		biologic drug		-0.775	0.0349	ACTN1,BCL3,CDK1,EDNRB,EGF,EIF4EBP1,FN1,IFI27,IL32,INHBA,ITPR3,NFKBIA,PHLDA2,SFRP1,SLC2A3,SRSF3
glutamine		chemical - endogenous mammalian	Inhibited	-2.227	1e-07	ABCB5,ADA,CXCL1,CXCL8,ICAM1,IL6,JUNB,NFKB2,NFKBIA,PCK2,PDGFB,PPARGC1A,PTGS2,PYCR1,TUBB4A	259 (19)
lipoxin A4		chemical - endogenous mammalian	Inhibited	-2.159	7.31e-06	CCL2,CXCL8,FN1,ICAM1,IL6,PTGS2,SERPINE1,TIMP1	233 (20)
10-nitrooleate		chemical - endogenous mammalian	Inhibited	-2.219	4.87e-05	CXCL8,ICAM1,IL6,NOX4,PTGS2	278 (17)
carbon monoxide		chemical - endogenous mammalian	Inhibited	-2.952	6.41e-05	BAX,CCL2,FN1,ICAM1,IL6,NQO1,PLAUR,PTGS2,SERPINE1	213 (16)
neuroprotectin D1		chemical - endogenous mammalian	Inhibited	-2.2	0.000129	BAX,CCL20,IL6,PTGS2,TNFAIP2	243 (13)
taurine		chemical - endogenous mammalian	Inhibited	-2	0.000338	CDO1,FN1,IL6,MMP2,MMP9,PTGS2	220 (19)
resolvin D1		chemical - endogenous mammalian	Inhibited	-2.182	0.00249	CCL2,CXCL8,IL6,NFKB1,PTGS2	261 (18)
tretinoin		chemical - endogenous mammalian	Activated	3.377	4.41e-34	ADA,ADM,AKAP12,ALDH1A3,ALOX5,ANGPTL4,AQP1,ASCL1,BCL3,BCO1,BMP2,CA2,CCL2,CCL20,CD68,CD70,CD74,CDKN2A,CDKN2B,CDKN2D,CHN2,CLDN10,COTL1,CRABP2,CSRNP1,CTGF,CTSS,CXCL1,CXCL6,CXCL8,CYP26A1,CYP26B1,CYR61,DIO2,DPYSL3,DUSP4,EBI3,EDN1,EFNB1,EIF4EBP1,ELF3,FLRT1,FN1,FOSL2,FOXC1,FST,GAS2,GFRA1,GPRC5A,GREM1,HBEGF,HDGF,HMGA1,HSPB1,ICAM1,ID1,ID3,IER3,IFI27,IFI6,IFIT1,IFITM1,IGF1,IGFBP3,IL1A,IL6,INHBA,IRF1,ITGA1,I…	349 (22)
D-glucose		chemical - endogenous mammalian	Activated	4.051	8.73e-24	ACSS1,ACTG2,ACTN1,ADA,AKR1B1,AQP1,ATP2B2,BAX,BMP2,CCL2,CCL20,CDK1,CNN1,CTGF,CXCL8,DDIT4,DMD,EDN1,ELF3,ENO1,FBP2,FN1,FST,GLUL,GREM1,GRIA2,HSPB1,ICAM1,ID1,IER2,IGF1,IL6,ILK,INHBA,ITGA1,ITGA5,ITPR3,JAG1,JUNB,LDHA,MMP1,MMP2,MMP9,NOX4,NQO1,NTS,PCK2,PFKP,PGK1,PLAU,PLAUR,PLK3,PPARGC1A,PTGS2,PTPRN,PYCR1,RELB,SELENOP,SERPINE1,SGK1,SLC25A10,SOD2,SPHK1,TAGLN,TAGLN2,TGFB3,TGIF1,TGM2,THBS1,TIMP1,TPI1,TUBB3,TU…	282 (20)
beta-estradiol		chemical - endogenous mammalian	Activated	2.856	5.05e-22	ADM,APC,AQP1,ASCL1,ATP2B2,BAX,BMP2,CA2,CAPN12,CASP4,CCL2,CCL20,CD74,CDK1,CDKN2B,CFB,CHI3L1,CHRDL2,CLDN4,CNN1,COLEC12,CRABP2,CRLF1,CTGF,CXCL1,CXCL8,CYP26B1,CYR61,DDIT4,DHRS2,DUSP4,EDN1,EDN2,EFNA1,EGF,EGR2,EIF4EBP1,ELF3,ENO1,FAM84A,FGF1,FMO2,FN1,FOSL2,FOXC1,FOXC2,FST,GADD45B,GAL,GPR88,GPRC5A,GREM1,HBEGF,HDGF,HELLS,HSPB1,ICAM1,ID1,IER2,IER3,IGF1,IGFBP3,IL1A,IL6,INHBA,IRF1,IRF6,ITGA1,ITGA2,ITGB3,JAG1…	362 (20)
progesterone		chemical - endogenous mammalian	Activated	2.565	2.25e-21	ADM,AQP1,BAX,BMP2,CA2,CCL2,CDKN2A,CDKN2B,CFB,CLDN4,CRYAB,CXCL8,CYP26A1,EFNA1,EGF,F2R,FN1,FOXC1,FST,GAL,HBEGF,ICAM1,ID1,ID3,IGF1,IGFBP3,IL1A,IL6,INHBA,ITGA1,ITGA11,ITGA2,ITGA5,JAM2,KCNG1,KLF9,LDHA,LDLRAD4,LEFTY2,LGALS1,LIF,LRP2,MMP1,MMP2,MMP3,MMP7,MMP9,MUC1,NEDD9,NFKBIA,PDZK1IP1,PEG3,PLK2,PTGS2,PTX3,SGK1,SLC1A5,SLC2A3,SOD2,SPHK1,SPINK1,TGFB3,TGFBI,TIMP1,TYMP,VDR,WNT5B	317 (21)
hydrogen peroxide		chemical - endogenous mammalian	Activated	4.606	6.39e-17	ALOX5,ANKRD1,BAX,CCL2,CD68,CDK1,CDKN2A,CRYAB,CTGF,CTSS,CXCL6,CXCL8,DDIT4,DUSP4,EDN1,EPHA2,FN1,GADD45B,GLS2,HBEGF,ICAM1,ID3,IFI6,IL32,IL6,ITGA2,ITGB3,MMP1,MMP10,MMP2,MMP3,MMP9,MUC1,NGF,NOTCH3,PDGFB,PLAUR,PPARGC1A,PTGS2,PTN,PTX3,SELENOP,SERPINE1,SGK1,SLC30A1,SOD2,SUSD6,TAGLN,TAP1,TGM2,TNFAIP3,TRIB3,TUBA4A,VDR	279 (17)
prostaglandin E2		chemical - endogenous mammalian	Activated	4.034	8.47e-14	ANGPTL4,BAX,BMP2,CASP4,CCL2,CCL20,CTGF,CXCL1,CXCL8,EGR2,F2R,FN1,FOSL2,FST,FSTL3,ICAM1,ID1,IER3,IGF1,IL1A,IL2RG,IL6,ITGA5,LEFTY2,MMP1,MMP2,MMP3,MMP9,NEDD9,NFKBIA,PLAU,PLK2,PTGES,PTGS2,SPHK1,THBS1,TNFAIP6,TREM1	262 (16)
advanced glycation end-products		chemical - endogenous mammalian	Activated	3.533	8.26e-13	BAX,CCL2,CTGF,CXCL8,F2R,FN1,IL6,LRP2,MMP1,MMP9,PDGFB,PFN1,PTGES,PTGS2,SERPINE1	261 (21)
platelet activating factor		chemical - endogenous mammalian	Activated	2.867	1.22e-12	CCL2,EGR2,FN1,ICAM1,IL1A,IL6,MMP1,MMP2,MMP9,NFKBIA,PLAU,PLAUR,PTGS2,SERPINE1,THBS1,TIMP1	205 (16)
norepinephrine		chemical - endogenous mammalian	Activated	3.504	3.67e-09	CITED4,CTGF,CXCL8,DIO2,EDN1,FN1,FOSL2,FST,GRID2,HHIP,ID1,IL6,MMP2,MMP9,NFKBIA,NGF,PPARGC1A,PTGES,PTGS2,SERPINE1,SGK1,SMAD7	264 (18)
fingolimod phosphate		chemical - endogenous mammalian	Activated	2.449	1.59e-08	CCL2,CTGF,IL6,SERPINE1,SPHK1,THBS1	116 (6)
leukotriene D4		chemical - endogenous mammalian	Activated	3.383	4.71e-08	BMP2,CCL2,CXCL8,CYR61,EGR2,FOSL2,HBEGF,IL6,MMP1,NEDD9,PTGS2,SIK1/SIK1B	278 (21)
cyclic AMP		chemical - endogenous mammalian	Activated	2.001	5.45e-08	BMP2,CA2,CCL2,CRYAB,CTGF,DCT,EGR2,FN1,FOSL2,HBEGF,IGF1,IGFBP3,IL6,INHBA,ITPR3,JUNB,KCNJ13,MMP1,MMP10,MMP9,NGF,PPARGC1A,PTGS2,SERPINE1,SOD2,TIMP1	241 (20)
Ca2+		chemical - endogenous mammalian	Activated	3.232	7.4e-08	CSRP1,CXCL8,CYR61,EDN1,ELF3,FN1,FOSL2,HBEGF,ICAM1,ID1,ID3,IL6,IRF1,ITPR3,JUNB,KCND2,KCNG1,MMP9,NFKBIA,PPARGC1A,PTGS2,SERPINE1,SGK1,SSTR2,TAGLN,VDR	234 (20)
5-hydroxytryptamine		chemical - endogenous mammalian	Activated	2.493	1.41e-07	CCL2,CTGF,CXCL8,F2R,HBEGF,HTR2B,ICAM1,IGF1,IL1A,IL6,PTGS2,SERPINE1,THBS1	260 (19)
sphingosine-1-phosphate		chemical - endogenous mammalian	Activated	3.401	2.43e-07	CCL2,CTGF,CXCL8,FN1,ICAM1,IL6,MMP9,PDGFB,PTGS2,SERPINE1,SPHK1,TAGLN,THBS1,TIMP1	249 (19)
aldosterone		chemical - endogenous mammalian	Activated	2.706	6.4e-07	ADM,BMP2,CCL2,CTGF,EDN1,FKBP1B,FN1,ICAM1,IL6,LOX,MMP2,NFKBIA,PLAUR,PROCR,PTGS2,SERPINE1,SGK1	218 (18)
formaldehyde		chemical - endogenous mammalian	Activated	2.449	1.2e-05	BAX,EGR2,FOSL2,JUNB,MMP9,PTGS2,SGK1	216 (18)
deoxycholate		chemical - endogenous mammalian	Activated	2.234	1.46e-05	BAX,CXCL8,GLS2,GLUL,IL6,KCNJ3,PLAU,PLAUR,PTGS2	217 (16)
D-fructose		chemical - endogenous mammalian	Activated	2.805	2.44e-05	CD68,FN1,ICAM1,IL1A,IL6,MMP2,THBS1,TIMP1	275 (18)
homocysteine		chemical - endogenous mammalian	Activated	2.216	2.84e-05	BAX,CCL2,CXCL8,FGF1,FOSL2,ID1,IL6,MMP2,PTGS2,TIMP1,TRIB3	222 (19)
leukotriene C4		chemical - endogenous mammalian	Activated	2.226	4.87e-05	CCL2,CXCL8,EGR2,ICAM1,PTGS2	191 (18)
lauric acid		chemical - endogenous mammalian	Activated	2.164	4.87e-05	CXCL8,IL1A,IL6,NFKB1,PTGS2	212 (16)
ceramide		chemical - endogenous mammalian	Activated	2.433	0.000105	BAX,CXCL8,ICAM1,MMP1,PTGS2,SFRP1	251 (17)
cholesterol		chemical - endogenous mammalian	Activated	2.128	0.000657	ABCA2,CCL2,CD68,CNN1,CXCL8,FN1,HBEGF,ICAM1,IL1A,IL6,INHBA,MMP1,MMP2,PTGS2,THBS1,TIMP1	217 (21)
anandamide		chemical - endogenous mammalian	Activated	2.425	0.000745	ANGPTL4,IL6,MAP2K1,MMP2,PTGS2,TPI1	283 (19)
UTP		chemical - endogenous mammalian	Activated	2.182	0.000818	CCL2,ICAM1,KCND2,SERPINE1,THBS1	227 (21)
bisphenol A		chemical - endogenous mammalian	Activated	2.008	0.000896	ALDH5A1,BAX,CCL2,CTGF,ENO1,F11R,IGF1,MMP9,PFKFB4,PTGS2,SLC1A5,SRSF3,TGFB3	303 (24)
propionic acid		chemical - endogenous mammalian	Activated	2	0.00158	ICAM1,IL1A,KCNH5,NECAB2
palmitic acid		chemical - endogenous mammalian	Activated	2.458	0.0031	BAX,CCL2,CTGF,CXCL8,ICAM1,IL6,NFKBIA,PPARGC1A,PROCR,PTGS2,SERPINE1,SPHK1,TRIB3	226 (21)
inosine		chemical - endogenous mammalian	Activated	2.449	0.00353	CD68,CFB,EIF4EBP1,IRF1,PPP1R14B,TIMP1
fatty acid		chemical - endogenous mammalian	Activated	2.408	0.00433	BAX,CXCL8,CYR61,IL6,MMP9,NFKBIA,PPARGC1A,PTGS2,SERPINE1	231 (22)
mevalonic acid		chemical - endogenous mammalian	Activated	2.174	0.00468	CCL2,ICAM1,MMP1,PTGS2,SERPINE1	212 (20)
quinolinic acid		chemical - endogenous mammalian	Activated	2.199	0.00965	BAX,GFRA1,JUNB,NGF,PTGS2	244 (17)
cholecalciferol		chemical - endogenous mammalian	Activated	2.574	0.0222	ALOX5,CCL2,EDN1,IGF1,IGFBP3,PTPRB,SERPINE1,VDR
phosphate		chemical - endogenous mammalian	Activated	2.449	0.0499	BMP2,DIO2,F2R,LDHA,STC2,TIMP1
dihydrotestosterone		chemical - endogenous mammalian		0.059	1.47e-15	ADM,ALDH1A3,AQP1,ASCL1,ATP13A2,BAX,CACYBP,CD74,CDO1,CHI3L1,COL5A2,CTGF,DIO2,EFNA1,EGF,EIF4EBP1,ENO1,F2R,FN1,FST,GLUL,HSPB1,IGF1,IGFBP3,IL17RB,IL1A,IL6,IQGAP2,ITGA2,JAG1,LDHA,LGALS1,LOX,MAFF,MMP1,MMP2,MMP3,MMP7,MMP9,MUC1,MYRIP,NFKBIA,PFN1,PLAU,PMEPA1,PTGS2,SELENOP,SERPINE2,SGK1,SLC1A5,SLC2A3,SLC7A7,TGM2,THBS1,VCAN	351 (21)
butyric acid		chemical - endogenous mammalian		-0.191	6.73e-11	AQP1,BAX,C7,CCL20,CDK1,CDKN2A,COL5A2,CXCL8,ELK3,GPRC5A,HDGF,HSPG2,ICAM1,IFIT1,IFITM1,IFITM2,IGFBP3,IL32,IL6,IRF1,ITGA5,ITPR3,MMP7,MMP9,MUC1,NFKB1,NFKB2,NFKBIA,PLAU,PTGS2,PTPRN,SELENOP,SERPINE1,SGK1,SIPA1,TGFBI,TGM2,TIMP1,TNFAIP2,TUBA4A,ZFP36L1	291 (17)
hyaluronic acid		chemical - endogenous mammalian		0.99	1.07e-10	BCL3,CXCL8,FN1,FST,ICAM1,IL6,MMP1,MMP2,MMP3,MMP9,NFKB1,NFKBIA,NOG,PLAU,PTGES,PTGS2,SERPINE1,SPHK1,TIMP1,TNFAIP3	273 (16)
hydrocortisone		chemical - endogenous mammalian		-1.154	3.78e-10	ADM,BDKRB2,CCL2,CDK1,CTGF,CXCL8,FN1,GADD45B,GLUL,ICAM1,IGF1,IGFBP3,IL6,INHBA,ITGA2,NFKBIA,PTGS2,SERPINE1,STC2,TNFAIP2,TNFAIP3	325 (20)
15-deoxy-delta-12,14 -PGJ 2		chemical - endogenous mammalian		-1.978	4.09e-09	BAX,CCL2,CTGF,CXCL8,FN1,HSPB1,ICAM1,IL1A,IL6,IRF1,MMP1,MMP3,MMP9,MUC1,NFKB1,NFKBIA,NOX4,NQO1,PLAU,PTGES,PTGS2,SERPINE1,TGIF1	215 (15)
superoxide		chemical - endogenous mammalian		1.132	1.68e-08	FN1,ICAM1,ID3,IL6,MMP9,PTGS2,SOD2,TIMP1	260 (18)
L-triiodothyronine		chemical - endogenous mammalian		0.179	1.82e-08	ABCD3,ACTG2,ADM,AGTRAP,ATP1A3,BCL3,CDKN2A,CDKN2B,CTGF,DIO2,EDN1,EFNA1,EGF,EGR2,GLS2,ID1,ID3,IGF1,IGFBP3,IL6,ITGB3,KLF9,MMP9,NPPB,NTNG1,PCK2,PGK1,PPARGC1A,PRKCQ,PTGS2,RASD2,SERPINE1,SMAD7	294 (24)
ethanol		chemical - endogenous mammalian		0.549	8.37e-08	ADM,ALDH1A3,ALOX5,BAX,CCL2,CTGF,CXCL8,DCT,EDN1,EDNRB,FOSL2,ICAM1,ID1,IL6,LGALS1,MMP2,MMP3,MMP9,MOG,NQO1,PHLDA2,PLK3,PPARGC1A,PTGS2,SERPINE1,SGK1,SLC40A1,SOD2,TGFB3,TIMP1,TNFAIP6,TRIB3	213 (18)
testosterone		chemical - endogenous mammalian		0.675	1.53e-07	ANKRD1,BAX,BCL3,BMP7,CYP26B1,DDIT4,EGF,EIF4EBP1,FN1,FOSL2,FST,ID1,ID3,IGF1,IGFBP3,IL6,INHBA,LGALS1,MMP7,NFKB2,NFKBIA,NGF,PLAU,PTGS2,SLC25A10,SOD2,SSTR2,THBS1,TUBB3,VCAN	343 (21)
dinoprost		chemical - endogenous mammalian		1.548	3.2e-07	ADM,EDN1,FOSL2,ID1,ID3,IL1A,IL6,MMP1,MMP9,PTGS2,PTK2B,PTX3,THBS1	339 (25)
nitric oxide		chemical - endogenous mammalian		0.718	1.05e-06	BAX,CDKN2A,CTGF,CXCL8,DPYSL3,EDN1,HSPG2,IER3,IL6,JUNB,MMP2,MMP9,NQO1,PPARGC1A,PTGS2,SGK1,SLC23A2,THBS1	258 (17)
oleic acid		chemical - endogenous mammalian		0.13	1.14e-06	ALOX5,ANGPTL4,BAX,CXCL8,EDN1,GADD45B,ICAM1,IGF1,IGFBP3,IL6,NFKBIA,PPARGC1A,PTGS2,SERPINE1,SPHK1	254 (17)
sodium chloride		chemical - endogenous mammalian		1.32	2.15e-06	AKR1B1,AQP1,CLTRN,CTGF,CXCL8,DDIT4,EDN1,ICAM1,NOX4,PTGES,PTGS2	222 (17)
niacinamide		chemical - endogenous mammalian		-0.166	3.09e-06	AGTRAP,BAX,CCL2,CXCL8,ICAM1,IL6,IRF1,JUNB,MMP9,PTGS2	263 (19)
corticosterone		chemical - endogenous mammalian		0.226	8.83e-06	BDKRB2,CTGF,DDIT4,DIO2,EDN1,GLUL,IL6,KLF9,MMP9,NOX4,PPARGC1A,PTGS2,SFRP1,SGK1	287 (20)
indican		chemical - endogenous mammalian		0.053	1.2e-05	CCL2,EGLN3,HILPDA,ICAM1,NOX4,PTGS2,THBS1	214 (17)
uric acid		chemical - endogenous mammalian		1.662	1.46e-05	CCL2,CXCL8,ICAM1,IL1A,IL6,ITGB3,NFKB2,NFKBIE,PTGS2,RELB,RFC3,TREM1	244 (17)
ATP		chemical - endogenous mammalian		1.932	1.57e-05	BAX,CXCL8,HBEGF,ICAM1,IL6,MMP1,MMP3,P2RY2,PTGS2,SERPINE1,SPHK1,THBS1,TUBB3	233 (20)
raffinose		chemical - endogenous mammalian			2.46e-05	AKR1B1,AQP1,ICAM1
melatonin		chemical - endogenous mammalian		-1.459	2.56e-05	BAX,BMP2,CCL2,CXCL6,CXCL8,EDN1,IGF1,IL6,JUNB,MMP9,NQO1,PTGS2,SOD2	206 (19)
vitamin A		chemical - endogenous mammalian		0.465	3.08e-05	AQP1,BCO1,BMP2,CYP26B1,KCNG1,LRAT,SLC40A1
GABA		chemical - endogenous mammalian		0.928	3.95e-05	FN1,MMP2,MMP3,MMP7,MMP9,PTGS2	221 (17)
heparin		chemical - endogenous mammalian		-0.877	4.33e-05	CNN1,EPHB2,FN1,ICAM1,IGFBP3,MMP1,MMP2,MMP9,PROCR,TNFAIP6	217 (20)
ascorbic acid		chemical - endogenous mammalian		-0.047	7.77e-05	CXCL8,IGF1,IGFBP3,IL6,ITGA1,ITGA2,ITGB3,PTGS2,SERPINE1,SLC23A2	204 (15)
L-lysine		chemical - endogenous mammalian		-1.067	8e-05	IGF1,IL6,PCK2,SOD2	287 (18)
desoxycorticosterone		chemical - endogenous mammalian		1.974	8e-05	CTGF,NOX4,PTGS2,SERPINE1	197 (12)
geranylgeranyl pyrophosphate		chemical - endogenous mammalian		-1	8.36e-05	BAX,BMP2,CCL2,ICAM1,MMP9,PTGS2	230 (18)
colfosceril palmitate		chemical - endogenous mammalian			9.63e-05	CCL2,CXCL8,ICAM1	195 (15)
selenomethionine		chemical - endogenous mammalian			9.63e-05	MMP2,MMP3,SELENOP
ursodeoxycholic acid		chemical - endogenous mammalian		1	0.000107	BAX,CCL20,CTGF,ELF3,NFKB1,NFKB2,PTGS2,TIMP1,VDR	257 (18)
mannitol		chemical - endogenous mammalian		1.408	0.000129	AKR1B1,CTGF,FN1,ICAM1,SOD2	260 (17)
stearic acid		chemical - endogenous mammalian		0.946	0.00013	EDN1,ICAM1,IL6,NFKBIA,PPARGC1A,PTGS2	213 (15)
L-arginine		chemical - endogenous mammalian		-0.665	0.00016	BGN,FN1,IGF1,IL1A,IL6,SERPINE1	235 (19)
D-galactosamine		chemical - endogenous mammalian		1.664	0.000164	BAX,ICAM1,IL6,JUNB,PTN,SOD2,TIMP1	225 (14)
riboflavin		chemical - endogenous mammalian		-0.447	0.000171	APC,MMP2,MMP9,SFRP1,TIMP1	255 (16)
histamine		chemical - endogenous mammalian		1.817	0.000198	BMP2,CCL2,CLDN4,CXCL8,HBEGF,ICAM1,IL6,NGF,PTGES,PTGS2	258 (18)
L-alpha-lysophosphatidylcholine, palmitoyl		chemical - endogenous mammalian			0.000236	CCL2,CXCL8,ICAM1	172 (12)
8-oxo-7-hydrodeoxyguanosine		chemical - endogenous mammalian		-1.982	0.000293	CXCL8,ICAM1,IL6,PTGS2	223 (17)
2-methoxyestradiol		chemical - endogenous mammalian		0.096	0.000299	ID1,IL6,LOX,MUC1,PTGS2,SERPINE2,SOX6	274 (21)
hydrochloric acid		chemical - endogenous mammalian			0.00045	CCL2,CXCL8,GLS2,ICAM1,IL6	253 (15)
carboxymethylflavin		chemical - endogenous mammalian			0.000461	MMP2,MMP9,TIMP1	151 (7)
pyridoxamine		chemical - endogenous mammalian			0.000461	CXCL8,IL6,SERPINE1
xanthine		chemical - endogenous mammalian		1.934	0.000566	ID3,MMP2,PLAU,PLAUR	232 (18)
sesamol		chemical - endogenous mammalian			0.000789	CD68,IL6,MMP1
linolenic acid		chemical - endogenous mammalian		-0.13	0.000818	ABCD3,EDN1,ICAM1,NFKBIA,SERPINE1	225 (17)
octanal		chemical - endogenous mammalian			0.000848	CCL2,TUBB3
sulfur		chemical - endogenous mammalian			0.000848	MMP2,MMP9	151 (7)
N(6)-carboxymethyl-L-lysine		chemical - endogenous mammalian			0.000848	CTGF,FN1
farnesyl pyrophosphate		chemical - endogenous mammalian		1.981	0.000982	ICAM1,LIPG,PTGS2,SERPINE1	275 (18)
linoleic acid		chemical - endogenous mammalian		-0.057	0.00105	ANGPTL4,EDN1,ICAM1,IL6,MMP1,NFKBIA,NPPB,PTGS2	283 (21)
lactic acid		chemical - endogenous mammalian		1.253	0.00161	CCL2,CXCL8,IGF1,PCK2,PPARGC1A	269 (21)
sphingosylphosphocholine		chemical - endogenous mammalian			0.00181	CCL2,ICAM1,TGM2	211 (15)
ganglioside		chemical - endogenous mammalian			0.00181	ICAM1,IL6,PTGS2	276 (25)
L-cysteine		chemical - endogenous mammalian			0.00181	CDO1,CXCL8,PCK2
iodine		chemical - endogenous mammalian			0.00181	BAX,EGF,ICAM1
7-ketocholesterol		chemical - endogenous mammalian		1.951	0.00238	BAX,CXCL8,ICAM1,NOX4	263 (22)
chloride		chemical - endogenous mammalian			0.00249	PTGS2,SLC26A4
basic calcium phosphate crystal		chemical - endogenous mammalian			0.00249	MMP1,MMP3	195 (10)
Mn2+		chemical - endogenous mammalian			0.00249	ATP13A2,ICAM1
arginine		chemical - endogenous mammalian		-1.406	0.00249	IGF1,PCK2,PPARGC1A,PTGS2,SOD2	282 (22)
acetaldehyde		chemical - endogenous mammalian		0.9	0.00288	IL6,KLF9,MMP2,TIMP1	227 (14)
chenodeoxycholic acid		chemical - endogenous mammalian		0.758	0.0031	CXCL8,IL1A,IL6,LRP2,MMP9,PCK2,PTGS2,VDR	313 (23)
sorbitol		chemical - endogenous mammalian			0.00341	AKR1B1,AQP1,SGK1
agmatine		chemical - endogenous mammalian		0.132	0.00344	BMP2,BMP7,ICAM1,PPARGC1A
AICAR		chemical - endogenous mammalian		-0.67	0.0039	BAX,CDKN2A,FN1,MMP9,PPARGC1A,SERPINE1,SESN2	234 (22)
10E,12Z-octadecadienoic acid		chemical - endogenous mammalian		1.359	0.00422	CCL2,CXCL8,IGF1,IL6,PTGS2,SOX6,TRIB3	255 (19)
D-sphingosine		chemical - endogenous mammalian			0.00445	IL6,PTGS2,SERPINE1	230 (21)
L-methionine		chemical - endogenous mammalian		-1.165	0.00471	CDK1,GADD45B,NFKBIA,PCK2,SMAD7,SOD2	102 (7)
6-dimethylaminopurine		chemical - endogenous mammalian			0.00489	EFNA1,ICAM1
methylamine		chemical - endogenous mammalian			0.00489	FN1,IL6
adenosine		chemical - endogenous mammalian		1.569	0.00516	CXCL8,ICAM1,IL6,PTGS2,SERPINE1,TIMP1	242 (19)
D-galactose		chemical - endogenous mammalian			0.00566	AKR1B1,BAX,SOD2
glutathione		chemical - endogenous mammalian		0.2	0.00615	BAX,IL6,PTGS2,SERPINE1,SOD2,TNC	204 (18)
epinephrine		chemical - endogenous mammalian		1.043	0.00664	CDK1,CXCL8,IL6,MMP2,MMP3,PPARGC1A,PTGS2	256 (19)
estrone		chemical - endogenous mammalian			0.00705	IGF1,IL6,SERPINE1	235 (16)
chondroitin sulfate A		chemical - endogenous mammalian			0.00705	MMP2,MMP9,TIMP1	259 (17)
manganese		chemical - endogenous mammalian			0.00705	PTGS2,SLC40A1,SOD2	202 (15)
8-epi-prostaglandin F2alpha		chemical - endogenous mammalian			0.00799	MMP2,MMP9	202 (13)
chondroitin sulfate		chemical - endogenous mammalian			0.00799	FN1,MMP3	196 (14)
L-homocysteine		chemical - endogenous mammalian			0.00799	CCL2,CXCL8	149 (7)
N-acetylglucosamine		chemical - endogenous mammalian			0.00799	IL6,PTGS2	154 (10)
lactose		chemical - endogenous mammalian			0.00799	MMP1,VDR
pyridoxine		chemical - endogenous mammalian			0.00862	APC,PTGS2,SFRP1
epoprostenol		chemical - endogenous mammalian			0.0104	MMP1,PTGS2,SERPINE1
tauroursodeoxycholic acid		chemical - endogenous mammalian			0.0104	BAX,CTGF,IL6
L-glutamic acid		chemical - endogenous mammalian		1.643	0.0105	BAX,FMO2,GADD45B,JUNB,PPARGC1A,PTGS2,TAP1,TIMP1
4-phenylbutyric acid		chemical - endogenous mammalian		-0.97	0.0106	CCL2,CXCL8,IL6,MMP2,MOG,SELENOP,SOD2
8-hydroxyguanine		chemical - endogenous mammalian			0.0118	CCL20,IL1A
kynurenine		chemical - endogenous mammalian			0.0118	MMP1,MMP3
nitrite		chemical - endogenous mammalian			0.0118	ICAM1,IL6
alpha-ketoisocaproic acid		chemical - endogenous mammalian			0.0118	ATP2B2,ITPR3
12-hydroxyeicosatetraenoic acid		chemical - endogenous mammalian			0.0118	ICAM1,PTGS2
prostaglandin D2		chemical - endogenous mammalian		1.234	0.012	CXCL8,HAS1,IL6,PTGS2
magnesium		chemical - endogenous mammalian			0.0123	CDKN2A,TRPM7,VDR
2-arachidonoylglycerol		chemical - endogenous mammalian			0.0123	ANGPTL4,PPARGC1A,PTGS2
glutamyl-Se-methylselenocysteine		chemical - endogenous mammalian			0.0123	ID1,PLAUR,PSME1
oxysterol		chemical - endogenous mammalian			0.0123	CCL2,CXCL8,TIMP1
L-carnitine		chemical - endogenous mammalian			0.0145	AQP1,EDN1,IL6
phosphatidylinositol		chemical - endogenous mammalian			0.0161	CXCL8,MMP1
UDP		chemical - endogenous mammalian			0.0161	CXCL8,SERPINE1
ubiquinone 9		chemical - endogenous mammalian			0.0161	IL1A,IL6
polyphosphate		chemical - endogenous mammalian			0.0161	BMP2,ICAM1
bile acid		chemical - endogenous mammalian			0.0166	DIO2,PTGS2,SLC23A2,SPINT1
prostaglandin E1		chemical - endogenous mammalian			0.0168	ICAM1,IL6,MMP1
11,12-epoxyeicosatrienoic acid		chemical - endogenous mammalian			0.0194	ICAM1,MMP9,NFKBIA
Zn2+		chemical - endogenous mammalian			0.0194	MMP3,MMP9,SLC30A1
iron		chemical - endogenous mammalian		0	0.0202	GADD45B,ID1,IL6,SLC40A1,SOD2
ganglioside GM1		chemical - endogenous mammalian			0.0211	NGF,PTGS2
L-lactic acid		chemical - endogenous mammalian			0.0211	CCL2,IL6
N,N-dimethylarginine		chemical - endogenous mammalian			0.0211	ICAM1,SERPINE1
steroid		chemical - endogenous mammalian			0.0241	CYR61,IGF1,TIMP1,TNC
L-dopa		chemical - endogenous mammalian		-0.557	0.0244	ADRA2C,BAX,CDC42EP2,CHAC1,CITED4,COTL1,EDNRB,EGR2,F11R,FAM189A1,GADD45B,GRIA2,GRID2,HBEGF,IER3,JUNB,KCND2,KLF9,LYPD1,P2RY6,PADI2,PFKP,PLK2,PTK2B,RAB13,SMPD3,SPOCK3,TRIB3,VAT1L
lactosylceramide		chemical - endogenous mammalian			0.0251	ICAM1,IL6,RELB
L-tryptophan		chemical - endogenous mammalian			0.0251	CXCL8,IL6,SLC1A5
resolvin D2		chemical - endogenous mammalian			0.0251	CXCL8,IL6,NFKB1
ganglioside GD3		chemical - endogenous mammalian			0.0266	FGF13,ICAM1
sulindac sulfone		chemical - endogenous mammalian			0.0266	NQO1,PTGES
arachidonic acid		chemical - endogenous mammalian		1.035	0.0269	EDN1,IL6,NFKBIA,PLAU,PTGES,PTGS2,SRSF3
trilinolein		chemical - endogenous mammalian			0.0291	BAX
9-hydroxy-(S)-10,12-octadecadienoic acid		chemical - endogenous mammalian			0.0291	SERPINE1
leukotriene A4		chemical - endogenous mammalian			0.0291	TNC
nicotinamide-beta-riboside		chemical - endogenous mammalian			0.0291	PPARGC1A
thromboxane A2		chemical - endogenous mammalian			0.0291	PTGS2
cortodoxone		chemical - endogenous mammalian			0.0291	FN1
beta-lactose		chemical - endogenous mammalian			0.0291	MMP9
16:0 ceramide-1-phosphate		chemical - endogenous mammalian			0.0291	CXCL8
metabolite		chemical - endogenous mammalian			0.0291	NQO1
ramiprilat		chemical - endogenous mammalian			0.0291	IL6
cardiolipin		chemical - endogenous mammalian			0.0291	CCL2
2'-fucosyllactose		chemical - endogenous mammalian			0.0291	ICAM1
3-deoxyglucosone		chemical - endogenous mammalian			0.0291	HBEGF
lactulose		chemical - endogenous mammalian			0.0291	CXCL8
beta-tocopherol		chemical - endogenous mammalian			0.0291	CTGF
leukotriene B4		chemical - endogenous mammalian			0.0316	CXCL8,IL6,MMP9
amino acids		chemical - endogenous mammalian			0.0352	IGF1,IL6,JUNB
dopamine		chemical - endogenous mammalian		-1.254	0.0354	ADRA2C,BAX,CXCL8,FST,IL6,KCND2,SSTR2
calcifediol		chemical - endogenous mammalian			0.0389	CXCL8,IL6,VDR
cyanocobalamin		chemical - endogenous mammalian			0.0389	APC,EGF,SFRP1
phospholipid		chemical - endogenous mammalian			0.0392	ALOX5,PTGS2
levothyroxine		chemical - endogenous mammalian		-0.454	0.0456	CDKN2A,DIO2,EGF,IGFBP3,ITGB3
5'-methylthioadenosine		chemical - endogenous mammalian			0.0461	MMP1,PTGS2
L-histidine		chemical - endogenous mammalian			0.0461	DDIT4,SOD2
8-hydroxyeicosapentaenoic acid		chemical - endogenous mammalian			0.0461	ANGPTL4,IL6
androstenediol		chemical - endogenous mammalian			0.0461	BAX,NFKB1
glucosamine		chemical - endogenous mammalian		-1.977	0.0574	CCL2,CXCL1,ICAM1,MMP3
mangiferin		chemical - endogenous non-mammalian	Inhibited	-2.236	2.23e-05	BAX,ICAM1,MMP1,MMP9,NQO1,PTGS2	195 (16)
baicalein		chemical - endogenous non-mammalian	Inhibited	-2.415	2.93e-05	BAX,CCL2,CXCL8,ICAM1,IL6,MMP1,MMP2,PTGS2	232 (18)
piceatannol		chemical - endogenous non-mammalian	Inhibited	-2.423	6.59e-05	CCL2,ICAM1,IL6,MMP1,MMP9,PTGS2	231 (19)
apigenin		chemical - endogenous non-mammalian	Inhibited	-2.208	9.69e-05	BAX,CCL2,CXCL8,ICAM1,IL6,MMP1,MMP9,PTGS2,SOD2,TAGLN	213 (18)
naringin		chemical - endogenous non-mammalian	Inhibited	-2	0.0002	BAX,CCL2,CXCL8,MMP9	217 (18)
zerumbone		chemical - endogenous non-mammalian	Inhibited	-2.156	0.000554	ICAM1,IL6,MMP9,PTGS2,TRAF1	261 (17)
5-O-mycolyl-beta-araf-(1->2)-5-O-mycolyl-alpha-araf-(1->1')-glycerol		chemical - endogenous non-mammalian	Activated	4.075	1.54e-17	BCL3,CCL2,CCL20,CXCL1,CXCL8,EBI3,EGR2,HBEGF,ICAM1,IER3,IFIT1,IL1A,ITGB8,MMP1,MMP9,NFKB1,NFKB2,NFKBIZ,PTGS2,SERPINE2,SOD2,SPHK1,TNFAIP3,TRAF1	226 (10)
salmonella minnesota R595 lipopolysaccharides		chemical - endogenous non-mammalian	Activated	3.986	1.05e-16	BCL3,CASP4,CCL2,CCL20,CMPK2,CXCL1,CXCL6,CXCL8,EDNRB,FPR1,ICAM1,IL1A,IL6,IRF1,JAG1,JUNB,MAFF,MT1X,NFKB1,NFKB2,NFKBIA,NFKBIZ,PTGS2,RELB,SERPINE1,SLFN5,TNFAIP3	277 (13)
E. coli serotype 0127B8 lipopolysaccharide		chemical - endogenous non-mammalian	Activated	3.027	3.42e-15	ACSS1,AQP1,CCL2,CTGF,DIO2,EDNRB,EGR2,F2R,FGF1,GLUL,IGF1,IL6,IRF1,LAMC2,LIF,LOX,MAP2K1,MMP3,NFKB1,NFKBIA,NGF,NOTCH3,P2RY1,P2RY6,PCK2,PDGFB,PTGES,PTGS2,PTX3,SOD2,UBD	228 (14)
peptidoglycan		chemical - endogenous non-mammalian	Activated	4.117	3.99e-09	AQP1,CCL2,CCL20,CXCL1,CXCL6,CXCL8,ICAM1,IL1A,IL6,IRF1,JUNB,MMP1,MMP3,PTGS2,SOD2,SSTR2,TMSB10/TMSB4X,VDR	247 (14)
E. coli B5 lipopolysaccharide		chemical - endogenous non-mammalian	Activated	4.51	1.94e-07	BCL3,CCL2,CCL20,CXCL6,CXCL8,ICAM1,IFIT1,IL1A,IL32,IL6,IRF1,JUNB,LIF,NFKBIA,PPARGC1A,PTGS2,SELENOP,SERPINE1,SOD2,TGFB3,TGIF1,TGM2,THBS1,TNFAIP3,TREM1	250 (13)
carrageenan		chemical - endogenous non-mammalian	Activated	2.569	8.04e-07	CXCL8,EGR2,FOSL2,ICAM1,IL6,JUNB,NGF,PTGES,PTGS2,SELENOP	293 (16)
N-acetylmuramyl-L-alanyl-D-isoglutamine		chemical - endogenous non-mammalian	Activated	2.541	1.31e-06	BDKRB2,CCL2,CXCL8,ICAM1,IL1A,IL6,ITGB3,MMP9,NFKBIA,PTGS2,TREM1	194 (17)
E. coli lipopolysaccharide		chemical - endogenous non-mammalian	Activated	3.21	3.44e-06	CCL2,CXCL1,CXCL6,CXCL8,CYR61,EBI3,ICAM1,IL32,IL6,MMP9,TREM1	191 (16)
bicuculline		chemical - endogenous non-mammalian	Activated	2.813	6.7e-05	CYR61,EGR2,GADD45B,GRIA2,IER2,JUNB,MAFF,PTGS2	237 (13)
tunicamycin		chemical - endogenous non-mammalian	Activated	2.909	8.83e-05	CASP4,CCL20,CHAC1,DDIT4,EIF4EBP1,FKBP11,GADD45B,ICAM1,IL1A,IL6,ILK,MMP3,MMP9,NFKBIA,PCK2,PTGS2,SESN2	205 (14)
hemozoin		chemical - endogenous non-mammalian	Activated	2.374	0.00016	CCL2,CXCL1,ICAM1,IL1A,IL6,MMP9	220 (18)
lipoteichoic acid		chemical - endogenous non-mammalian	Activated	2.438	0.00017	CCL2,CXCL8,EBI3,ICAM1,IL6,MMP2,MMP9,PTGS2,TREM1	179 (17)
brefeldin A		chemical - endogenous non-mammalian	Activated	2.068	0.00058	GADD45B,KCND2,MMP3,PTGS2,SESN2,THBS1,TIMP1	263 (20)
anisomycin		chemical - endogenous non-mammalian	Activated	2.433	0.00104	CXCL8,IL6,IRF1,JUNB,PLAU,PLAUR,SERPINE1	263 (19)
zymosan		chemical - endogenous non-mammalian	Activated	2.402	0.00359	CXCL8,IL1A,IL6,LIF,MMP2,PPARGC1A,PTGS2	215 (19)
bee venom		chemical - endogenous non-mammalian		1.331	9.42e-07	CXCL8,HAS1,HSPB1,ICAM1,IRF1,ITGA5,JUNB,MYH9,NFKBIA,NUPR1,PTGS2,TNFAIP2,TNFAIP3,TRAF1	241 (15)
maslinic acid		chemical - endogenous non-mammalian			4.34e-06	ACTN1,BAX,CDO1,GPRC5A,IL2RG,JUNB,MAP2K6,NFKBIE,PLA2G4C,PLAUR,PTGS2,THBS1	184 (10)
isoliquiritigenin		chemical - endogenous non-mammalian		-1.981	5.62e-06	BAX,CTGF,IL6,MMP2,MMP9,PTGS2	275 (22)
helenalin		chemical - endogenous non-mammalian		-1.633	5.62e-06	CCL20,CXCL1,CXCL6,IL6,MMP9,NFKBIA	149 (12)
ellagic acid		chemical - endogenous non-mammalian		-1.633	8.22e-06	AKR1B1,BAX,MMP1,MMP3,NQO1,PTGS2	263 (17)
magnolol		chemical - endogenous non-mammalian			8.22e-06	BAX,CXCL8,IL6,MMP2,MMP9,PTGS2	218 (19)
rosmarinic acid		chemical - endogenous non-mammalian		-1.982	8.25e-06	CTGF,CXCL8,IL6,MMP2,PTGS2	300 (18)
2-mercaptoacetate		chemical - endogenous non-mammalian		1.982	2.23e-05	CD68,ENO1,ICAM1,IGF1,IL6,PLAU	165 (9)
anethole		chemical - endogenous non-mammalian			2.33e-05	MMP2,MMP9,PLAU,TIMP1	229 (12)
gallic acid		chemical - endogenous non-mammalian		-1.477	3.33e-05	BAX,CXCL8,IL6,MMP2,MMP9	228 (21)
luteolin		chemical - endogenous non-mammalian		-1.285	3.69e-05	BAX,ICAM1,IL6,MMP1,MMP2,MMP9,PPP1R13L,PTGS2,SOD2	257 (21)
theaflavin		chemical - endogenous non-mammalian		-1.067	4.55e-05	CCL2,CDKN2D,ICAM1,IL6	266 (22)
benzyl isothiocyanate		chemical - endogenous non-mammalian		0.056	0.000105	BAX,CDK1,ICAM1,MMP2,PTGS2,SERPINE1	275 (20)
mezerein		chemical - endogenous non-mammalian			0.00036	CD74,FN1,IFI6,IFIT1,IL1A	205 (7)
harmine		chemical - endogenous non-mammalian		-1	0.000414	BAX,BMP2,MMP2,PTGS2	235 (7)
teichoic acid		chemical - endogenous non-mammalian			0.000461	IL6,MMP2,PTGS2
formylmethylflavin		chemical - endogenous non-mammalian			0.000461	MMP2,MMP9,TIMP1	151 (7)
lumichrome		chemical - endogenous non-mammalian			0.000461	MMP2,MMP9,TIMP1	151 (7)
baicalin		chemical - endogenous non-mammalian		-1.154	0.000511	ASCL1,CCL20,CXCL8,EGF,IL6,KCNJ13,TAGLN	201 (18)
diosgenin		chemical - endogenous non-mammalian		0.447	0.000554	ALOX5,BAX,EDN1,PTGS2,SERPINE1	252 (10)
ginsenoside Rb1		chemical - endogenous non-mammalian		-1.067	0.000566	CXCL8,HBEGF,NGF,PPARGC1A	132 (7)
eugenol		chemical - endogenous non-mammalian			0.000789	CXCL8,IL6,PTGS2	185 (13)
sanguinarine		chemical - endogenous non-mammalian			0.000789	CCL2,NQO1,TIMP1	163 (6)
loganin		chemical - endogenous non-mammalian			0.000848	CTGF,NOX4	123 (7)
wax ester		chemical - endogenous non-mammalian			0.000848	CCL2,IL6
tetrahydropalmatine		chemical - endogenous non-mammalian			0.000848	CXCL8,PTGS2
morin		chemical - endogenous non-mammalian		-1.067	0.000982	MMP3,MMP9,PTGS2,TIMP1	264 (15)
12(S)-hydroxyeicosatetraenoic acid		chemical - endogenous non-mammalian			0.00124	FN1,IL6,PTGS2	198 (14)
decursin		chemical - endogenous non-mammalian		-1	0.00126	BAX,MMP1,MMP3,MMP9	245 (18)
antimycin A		chemical - endogenous non-mammalian			0.00158	CDKN2A,MMP1,SOD2,TIMP1	226 (14)
naringenin		chemical - endogenous non-mammalian		-1	0.00187	CLDN4,CXCL1,CXCL8,PPARGC1A,PTGS2	304 (25)
thymoquinone		chemical - endogenous non-mammalian			0.00232	BAX,BMP2,MMP1,MMP3,MMP9,PTGS2	206 (16)
sangivamycin		chemical - endogenous non-mammalian			0.00249	IL6,MMP1	188 (13)
imperatorin		chemical - endogenous non-mammalian			0.00249	IL6,PTGS2	180 (13)
cercosporin		chemical - endogenous non-mammalian			0.00249	CTGF,FN1
Lycium barbarum polysaccharides		chemical - endogenous non-mammalian			0.00249	IGF1,SOD2
filipin		chemical - endogenous non-mammalian			0.00249	CXCL8,SERPINE1	180 (13)
phosphoramidon		chemical - endogenous non-mammalian			0.00249	EDN1,EDNRB
anacardic acid		chemical - endogenous non-mammalian			0.00253	CXCL8,EDN1,MMP9
honokiol		chemical - endogenous non-mammalian			0.00286	BAX,ICAM1,JUNB,MMP9,PTGS2	251 (17)
astragalin		chemical - endogenous non-mammalian			0.00341	ICAM1,MMP9,PTGS2	123 (7)
delphinidin		chemical - endogenous non-mammalian			0.00341	BAX,ICAM1,MMP1	125 (7)
prostaglandin A1		chemical - endogenous non-mammalian		1.029	0.00344	CXCL8,IL6,NFKBIA,PTGS2	233 (16)
pregna-4,17-diene-3,16-dione		chemical - endogenous non-mammalian		-1.982	0.00407	BAX,MMP9,NFKB1,PTGS2	228 (11)
evodiamine		chemical - endogenous non-mammalian		-1.067	0.00407	CXCL8,ICAM1,MMP9,PTGS2	215 (19)
lipoarabinomannan		chemical - endogenous non-mammalian		1.732	0.00407	CXCL8,ICAM1,IER3,IRF1	280 (20)
curdlan		chemical - endogenous non-mammalian			0.00641	CXCL8,IL6,JAG1,MMP9	211 (17)
gambogic acid		chemical - endogenous non-mammalian			0.00705	MMP9,PTGS2,TRAF1	253 (19)
aurapten		chemical - endogenous non-mammalian			0.00799	CXCL8,PTGS2
betulin		chemical - endogenous non-mammalian			0.00799	PTGS2,TIMP1	132 (7)
2-cyclohexen-1-one		chemical - endogenous non-mammalian			0.00799	ICAM1,PTGS2
monensin		chemical - endogenous non-mammalian			0.00862	CXCL8,MMP9,THBS1	288 (16)
myricetin		chemical - endogenous non-mammalian			0.0104	IL6,MMP1,PTGS2
N-hexanoylhomoserine lactone		chemical - endogenous non-mammalian			0.0118	CXCL6,IL1A
glaucocalyxin A		chemical - endogenous non-mammalian			0.0118	IL6,PTGS2
bergamottin		chemical - endogenous non-mammalian			0.0118	MMP2,MMP9
jasplakinolide		chemical - endogenous non-mammalian			0.0118	CTGF,TAGLN
3-deoxy-2-octulosonic acid(2)-lipid A		chemical - endogenous non-mammalian			0.0123	IL6,PTGES,PTGS2
teasaponin		chemical - endogenous non-mammalian			0.0161	IL6,NFKBIA
PQQ cofactor		chemical - endogenous non-mammalian			0.0161	NGF,PPARGC1A
S-allyl-L-cysteine		chemical - endogenous non-mammalian			0.0161	BAX,PTGS2
phorbol 12,13-dibutyrate		chemical - endogenous non-mammalian		1.972	0.0183	CXCL8,ITGA2,PTGS2,SERPINE1
cyanidin 3-O-glucoside		chemical - endogenous non-mammalian			0.0211	IL6,PTGS2
carnosol		chemical - endogenous non-mammalian			0.0211	ICAM1,PTGS2
protocatechuic acid		chemical - endogenous non-mammalian			0.0211	SLC40A1,SOD2
chrysin		chemical - endogenous non-mammalian			0.0222	CCL2,ICAM1,MMP10
salmonella typhimurium lipopolysaccharide		chemical - endogenous non-mammalian			0.0266	IL6,PTGS2
cyclic guanosine monophosphate-adenosine monophosphate		chemical - endogenous non-mammalian			0.0266	CXCL8,IL6
rhodioloside		chemical - endogenous non-mammalian			0.0266	BAX,IL6
aucubin		chemical - endogenous non-mammalian			0.0291	BAX
hexacosanoyl-coenzyme A		chemical - endogenous non-mammalian			0.0291	ALOX5
procyanidin B2		chemical - endogenous non-mammalian			0.0291	PTGS2
cucurbitacin E		chemical - endogenous non-mammalian			0.0291	PTGS2
silvestrol		chemical - endogenous non-mammalian			0.0291	MUC1
aspergillus beta-glucan		chemical - endogenous non-mammalian			0.0291	CXCL8
pneumocystis beta-glucan		chemical - endogenous non-mammalian			0.0291	CXCL8
theaflavin monogallate B		chemical - endogenous non-mammalian			0.0291	PTGS2
10-hydroxydecanoic acid		chemical - endogenous non-mammalian			0.0291	IRF1
long-chain alcohol		chemical - endogenous non-mammalian			0.0291	PTGS2
formononetin		chemical - endogenous non-mammalian			0.0327	BMP2,IL6
oligomycin		chemical - endogenous non-mammalian			0.0392	IL6,PDGFB
rhein		chemical - endogenous non-mammalian			0.0461	CXCL8,ILK
SB203580		chemical - kinase inhibitor	Inhibited	-5.319	4.31e-27	ADAMTS8,AQP1,BAX,BDKRB1,BMP2,CCL2,CCL20,CDK1,CDKN2A,CTGF,CXCL1,CXCL8,CYP26B1,EDNRB,EFNA1,EGF,ENO1,FN1,HAS1,ICAM1,IER3,IFI27,IFIT1,IGFBP3,IL1A,IL6,JUNB,LMO2,MAP2K6,MMP1,MMP10,MMP2,MMP3,MMP9,NFKB1,NFKB2,NPPB,NQO1,PDGFB,PLAU,PLAUR,PPARGC1A,PTGES,PTGS2,SERPINE1,SGK1,SOD2,STC2,TAGLN,TGFB3,TGM2,THBS1,TIMP1,TNFAIP6,TRAF1,TREM1,TYMP,UBD,VDR	235 (15)
PD98059		chemical - kinase inhibitor	Inhibited	-5.071	1.76e-22	AKAP12,ANKRD1,BAX,BGN,BMP2,CA2,CCL2,CCL20,CD74,CDKN2A,CDKN2B,CTGF,CXCL1,CXCL8,DIO2,DUSP4,EDN1,EDNRB,EGR2,ENO1,F2R,FAM13A,FN1,FOXC2,HAS1,HBEGF,ICAM1,ID3,IER3,IGF1,IGFBP3,IL1A,IL6,ITGA2,ITGB3,JUNB,LDHA,LIPG,MMP1,MMP10,MMP2,MMP3,MMP7,MMP9,MT1M,MUC1,NGF,NQO1,OPCML,PDGFB,PHLDA2,PLAU,PLAUR,PTGES,PTGS2,SELENOP,SERPINE1,TGFB3,THBS1,TIMP1,TRAF1,TUBA4A,TYMP,VCAN,VDR,ZFP36L1	282 (17)
LY294002		chemical - kinase inhibitor	Inhibited	-4.709	1.9e-17	ATP2B2,BAX,BMP2,CASP4,CCL2,CD74,CDKN2A,CDKN2B,CDKN2D,CLDN4,CTGF,CXCL1,CXCL6,CXCL8,CYR61,DHRS2,DUSP4,EGR2,F2R,FN1,FOXC1,FOXC2,HBEGF,ICAM1,IER2,IER3,IGF1,IGFBP3,IL32,IL6,IRF1,ITGB3,JUNB,LAMC2,LIF,MMP2,MMP9,NFKBIA,NQO1,NTS,P2RY6,PGK1,PLAU,PLK2,PTGS2,PTN,SERPINE1,SGK1,SIK1/SIK1B,TAGLN,THBS1,TNFAIP3,TREM1,TYMP,VCAN,ZWINT	228 (17)
SP600125		chemical - kinase inhibitor	Inhibited	-3.455	1.01e-16	ADM,ALOX5,AQP1,BAX,CCL2,CCL20,CDK1,CLDN4,CTGF,CXCL1,CXCL8,CYR61,DDIT4,FN1,HAS1,ICAM1,IL17RB,IL1A,IL6,ITGA2,JUNB,MMP1,MMP3,MMP9,MTHFD2,P4HA2,PCK2,PTGES,PTGS2,PTX3,SERPINE1,SOD2,SPHK1,THBS1,VDR	315 (18)
U0126		chemical - kinase inhibitor	Inhibited	-3.385	1.66e-16	ANGPTL4,AQP1,ARHGEF2,BAX,CCL2,CLCF1,CLDN4,CTGF,CXCL1,CXCL8,DHRS2,DUSP4,EDN1,EDNRB,EGF,EIF4EBP1,EPHA2,FN1,GADD45B,GRIA2,HBEGF,ICAM1,IER2,IER3,IL17RB,IL1A,IL6,INHBA,IRF1,ITGA5,JUNB,LIF,MMP1,MMP2,MMP3,MMP9,MUC1,NAV3,PLAU,PLAUR,PLK2,PRELP,PTGS2,SERPINE1,SGK1,SLC2A3,STC2,TGFB3,TGM2,THBS1,TRAF1,TUBA4A,TYMP,ZWINT	320 (19)
PS-1145		chemical - kinase inhibitor	Inhibited	-3.264	7.21e-13	CCL2,CXCL1,CXCL8,EBI3,ICAM1,IL6,IRF1,NFKBIA,PTGS2,SERPINA3,TNFAIP3	268 (19)
Ro31-8220		chemical - kinase inhibitor	Inhibited	-2.63	1.41e-11	CCL2,CXCL8,DUSP4,FN1,FSTL3,ICAM1,IL6,ITGA5,MMP1,MMP2,PRKCQ,PTGS2,SERPINE1,TRAF1	285 (21)
tyrphostin AG 1478		chemical - kinase inhibitor	Inhibited	-2.709	1.52e-11	CCL2,CXCL8,EDN1,EGF,FAP,HBEGF,ICAM1,IL6,ITGA2,MMP1,MMP2,MMP9,MUC1,PLAU,PTGS2,SPHK1,TNFAIP6	274 (20)
Sb202190		chemical - kinase inhibitor	Inhibited	-2.806	8.58e-11	ALOX5,ANGPTL4,CCL2,CTGF,CXCL8,EBI3,FN1,HAS1,ICAM1,IFIT1,IL6,JUNB,MMP1,MMP2,MMP9,PPARGC1A,PTGS2,SERPINE1,SGK1,TYMP,VDR	250 (16)
herbimycin		chemical - kinase inhibitor	Inhibited	-3.068	4.06e-10	CTGF,CXCL8,F2R,ICAM1,IL6,JUNB,MMP1,MMP2,MMP9,PLAU,PTGS2,SERPINE1,SOD2	228 (18)
bisindolylmaleimide I		chemical - kinase inhibitor	Inhibited	-3.688	1.87e-09	CLCF1,CTGF,CXCL8,EIF4EBP1,FN1,ICAM1,IGF1,IL6,MMP1,MMP10,MMP2,MMP9,NFKBIA,PTGS2,SERPINE1,SOD2,TGFB3,TRAF1	198 (17)
AG490		chemical - kinase inhibitor	Inhibited	-2.599	2.72e-09	BAX,BMP7,CCL2,CD68,CXCL8,EDN1,ICAM1,IGF1,IL6,IRF1,LMO2,MMP9,PTGS2,SOD2,TAGLN,TIMP1	261 (23)
wortmannin		chemical - kinase inhibitor	Inhibited	-2.723	1.4e-08	BAX,CCL2,CDKN2A,CDKN2B,CDKN2D,CTGF,CXCL8,F2R,FN1,FOXC2,ICAM1,IGF1,IL6,IRF1,MMP2,MMP9,NFKB1,NFKBIA,PLAU,PTGS2,SERPINE1,TPI1,TYMP	271 (18)
H89		chemical - kinase inhibitor	Inhibited	-2.427	2.61e-08	BAX,CLCF1,CXCL8,EGR2,IGF1,IL6,ITPR3,MMP1,MMP2,MMP9,NFKBIA,NTS,PLAU,PPARGC1A,PTGS2,SERPINE1,SOD2,TNFAIP6,TREM1	213 (18)
Bay 11-7082		chemical - kinase inhibitor	Inhibited	-3.109	2.65e-08	BMP2,CCL2,CHI3L1,CXCL1,CXCL8,ICAM1,IL17RB,IL6,MMP2,MMP9,NFKB1,PTGS2,SOD2	262 (16)
PP2/AG1879 tyrosine kinase inhibitor		chemical - kinase inhibitor	Inhibited	-3.078	5.05e-08	CCL2,CTGF,CXCL8,EDN1,FN1,GRIA2,ICAM1,ID1,IL32,IL6,PLAU,PTGS2,SERPINE1,SOD2	213 (16)
calphostin C		chemical - kinase inhibitor	Inhibited	-2.627	3.31e-07	CCL2,CXCL8,FN1,ICAM1,IL6,MMP9,NGF,NPPB,NQO1,PLAU,PTGS2,SOD2	224 (16)
H-7		chemical - kinase inhibitor	Inhibited	-2.97	2.17e-06	CLCF1,FN1,ITGA5,JUNB,MMP1,MMP3,SERPINE1,SOD2,VDR	312 (21)
Go 6976		chemical - kinase inhibitor	Inhibited	-3.1	3.68e-06	BMP2,CXCL8,FN1,ITGA5,MMP2,MMP9,NFKBIA,PTGS2,SOD2,TRAF1	251 (16)
bisindolylmaleimide		chemical - kinase inhibitor	Inhibited	-2.183	0.000818	CTGF,CXCL8,FN1,IL6,ITGA2	262 (21)
PP1		chemical - kinase inhibitor	Inhibited	-2.186	0.00468	CXCL8,IL1A,MMP2,NPPB,PTGS2	273 (18)
staurosporine		chemical - kinase inhibitor		0.679	1.59e-06	CA2,CXCL8,ICAM1,IGF1,IL6,ITGB3,MMP1,MMP9,NEDD9,NQO1,PLAU,PTGS2,SERPINA3,SERPINE1,VDR	234 (16)
JAK inhibitor I		chemical - kinase inhibitor		-0.816	0.000105	CXCL1,CXCL6,MMP9,PTGS2,SGK1,TIMP1	214 (17)
TPCA-1		chemical - kinase inhibitor			0.000789	CXCL8,IL6,TRAF1	200 (9)
GW 5074		chemical - kinase inhibitor			0.00124	BAX,PTGS2,SERPINE1	253 (23)
R 59022		chemical - kinase inhibitor			0.00181	CCL2,CXCL8,IL6	253 (19)
1L-6-hydroxymethyl-chiro-inositol 2-(R)-2-O-methyl-3-O-octadecylcarbonate		chemical - kinase inhibitor			0.00181	IL6,MMP2,PTGS2	293 (22)
AX15839		chemical - kinase inhibitor			0.00249	CXCL8,IL6
(Ala9)-autocamtide-2		chemical - kinase inhibitor			0.00249	MMP1,MMP2
8-bromoguanosine 3',5'-cyclic monophosphate		chemical - kinase inhibitor		-0.6	0.00249	EDN1,JUNB,MMP9,PLAUR,TGFB3	280 (21)
K-252		chemical - kinase inhibitor		-1.982	0.00555	CXCL8,GRIA2,MMP1,SOD2	287 (24)
KN-62		chemical - kinase inhibitor		-1.98	0.00555	CXCL8,IL6,MMP9,PTGS2	261 (21)
Go6983		chemical - kinase inhibitor			0.0104	CTGF,PTGS2,TRAF1
doramapimod		chemical - kinase inhibitor			0.0118	CTGF,IL6
RWJ 67657		chemical - kinase inhibitor			0.0118	CXCL8,PTGS2
PD 169316		chemical - kinase inhibitor			0.0222	FN1,PPARGC1A,PTGS2
PD 168393		chemical - kinase inhibitor			0.0266	CCL2,CXCL8
MK2 inhibitory peptide		chemical - kinase inhibitor			0.0266	FN1,LOX
tyrphostin AG 127		chemical - kinase inhibitor			0.0266	BAX,PTGS2
Tpl2 kinase inhibitor		chemical - kinase inhibitor			0.0291	PTGS2
2,5-dihydroxymethylcinnamate		chemical - kinase inhibitor			0.0291	EDN1
CGP77675		chemical - kinase inhibitor			0.0291	PTGS2
PD173955		chemical - kinase inhibitor			0.0291	PLAUR
Ro 31-7549		chemical - kinase inhibitor			0.0291	PTGS2
pCPT-cAMP		chemical - kinase inhibitor			0.0327	FOXC2,JUNB
tyrphostin AG 1296		chemical - kinase inhibitor			0.0392	ICAM1,PTGS2
IND S7		chemical - kinase inhibitor			0.047	ENO1,PCK2,PGK1
2-amino-5-phosphonovaleric acid		chemical - other	Inhibited	-2.543	0.003	ARID5A,EGR2,GADD45B,GFRA1,JUNB,PLEKHO1,PLK3,PTGS2,RELB,TNFAIP3,TSPAN18	160 (7)
lysophosphatidic acid		chemical - other	Activated	4.407	2.66e-13	ANKRD1,CCL2,CTGF,CXCL1,CXCL8,CYR61,EDN1,ICAM1,IL6,JUNB,LIF,LIPG,MMP9,NFKB1,NPPB,PLAU,PLAUR,PTGS2,SERPINE1,SPHK1,TAGLN	269 (17)
phorbol esters		chemical - other	Activated	2.999	5.55e-08	CXCL6,CXCL8,IL6,JUNB,LIF,MMP1,MMP10,MMP3,MMP9,NFKB1,PLAU,PTGS2,SOD2,TIMP1,VDR	203 (14)
lysophosphatidylcholine		chemical - other	Activated	2.945	1.58e-07	CCL2,CXCL1,CXCL8,HBEGF,ICAM1,IL6,MMP1,PLAU,PLAUR,SERPINE1	224 (16)
cardiotoxin		chemical - other	Activated	2.111	3.66e-05	BGN,CCL2,EDNRB,FGF11,FLT3,IGF1,IL2RG,ITGA5,MMP2,MMP3,MYH9,PDGFB,PEG3,PTN,TIMP1
epoxyeicosatrienoic acid		chemical - other			0.000848	ALOX5,PTGS2
saturated fatty acid		chemical - other			0.00181	CCL2,IL6,PTGS2	185 (15)
n-6 docosapentaenoic acid		chemical - other			0.0291	PTGS2
tosylphenylalanyl chloromethyl ketone		chemical - protease inhibitor	Inhibited	-2.605	3.87e-06	CCL2,CXCL8,ICAM1,IL6,MMP2,PTGS2,SMAD7	266 (18)
benzyloxycarbonyl-Leu-Leu-Leu aldehyde		chemical - protease inhibitor		-1.458	2.06e-09	AKR1B1,BAX,CCL2,CDKN2A,CFB,CLIC1,CRYAB,CTGF,CXCL8,DMD,EIF4EBP1,HSPB1,ICAM1,IER3,IL6,ITPR3,MMP1,MMP2,MMP9,NFKB2,NFKBIA,NOTCH3,NOX4,NQO1,PFN1,PTGS2,SOD2,TIMP1,TREM1,TUBB4A,VDR	196 (18)
tosyllysine chloromethyl ketone		chemical - protease inhibitor		-1.067	4.55e-05	BDKRB1,IRF1,NFKBIA,PTGS2	233 (13)
lactacystin		chemical - protease inhibitor		0.706	6.46e-05	AKR1B1,CCL2,CLIC1,CRYAB,CXCL8,HSPB1,IL6,MMP1,MMP2,MMP9,NEDD9,NFKBIA,P4HA2,PFN1,PTGS2,TUBB4A,VDR	255 (18)
Z-IETD-FMK		chemical - protease inhibitor			0.000461	BAX,CXCL8,SPHK1	144 (7)
N-Ac-Leu-Leu-norleucinal		chemical - protease inhibitor		-0.959	0.000525	BAX,CCL2,CXCL8,ICAM1,IER3,ITPR3,NEDD9,NFKBIA,PTGS2	274 (17)
4-(2-aminoethyl)benzenesulfonylfluoride		chemical - protease inhibitor		-1.342	0.00161	CASP4,CXCL8,FN1,SOD2,TNC	201 (16)
N-[N-(3,5-difluorophenacetyl-L-Ala)]-S-phenylglycine t-butyl ester		chemical - protease inhibitor		-1.732	0.0107	IL6,NFKB1,PDGFB,RELB
batimastat		chemical - protease inhibitor			0.0123	EGF,MMP2,MMP9
pepstatin		chemical - protease inhibitor			0.0266	BMP2,STC2
amastatin		chemical - protease inhibitor			0.0291	IL6
OSU8-1		chemical - protease inhibitor			0.0291	HBEGF
TAPI-1		chemical - protease inhibitor			0.0327	MMP2,MMP9
epoxomicin		chemical - protease inhibitor			0.047	CXCL8,DMD,NOX4
actinomycin D		chemical drug	Inhibited	-3.339	2.6e-15	ADM,BAX,CCL2,CD70,CTGF,CXCL1,CXCL8,CYR61,DUSP4,EDN1,EGLN3,FN1,FOSL2,FPR1,HBEGF,IL6,IRF1,ITPR3,MMP2,MMP3,NGF,NPPB,PLAU,PLAUR,PTGS2,PTX3,SERPINE1,SLC30A1,SLC40A1,SMAD7,SPHK1,TAP1,TNFAIP2,TRAF1,VDR	272 (16)
epigallocatechin-gallate		chemical drug	Inhibited	-3.325	3.72e-15	APC,BAX,CA2,CCL2,CDKN2A,CTGF,CXCL1,CXCL8,CYR61,EDN1,FN1,FOSL2,GADD45B,GBP3,ICAM1,IL1A,IL6,IRF1,ITGB3,JUNB,MMP1,MMP2,MMP3,MMP9,NFKBIA,PLAU,PTGS2,PTN,RELB,SERPINE1,SFRP1,TAP1,TIMP1,TRAF1	241 (14)
resveratrol		chemical drug	Inhibited	-2.394	8.36e-12	ALOX5,BAX,BMP2,CCL2,CD68,CDKN2A,CXCL8,EDN1,FN1,FOSL2,HDGF,ICAM1,IFIT1,IGFBP3,IL6,ITGA1,JAG1,MAP2K1,MMP1,MMP2,MMP3,MMP9,NFKBIA,NQO1,PDGFB,PLAU,PPARGC1A,PTGS2,SERPINE1,SESN2,SOD2,SPHK1,VASP,VDR	199 (15)
rosiglitazone		chemical drug	Inhibited	-2.309	8.57e-11	ADA,ALOX5,ANGPTL4,BAX,CCL2,CD68,CTGF,CXCL8,DIO2,EBI3,EGLN3,FGF1,FGF13,FN1,GRIA2,HAS1,HTR2B,ICAM1,IGF1,IL1A,IL6,ILK,IRF1,LOX,MMP9,MUC1,NGF,NOX4,NPPB,PPARGC1A,PTGES,PTGS2,SERPINE1,SGK1,SLC27A6,SOD2,TGFB3,THBS1,TIMP1,TNC	267 (19)
genistein		chemical drug	Inhibited	-3.262	1.58e-10	ADM,ALDH5A1,ALOX5,ANGPTL4,BAX,BCL3,BDKRB1,BMP2,CCL2,CD68,CD74,CDK1,CTGF,CXCL6,CXCL8,HAS1,HS3ST3A1,ICAM1,ID1,IGF1,IL6,JUNB,MMP1,MMP2,MMP3,MMP9,NPPB,PCDH17,PFKFB4,PLCXD3,PLK3,PTGS2,SERPINE1,SLC1A5,SOD2,SPHK1,TGFB3,VDR	217 (15)
cerivastatin		chemical drug	Inhibited	-2.052	5.87e-10	AGTRAP,BMP2,CCL2,CD70,CTGF,CXCL8,FN1,HSPB1,ICAM1,IL6,MMP9,PLAU,PLAUR,PTGS2,SERPINE1,TMSB10/TMSB4X	168 (14)
N-acetyl-L-cysteine		chemical drug	Inhibited	-3.475	1.25e-09	ADM,AQP1,ATP1A3,BAX,BMP2,CASP4,CCL2,CCL20,CTGF,CXCL8,CYR61,EDN1,HBEGF,ICAM1,IL1A,IL6,MMP2,MMP9,NPPB,NQO1,PLAU,PLAUR,PTGS2,SERPINE1,SOD2,TNC	221 (15)
curcumin		chemical drug	Inhibited	-3.887	1.58e-09	ALOX5,AQP1,ATP1B2,BAX,CCL2,CDK1,CDKN2A,CLIC1,CTGF,CXCL1,CXCL8,EDN1,FOSL2,GLUL,ICAM1,IL6,JUNB,KLF9,MMP1,MMP2,MMP3,MMP9,NFKB1,NFKBIA,NQO1,PLAU,PPARGC1A,PTGES,PTGS2,PTN,SERPINE1,SMAD7,TRAF1,UBA7	185 (14)
docosahexaenoic acid		chemical drug	Inhibited	-3.385	2.92e-09	ABCD3,BAX,CTGF,CXCL8,IL6,LOX,LOXL1,LOXL2,LOXL3,MMP1,MMP2,MMP9,NFKB1,NOX4,PTGES,PTGS2,SERPINE1,SMAD7,SPHK1,TGFB3,THBS1,TIMP1	252 (20)
silibinin		chemical drug	Inhibited	-2.174	6.48e-09	BAX,CDK1,CTGF,CXCL8,FN1,IGFBP3,IL6,MMP2,MMP3,MMP9,NFKBIA,PLAU,PLAUR,PTGS2	184 (16)
eplerenone		chemical drug	Inhibited	-3.083	7.29e-09	CD68,CTGF,EDN1,FN1,ICAM1,MMP2,NFKB1,NOX4,PTGS2,SERPINE1	273 (17)
losartan potassium		chemical drug	Inhibited	-2.959	1.49e-08	AQP1,BAX,BMP7,CTGF,CXCL8,EDN1,EGF,FN1,IL6,MMP2,MMP9,NOX4,PTGS2,SERPINE1,TGFB3,TIMP1,TUBB3	277 (19)
simvastatin		chemical drug	Inhibited	-2.324	1.67e-08	ARHGEF2,BAX,BMP2,CCL2,CCL20,COTL1,CTGF,CXCL8,CYR61,EDN1,F2R,ICAM1,IGFBP3,IL6,IRF1,MMP1,MMP2,MMP3,MMP9,NFKBIA,NPPB,PTGS2,SERPINE1,TIMP1	199 (15)
fasudil		chemical drug	Inhibited	-2.377	2.6e-07	BMP2,CCL2,CDKN2A,CTGF,ICAM1,IL6,MMP2,MMP9,TAGLN,TGFB3	208 (19)
salirasib		chemical drug	Inhibited	-3.302	2.95e-07	ADM,COL5A2,LDHA,LGALS1,PFKFB4,PGK1,PLAU,PLOD2,SERPINE1,TGM2,TPI1	246 (7)
green tea polyphenol		chemical drug	Inhibited	-2.157	3.91e-07	BAX,ICAM1,IGF1,IGFBP3,IL6,MMP2,MMP9,PLAU,PTGS2	224 (16)
valsartan		chemical drug	Inhibited	-2.035	8.04e-07	AQP1,EDN1,EGF,FN1,ICAM1,IL6,MMP2,PTGS2,SERPINE1,TIMP1	276 (19)
medroxyprogesterone acetate		chemical drug	Inhibited	-2.013	1.01e-06	BAX,CCL2,CDK1,CYR61,FN1,ICAM1,IL1A,IL6,JUNB,LEFTY2,MMP1,MPZL2,PLAU,SGK1,TNC,VCAN	296 (19)
motexafin gadolinium		chemical drug	Inhibited	-2.236	2.36e-06	MT1E,MT1G,MT1H,MT1X,SLC30A1
quercetin		chemical drug	Inhibited	-2.021	2.52e-06	BAX,CCL2,CXCL8,EDN1,EGF,ICAM1,IL32,IL6,MMP1,MMP9,NEDD9,PLAU,PLAUR,PPARGC1A,PTGS2,SMAD7	192 (15)
parthenolide		chemical drug	Inhibited	-2.209	2.81e-06	ANKRD1,CCL2,CXCL8,IL6,LIF,MMP9,PTGS2,SOD2	250 (17)
glucocorticoid		chemical drug	Inhibited	-2.288	3.71e-06	ALOX5,BAX,CCL2,CRIP1,CTGF,CXCL1,CXCL8,EDN1,FN1,GLUL,ICAM1,IGFBP3,IL1A,IL6,MMP3,MMP9,NFKBIA,NGF,PPARGC1A,PTGS2,SERPINE1,SGK1,VDR	231 (16)
aspirin		chemical drug	Inhibited	-2.443	5.35e-06	CCL2,CXCL1,CXCL8,ICAM1,IL1A,IL6,MMP1,MMP2,MMP9,NOX4,PTGS2,THBS1,TYMP	213 (17)
piperine		chemical drug	Inhibited	-2.216	8.22e-06	BAX,IL6,IRF1,MMP3,MMP9,PTGS2	196 (15)
sunitinib		chemical drug	Inhibited	-2.629	8.32e-06	ADAMTS8,CTGF,FN1,HAS1,ICAM1,ITGA1,ITGB3,MMP9,TGFBI,TNC	227 (18)
caffeic acid phenethyl ester		chemical drug	Inhibited	-2.709	8.37e-06	BAX,CDKN2A,CXCL8,HSPB1,ICAM1,IL6,MMP2,NFKB1,NFKB2,NFKBIA,NQO1,PTGS2,RELB	264 (19)
sulfasalazine		chemical drug	Inhibited	-2.38	1.17e-05	CXCL8,ICAM1,IER3,MMP7,NFKBIA,TYMP	247 (16)
ginkgolide B		chemical drug	Inhibited	-2.219	4.87e-05	BAX,CCL2,ICAM1,IL6,NOX4	214 (19)
caffeic acid		chemical drug	Inhibited	-2	4.87e-05	AKR1B1,CCL2,CXCL8,MMP3,PTGS2	280 (26)
cilostazol		chemical drug	Inhibited	-2.621	9.91e-05	BAX,CCL2,ICAM1,MMP1,MMP9,PPARGC1A,SERPINE1	246 (21)
triptolide		chemical drug	Inhibited	-2.39	0.000107	BAX,CXCL1,CXCL8,ICAM1,IL6,MMP1,MMP7,NFKB1,PTGS2	245 (18)
propofol		chemical drug	Inhibited	-2.2	0.000118	BAX,CCL2,IL6,MMP2,MMP9,SOD2,THBS1	253 (18)
telmisartan		chemical drug	Inhibited	-2.759	0.000206	BAX,CCL2,CTGF,CYR61,ICAM1,IL6,MMP9,PTGS2	235 (20)
(+)-MK-801		chemical drug	Inhibited	-2.374	0.000263	ATP1B2,ATP2B2,ICAM1,ITGB3,JUNB,NFKBIA,NTS,SSTR2,TIMP1	291 (20)
hymecromone		chemical drug	Inhibited	-2.429	0.000284	CXCL8,MMP2,MMP3,MMP9,NFKB1,TNFAIP6	200 (17)
tetrathiomolybdate		chemical drug	Inhibited	-2	0.000293	IL1A,MMP9,SERPINE1,TIMP1	252 (12)
napabucasin		chemical drug	Inhibited	-2.121	0.000522	CXCL8,EGF,ID1,ITGA2,JAG1,MUC1,NFKB1,PLAUR
irbesartan		chemical drug	Inhibited	-2.19	0.000818	CCL2,ICAM1,ILK,ITGB3,SERPINE1	155 (13)
lycopene		chemical drug	Inhibited	-2	0.00158	BAX,MMP7,MMP9,PTGS2	202 (18)
candesartan		chemical drug	Inhibited	-2.425	0.00208	ADM,FN1,FOSL2,ICAM1,IL6,SERPINE1	269 (18)
spironolactone		chemical drug	Inhibited	-2.791	0.0021	CTGF,EDN1,EDNRB,FN1,ICAM1,IL6,LOX,PTGS2	218 (18)
vitamin E		chemical drug	Inhibited	-2.433	0.0115	ATP1A3,BAX,CCL2,IL1A,MMP2,SERPINE1
lipopolysaccharide		chemical drug	Activated	8.619	6.37e-30	ADA,ADM,ALOX5,ANGPTL4,AQP1,BAX,BCL3,BDKRB1,BGN,BMP2,CASP4,CCL2,CCL20,CD68,CD74,CDC42EP2,CFB,CHI3L1,CMPK2,COL5A2,COL9A1,CRYAB,CTGF,CXCL1,CXCL14,CXCL6,CXCL8,CYR61,DDIT4,DIO2,DRAM1,DUSP4,EBI3,EDN1,EGR2,ELF3,ELK3,ENO1,F2R,FDCSP,FN1,FOXC2,FPR1,FST,GADD45B,GBP3,HBEGF,HDGF,HMGA1,HSPB1,ICAM1,ID3,IER3,IFI27,IFI6,IFIT1,IFITM1,IFITM2,IGF1,IGFBP3,IL1A,IL2RG,IL32,IL6,INHBA,IRF1,ITGA5,ITGB8,JAG1,JUNB,LDHA,LGAL…	265 (13)
phorbol myristate acetate		chemical drug	Activated	6.671	1.01e-22	ADM,ALDH1A3,ANGPTL4,ASCL1,ATP1A3,BAX,BMP7,C3orf52,CA2,CCL2,CCL20,CD68,CD70,CDK1,CDKN2A,CDKN2B,CDKN2D,CLCF1,CTGF,CXCL8,CYR61,DDIT4,DYNC1I1,EBI3,EGF,EGR2,EIF4EBP1,EPHA2,FHL3,FOSL2,FOXC2,FST,FSTL3,GAL,GNB3,GPRC5A,HAS1,HBEGF,HMGA1,ICAM1,ID1,ID3,IGF1,IGFBP3,IL1A,IL2RG,IL32,IL6,INHBA,IRF1,ITGA2,ITGB3,ITPR3,JUNB,KAT2B,LIF,LIPG,LOXL2,LTB,MAP2K1,MMP1,MMP10,MMP2,MMP3,MMP7,MMP9,MYH9,NFKB1,NFKBIA,NFKBIE,NQO1…	326 (18)
camptothecin		chemical drug	Activated	3.796	3.22e-17	ANO9,BAX,BDKRB1,CASP4,CCL2,CCL20,CD70,CDC42EP2,CDK1,CDKN2A,CHAC1,CRYBG1,CXCL1,CXCL6,CXCL8,EDN1,EGR2,FOXC1,FPR1,GADD45B,HBEGF,ICAM1,ID1,ID3,IGFBP3,IL1A,IL6,IQGAP2,IRF1,LDLRAD4,MAFF,MMP1,MMP9,NFKB1,NFKB2,NFKBIA,NFKBIE,P2RY2,PDLIM7,PEG3,PHLDA2,PTGES,PTGS2,PTPRN,PTX3,RGS3,SERPINE1,SIPA1,SLC30A1,SOD2,SPINK1,STC2,TAGLN2,TAP1,TGFBI,TNFAIP3,TNFAIP6,TPM4,TRAF1,TUBA4A,ZFP36L1	263 (15)
cisplatin		chemical drug	Activated	4.333	4.28e-17	ALDH1A3,ANKRD1,AQP1,BAX,C11orf96,CCL2,CDCP1,CDK1,CDKN2A,CDKN2B,CDO1,CLDN4,CTGF,CXCL14,CXCL8,CYP26A1,DDIT4,DRAM1,DRAXIN,EDN1,EGF,ELF3,EXOC6,F11R,FAXDC2,FBLIM1,FN1,GLS2,GRIA2,ICAM1,IER3,IFI6,IFITM1,IGFBP3,IL1A,IL6,LAMC2,MICALL2,MMP2,MSH2,MT1X,NAV3,NOTCH3,NOX4,NQO1,P4HA2,PLK2,PLK3,PPARGC1A,PROCR,PTGES,REV3L,RNF144B,S100A11,SERPINE1,SESN2,SLC22A8,SLC2A3,TAP1,TCIM,TGIF1,THBS1,TIMP1,TMSB10/TMSB4X,TNFRS…	296 (20)
decitabine		chemical drug	Activated	4.262	1.24e-14	ADGRB1,AKAP12,ALOX5,ANGPTL4,APC,BAX,CDK1,CDKN2A,CDKN2B,CDKN2D,CHI3L1,CTGF,FILIP1L,FN1,GADD45B,GFRA1,HBEGF,HELLS,IFI27,IFITM1,IGFBP3,IL6,ITGA1,ITGA2,JAG1,JUNB,LHX1,LOX,MMP1,MMP2,MMP3,MMP7,MMP9,MSH2,NFKBIA,NQO1,PDGFB,PDLIM4,PTGS2,RRAD,SFRP1,SGK1,SLC19A1,SLC2A3,SLC30A1,SLC4A10,SSTR2,TGFBI,THBS1,TMSB10/TMSB4X,TUBA4A,VCAN	313 (23)
tributyrin		chemical drug	Activated	3.474	1.8e-14	ADM,AKAP12,CCL2,CCL20,CTGF,CXCL6,CXCL8,CYR61,EDN1,HBEGF,ID3,IL6,INHBA,NFKB2,PTGS2,SLC30A1,SOD2,TNFAIP3,TUFT1	256 (15)
mycophenolic acid		chemical drug	Activated	2.78	3.1e-14	ADM,AKAP12,CCL2,CCL20,CTGF,CXCL6,CXCL8,CYR61,EDN1,FN1,HBEGF,ID3,IL6,INHBA,NFKB2,PTGS2,SERPINE1,SLC30A1,SOD2,TNFAIP3,TUFT1	238 (19)
bleomycin		chemical drug	Activated	4.971	2.22e-11	BMP1,CCL2,CTGF,CTSS,CXCL1,F2R,FAP,FN1,HBEGF,ICAM1,ID1,IGF1,IL1A,IL6,ITGA1,JAG1,LOX,LTBP2,MMP2,MMP9,NPPB,SERPINE1,SFRP1,SPHK1,THBS1,TIMP1	330 (20)
deferoxamine		chemical drug	Activated	2.952	2.75e-11	ADM,ANGPTL4,CCL20,CDKN2A,CXCL8,EGLN3,ENO1,GADD45B,HTR2B,ICAM1,IFI6,IGF1,IGFBP3,IL32,IL6,LDHA,MMP1,MMP2,NFKB1,NFKB2,PGK1,PLAUR,SERPINE1,SERPINE2,SLC2A3,SMAD7,VDR	293 (22)
bromodeoxyuridine		chemical drug	Activated	2.726	2.32e-10	BMP7,CD70,CXCL8,IFI27,IFI6,IFIT1,IFITM1,IGFBP3,IL1A,IL6,INHBA,IRF1,SERPINE1,TGFBI	300 (21)
doxorubicin		chemical drug	Activated	4.708	3.73e-10	ADM,BAX,CA2,CDCP1,CDK1,CDKN2A,CLDN4,CTGF,CXCL8,CYR61,DRAM1,EDN1,ELF3,HBEGF,ID1,IER3,IRF1,JAG1,LAMC2,MMP2,NFKB1,NFKBIA,NOTCH3,NOX4,NPPB,NQO1,PMEPA1,PTGS2,S100A11,SCN3B,SMAD7,SOD2,SPHK1,TAP1,TGFB3,TIMP1,TNFRSF12A,UPP1	275 (16)
trichostatin A		chemical drug	Activated	2.582	2.07e-09	AKAP12,BAX,BMP2,CCL2,CDK1,CDKN2A,CDKN2B,CDKN2D,CLDN10,COLEC12,CXCL8,CYTOR,DHRS2,ELF3,F2R,FOSL2,FOXC1,FST,GRIA2,ICAM1,ID1,ID3,IFITM1,IGFBP3,IL6,IRF1,ITGA1,MMP1,MMP3,MMP7,MMP9,MUC1,NFKB2,NFKBIA,PLAU,PTGS2,RELB,SFRP1,SGK1,SPHK1,SPIB,TAGLN,TGM2,THBS1,TIMP1,TMSB10/TMSB4X,TNFAIP2	281 (18)
resiquimod		chemical drug	Activated	3.364	4.85e-08	CASP4,CCL2,CCL20,CD70,CXCL1,CXCL8,EBI3,HSPB1,ICAM1,IER3,IL1A,IL6,INHBA,LIF,NFKB1,NFKBIA,NFKBIZ,PLAU,PTGS2,PTX3,SOD2	269 (14)
estrogen		chemical drug	Activated	2.279	7.98e-08	BCL3,BMP2,CCL2,CTGF,CYR61,EGF,FN1,GAL,HBEGF,ICAM1,IGF1,IL1A,IL6,ITGA5,JUNB,LGALS1,LIF,MUC1,NTS,PTGS2,PTX3,RFC3,SERPINA3,SERPINE2,SSTR2,TGFB3,VDR	312 (19)
cyclophosphamide		chemical drug	Activated	2.903	1.97e-07	CDKN2A,ELF3,FLT3,IER3,IL6,LAMC2,NGF,S100A11,TGIF1,THBS1,TIMP1,TNFRSF12A,UPP1	269 (20)
gentamicin C		chemical drug	Activated	2.891	2.31e-07	CLDN4,DMD,ELF3,FBLIM1,IER3,LAMC2,S100A11,TGIF1,TIMP1,TMSB10/TMSB4X,TNFRSF12A,UPP1
phenacetin		chemical drug	Activated	3.138	2.6e-07	CLDN4,ELF3,FBLIM1,IER3,LAMC2,S100A11,TIMP1,TMSB10/TMSB4X,TNFRSF12A,UPP1
lomustine		chemical drug	Activated	3.464	2.77e-07	CDCP1,CLDN4,ELF3,FBLIM1,IER3,LAMC2,S100A11,TGIF1,TIMP1,TMSB10/TMSB4X,TNFRSF12A,UPP1
triamterene		chemical drug	Activated	3.44	3.94e-07	CDCP1,CLDN4,ELF3,FBLIM1,IER3,LAMC2,S100A11,TGIF1,TIMP1,TMSB10/TMSB4X,TNFRSF12A,UPP1
CC8490		chemical drug	Activated	2	7.14e-07	CXCL8,IER3,IL6,SOD2
allopurinol		chemical drug	Activated	3.053	9.04e-07	CDCP1,CLDN4,ELF3,FBLIM1,IER3,LAMC2,PTGS2,S100A11,TGIF1,TIMP1,TMSB10/TMSB4X,TNFRSF12A,UPP1
etoposide		chemical drug	Activated	2.354	9.19e-07	BAX,CA2,CDKN2A,CXCL8,DDIT4,DUSP4,GLS2,ID1,IER3,IRF1,MMP1,NFKB2,NOTCH3,RELB,RNF144B,SGK1,SLC2A3,SOD2,SPHK1,TNFAIP3	242 (15)
ponesimod		chemical drug	Activated	2.236	1.08e-06	CCL2,CTGF,IL6,SERPINE1,THBS1
phenylbutazone		chemical drug	Activated	2.751	1.1e-06	CDCP1,CLDN4,FBLIM1,IER3,LAMC2,PTGS2,S100A11,TIMP1,TMSB10/TMSB4X,TNFRSF12A,UPP1
cis-urocanic acid		chemical drug	Activated	2.621	2.01e-06	CRYAB,CXCL8,GADD45B,IGFBP3,IL6,PTGS2,TNFAIP3	165 (9)
streptozocin		chemical drug	Activated	2.122	3.16e-06	ATP1B2,BAX,CTGF,EGF,FN1,GREM1,HSPG2,ICAM1,IGF1,IGFALS,IL6,MMP2,MMP9,NOX4,NQO1,PPARGC1A,PTGS2,PTPRN,SERPINE1,SLC2A3,SOD2	242 (19)
cocaine		chemical drug	Activated	3.026	3.98e-06	CCL2,CXCL8,EGR2,GADD45B,GRIA2,ICAM1,IFIT1,IL6,INHBA,JUNB,LAMC2,MAP2K6,NFKB1,NFKB2,NTS,PDGFB,SERTAD1,SLC16A10,THBS1	233 (22)
trovafloxacin		chemical drug	Activated	3.317	4e-06	ICAM1,IL6,IRF1,JUNB,NFKBIA,SERPINE1,SOD2,TGIF1,TGM2,THBS1,TNFAIP3	251 (14)
CpG oligonucleotide		chemical drug	Activated	3.353	4.86e-06	BAX,CASP4,CXCL8,GBP3,ICAM1,IFI27,IFI6,IL6,NFKBIZ,PTGES,PTGS2,SERPINE1,SLC40A1,SOD2,THBS1,VASP	247 (18)
methamphetamine		chemical drug	Activated	2.599	9.3e-06	BAX,BMP7,FOSL2,ICAM1,IL1A,IL6,LGALS1,MMP2,MMP9,NTS,PCLO	288 (21)
eflornithine		chemical drug	Activated	2.828	1.68e-05	CDK1,CDKN2B,FN1,IL32,ITGB3,SERPINE1,SOD2,TGM2	243 (15)
carboplatin		chemical drug	Activated	2.985	2.01e-05	CDCP1,CLDN4,ELF3,IER3,LAMC2,TGIF1,TIMP1,TNFRSF12A,UPP1
dalfampridine		chemical drug	Activated	2.828	2.03e-05	CYR61,EGR2,GADD45B,GRIA2,IER2,JUNB,MAFF,PTGS2	130 (7)
isoproterenol		chemical drug	Activated	3.258	2.66e-05	CDK1,DIO2,EDN1,FOSL2,IL6,JUNB,MMP2,MMP9,NGF,NPPB,PDGFB,PTGS2,SOD2,TIMP1,TUBB3	238 (18)
5-azacytidine		chemical drug	Activated	3.582	0.000171	CDKN2B,CLCF1,EPHA2,HBEGF,IFI6,INHBA,LOX,MAFF,PLAU,PTGS2,SPHK1,TGM2,THBS1,UPP1	235 (14)
tosedostat		chemical drug	Activated	2.433	0.000195	CHAC1,CXCL8,DDIT4,SESN2,STC2,TRIB3
cytarabine		chemical drug	Activated	2.401	0.00303	BAX,CDK1,ICAM1,IL6,LTB,SESN2,TGFB3	242 (17)
gentamicin		chemical drug	Activated	2.589	0.00569	AQP1,BAX,CCL2,CDO1,DMD,EGF,HSPB1,ICAM1,IGFBP3,IRF1,JUNB,PTN,TAP1,TIMP1,ZFP36L1	180 (12)
phytohemagglutinin		chemical drug	Activated	2.978	0.0321	BCL3,CCL2,CXCL8,FOSL2,ICAM1,IL2RG,IL6,ITGB3,MMP9,MT1E,NFKB1,SELENOP,SPHK1,TIMP1,TRAF1
dexamethasone		chemical drug		-0.608	2.56e-40	ACTG2,ADM,AKAP12,ALOX5,ANGPTL4,ANGPTL7,ANKRD1,AQP1,ARHGEF2,ATP1A3,BAX,BCL3,BDKRB2,BGN,BMP1,BMP2,CA2,CCL2,CCL20,CD74,CDKN2A,CDKN2B,CFB,CHI3L1,CLIC1,CMPK2,CRABP2,CRIP1,CRISPLD2,CRYAB,CRYBG1,CTGF,CXCL1,CXCL14,CXCL6,CXCL8,CYP26A1,CYR61,DCT,DDIT4,DIO2,DPYSL3,DUSP4,EDN1,EDN2,EDNRB,EFNA1,EGF,EGLN3,EGR2,EIF4EBP1,ENO1,FILIP1L,FN1,FOSL2,FOXC2,FST,FSTL3,GADD45B,GAL,GBP3,GLUL,GNG11,HBEGF,HHIP,HILPDA,HMGA1,IC…	292 (14)
mifepristone		chemical drug		-1.587	1.18e-18	ADM,AQP1,BAX,BMP7,CA2,CCL2,CD74,CHI3L1,COL5A2,CTGF,DDIT4,DIO2,EDNRB,EGR2,FST,GAL,HBEGF,ICAM1,IGFBP3,IL6,ITGA2,ITGB3,JAM2,JUNB,LAMC2,LOX,MMP1,MMP3,MMP9,MUC1,NFKBIA,NOX4,PADI2,PLK2,PTGS2,PTN,PTX3,SERPINE1,SPINK1,SSTR2,TNFAIP6,VCAN,VDR	311 (21)
fluticasone propionate		chemical drug		-0.747	5.29e-17	ADM,ALOX5,ANGPTL4,BGN,CCL2,CCL20,CD74,CFB,CHI3L1,CXCL1,CXCL8,DDIT4,EBI3,GADD45B,GAL,IFI27,IFIT1,IL1A,KLF9,MMP7,MMP9,MT1X,MUC1,PLAU,PPARGC1A,RNASE1,SELENOP,SERPINE1,TAP1,TGM2,THBS1,TIMP1	280 (15)
4-hydroxytamoxifen		chemical drug		1.984	1.56e-15	BAX,CA2,CLDN4,CTGF,CYR61,DDIT4,DUSP4,EDN1,EDN2,FOSL2,HDGF,IER2,IER3,IGF1,IGFBP3,IL6,JUNB,MAP2K1,MT1G,MT1X,NEDD9,NFKBIA,NOTCH3,POLD4,PPARGC1A,SGK1,SPHK1,TM4SF1,TNFAIP3,TUFT1,VDR	302 (20)
methylprednisolone		chemical drug		0.346	2.01e-11	CD74,CTGF,CTSS,DDIT4,DMD,EDNRB,EFNA1,FBP2,FN1,ID1,ID3,IGF1,IGFALS,IL1A,IL6,IRF1,ITGA2,IVNS1ABP,KLF9,LOX,MMP1,MMP9,OR51E2,PHLDA2,PIM3,PLAU,PLAUR,PSME2,RAB13,RAB38,RAPGEF4,SERPINA3,SERPINE1,SGK1,SLC13A3,SLC19A1,SLC25A10,SLC2A3,SLC30A1,SLC40A1,SLC6A13,SMPD3,SOSTDC1,TAPBP,TMSB10/TMSB4X,TUBA4A,ZFP36L1	312 (19)
triamcinolone acetonide		chemical drug		-1.362	2.28e-11	ALDH5A1,ANGPTL4,ANGPTL7,AQP1,BAX,BMP2,BMP7,CASP4,CRYBG1,ELK3,IER2,IGFBP3,JUNB,KLF9,MT1E,MT1G,MT1H,MT1M,MT1X,MXRA5,NFKBIA,PALLD,PLAU,PLK2,RASL11B,SERPINA3,SOD2,STC2	298 (15)
indomethacin		chemical drug		0.304	2.51e-11	ABCD3,ALOX5,BAX,CCL2,CLDN4,ELF3,FBLIM1,HAS1,ID1,IER3,IGF1,IL17RB,IL1A,IL6,LAMC2,LOXL2,MMP1,MMP2,PDE4C,PLAUR,PTGES,PTGS2,S100A11,TGIF1,TIMP1,TMSB10/TMSB4X,TNFRSF12A,UPP1,VCAN,VDR	277 (20)
halofuginone		chemical drug		-0.115	7.62e-11	AKAP12,BGN,CTGF,EDNRB,F2R,GNG11,IFITM2,IGFBP3,LGALS1,LOX,LRAT,MMP2,MMP3,MMP9,PRELP,PTK2B,SLC13A3,SMAD7,TAGLN,TGFB3,TGM2,TIMP1	234 (19)
dextran sulfate		chemical drug		0.675	1.37e-10	ADA,CD74,CDK1,CTGF,CXCL6,CXCL8,EGF,FGF1,ICAM1,ID3,IL6,KCTD11,MMP2,MMP3,MMP9,MSH2,NQO1,ODAM,P2RY2,PDGFB,PTGS2,PTN,PTP4A3,SERPINE1,SPHK1,TGFB3,TGM2,THBS1,UBD	226 (16)
tamoxifen		chemical drug		0.472	1.48e-10	ADM,AQP1,BAX,BMP2,CA2,CXCL8,CYR61,EIF4EBP1,F2R,IER3,IGF1,IGFBP3,IL6,IRF1,JUNB,LIF,LTBP2,MAFF,MMP1,NRCAM,PFN1,PTGS2,SAMD11,SERPINA3,SLC2A3,SMAD7,SOD2,SSTR2,TAGLN,TYMP,VDR	337 (25)
raloxifene		chemical drug		1.278	1.91e-10	BCL3,BMP2,CXCL6,DDIT4,DUSP4,F2R,GPRC5A,IER3,IGF1,IL6,IRF6,ITGB3,MMP2,MMP3,MUC1,PLK2,PLK3,PTGS2,SERPINE1,SMAD7,TGFB3,TIMP1,TM4SF1,TUBA4A	291 (20)
erlotinib		chemical drug		0.016	2.06e-10	BAX,CCL2,CXCL1,CXCL8,FAP,ICAM1,IL1A,IL6,MMP1,MMP3,NFKB2,NFKBIA,NOX4,RELB,SLC2A3	264 (16)
paclitaxel		chemical drug		1.876	2.38e-10	ABCA2,ARHGEF2,BAX,CCL2,CTGF,CXCL1,CXCL8,DHRS2,DUSP4,EPHA2,GADD45B,HBEGF,ICAM1,IER2,IER3,IGFBP3,IL6,ITGA5,MMP9,MUC1,NAV3,NFKBIA,PLAU,PLAUR,PRELP,PTGS2,SLC2A3,SOD2,THBS1,TRAF1,TUBA4A,TYMP	224 (18)
Y 27632		chemical drug		-1.607	3.34e-10	BMP2,CCL2,CDKN2A,CDKN2B,CTGF,ICAM1,IL6,MMP2,MMP9,PLAU,PTGS2,SERPINE1,SOX6,TAGLN,THBS1	247 (21)
calcitriol		chemical drug		0.122	1.22e-09	ALOX5,BAX,BCL3,BMP7,CA2,CCL20,CDK1,CXCL6,CXCL8,CYR61,EDN1,EPHB2,FN1,HBEGF,ID1,IER3,IFITM1,IGF1,IGFBP3,IL1A,IL6,LGALS1,MMP1,NEDD9,NFKB1,NFKBIA,NGF,NOX4,NUPR1,PADI2,PMEPA1,PTGS2,PYCR1,RAB32,RAB38,RFC3,SLC7A7,SMAD7,SULF1,TAGLN2,TAP1,TCF19,THBS1,TNFAIP3,VDR	259 (19)
doxycycline		chemical drug		0.917	3.55e-09	ABCD3,BMP2,CHAC1,EGR2,MMP1,MMP2,MMP7,MMP9,NGF,PCK2,PLK3,PTGS2,SOD2,SYNPO,TIMP1	205 (14)
N-nitro-L-arginine methyl ester		chemical drug		1.116	9.03e-09	ADM,BAX,BGN,CCL2,CD68,CTGF,CXCL8,FN1,ICAM1,IL6,ITGB3,MMP9,NFKBIA,PTGS2,SERPINE1,TIMP1	217 (16)
gefitinib		chemical drug		-1.016	1.24e-08	ANO9,CCL2,CDKN2D,CKAP2,CXCL8,EFNA1,FMO2,GADD45B,HSPB1,ID1,IGF1,MAP2K6,MMP1,MMP3,NOX4,NRP2,PLAUR,PTGS2,SLC2A3,TRAF1,WNT5B	291 (19)
prednisolone		chemical drug		-0.293	1.9e-08	APC,BAX,CCL2,CDKN2A,CTSS,DRAM1,EDN1,EVA1A,FMO2,IGF1,IL6,KLF9,LDLRAD4,MAP2K1,MYH9,NFKB1,PFKP,PGK1,PTGS2,SGK1,SIK1/SIK1B,SOD2,TGM2,TNFAIP3,TUBA4A	294 (19)
nicotine		chemical drug		1.74	3.32e-08	BMP2,CA2,CCL2,CNTN1,CTGF,CXCL8,EDN1,ENO1,FN1,ICAM1,ID1,IGF1,IL1A,IL6,JUNB,MMP2,MMP7,MMP9,NFKB1,PLAUR,PTGS2,SERPINE1	244 (16)
captopril		chemical drug		1.748	3.58e-08	BGN,FBLIM1,IER3,IL6,LAMC2,LTBP2,MMP9,PTGS2,S100A11,TGFB3,TIMP1,TMSB10/TMSB4X,TNFRSF12A,UPP1	273 (21)
atorvastatin		chemical drug		-0.017	4.72e-08	BMP2,CCL2,CTGF,CXCL8,CYR61,EDN1,ELF3,F2R,GADD45B,ICAM1,IER3,IL6,JUNB,LIPG,MMP2,MMP3,MMP9,NOX4,PTGS2,RNU4-2,SERPINE1,TCIM,TGFB3	223 (15)
bexarotene		chemical drug		-0.397	5.35e-08	BMP7,CCL2,CYP26A1,CYR61,DDIT4,EPHA2,ICAM1,ID1,IER2,LOXL2,MAFF,MMP1,MMP9,MTHFD2,NRP2,NTS,PLAUR,PLOD2,PTGS2,TGM2,TM4SF1,TUBB3	259 (20)
ciglitazone		chemical drug		-1.788	7.05e-08	BAX,CCL2,CXCL1,CXCL8,FN1,ICAM1,IL6,MMP2,MMP9,MUC1,NFKBIA,NOX4,PTGS2,SERPINE1	214 (17)
pimagedine		chemical drug		-1.744	1.58e-07	BAX,CNN1,CTGF,CXCL8,GADD45B,HBEGF,ICAM1,IL6,SERPINE1,TAGLN	251 (20)
plicamycin		chemical drug		-1.777	4.39e-07	CCL2,CTGF,CXCL1,CYP4V2,GFRA2,ID1,PLAUR,RASL11B,SERPINE1,SERPINE2,SLC40A1,STARD10,TIMP1,TYMP,VDR	189 (7)
tempol		chemical drug		-1.744	8.57e-07	CDKN2A,CXCL8,ICAM1,MMP9,PTGS2,RRAD,SERPINE1,SGK1,SOD2	200 (17)
sulindac sulfide		chemical drug		-1.035	8.98e-07	ADRA2C,CTGF,LDHA,MMP1,MMP7,MTHFD2,NQO1,PLAU,PTGES,PTGS2,STC2,TUBA4A	271 (16)
fulvestrant		chemical drug		1.305	1.08e-06	BAX,BMP2,CASP4,CCL2,CD74,CDK1,CYR61,DDIT4,F2R,FOSL2,GAL,ICAM1,ID1,IER3,IGF1,IRF1,ITGB3,MUC1,PLK2,PTGES,PTGS2,SELENOP,SSTR2,TUBA4A	316 (23)
temozolomide		chemical drug		0	1.09e-06	BAX,CCL2,CDKN2A,CXCL8,ITGB3,MMP2,MMP9,NFKBIA,SOD2	205 (19)
arsenic trioxide		chemical drug		0.284	1.17e-06	BAX,CCL2,CDK1,CXCL8,CYP26A1,FN1,IRF1,MMP9,MT1G,MT1H,MT1X,NFKBIA,NQO1,PTGS2,SHMT2,TGIF1,VDR	264 (20)
valproic acid		chemical drug		-1.873	1.6e-06	ACSS1,AKR1B1,B4GALT1,CACYBP,CCL2,CITED4,CRLF1,CYR61,EDN1,FAM135B,FOXC1,GADD45B,GLUL,ICAM1,IL1A,IL6,LOXL3,LRAT,MMP1,MT1G,PDGFB,PDZK1IP1,PSME1,PSME2,PTGS2,PTX3,SELENOP,SERPINE1,SGK1,SSTR2,TGM2,THBS1,TUBB3	275 (20)
ilomastat		chemical drug		-0.468	2.01e-06	CCL2,CXCL8,F11R,HBEGF,MMP9,NGF,NPPB	234 (22)
troglitazone		chemical drug		-1.804	2.38e-06	ANGPTL4,APC,BAX,BMP1,CCL2,CDKN2A,CRYAB,CXCL1,CXCL6,CXCL8,EGLN3,FN1,ICAM1,IL6,LAMA4,MMP3,MMP9,MT1G,MT1H,MUC1,NFKB1,NFKBIA,PADI2,PPARGC1A,PTGES,PTGS2,SERPINE1,TGIF1,TRIB3	215 (19)
ramipril		chemical drug		-1.913	3.62e-06	CTGF,FN1,IL6,ITGA2,MMP2,MMP9,PTGS2,TIMP1	75 (3)
rebamipide		chemical drug		-0.264	3.73e-06	CXCL8,IL6,MMP9,MUC1,SOD2,TIMP1	245 (15)
ethidium		chemical drug			3.73e-06	CTGF,CYR61,MMP1,PLAU,SERPINE1,TIMP1	253 (15)
zinc		chemical drug		1.254	4.94e-06	BAX,CA2,CDKN2A,CNN1,ENO1,IL6,MAP2K1,NFKBIA,NGF,PTGS2,SLC30A1,TGM2	275 (21)
lithium chloride		chemical drug		0.237	5.3e-06	B4GALT1,BAX,BCL3,BMP2,BMP7,DCT,FAM135B,MMP2,MT1G,NOTCH3,PTGS2,PTX3,TAGLN,VCAN	247 (21)
thalidomide		chemical drug		-1.979	5.83e-06	CXCL8,GADD45B,ICAM1,IL6,PDGFB,PLAUR,SERPINE1,TRAF1	296 (20)
pioglitazone		chemical drug		-1.526	7.51e-06	ANGPTL4,AQP1,BAX,CTGF,CXCL8,FBP2,FN1,HAS1,ICAM1,IL6,MMP9,MUC1,NCEH1,PPARGC1A,PTGS2,SERPINE1,SOD2	238 (21)
methotrexate		chemical drug		0.163	9.8e-06	ABCD3,C7,CASP4,CCL2,CFB,CTSS,CXCL8,FPR1,ICAM1,ID1,IGFBP3,IL1A,IL6,ITGA1,MAP2K6,NQO1,PTGS2,S100A11,SELENOP,THBS1,ZFP36L1	315 (20)
nifedipine		chemical drug		-0.958	1.06e-05	ATP2B2,BMP2,CCL2,DUSP4,EDN1,FN1,IL1A,IL6,NGF,PTGS2,SGK1	244 (20)
eicosapentenoic acid		chemical drug		-1.175	1.3e-05	ANGPTL4,CCL2,IGF1,IL6,MMP1,MMP10,MMP9,NFKB1,PTGES,PTGS2,SERPINE1,TGFB3	287 (20)
minocycline		chemical drug		-1.382	1.51e-05	ALOX5,BAX,CXCL8,ICAM1,IL1A,IL6,NANOS1,NGF,PDGFB,PTGS2	247 (19)
suramin		chemical drug		-1.071	1.54e-05	CCL2,CXCL8,FST,ICAM1,IL6,LOX,PTGS2	222 (20)
fenretinide		chemical drug		-1.702	1.56e-05	ANKRD1,ATP1B2,ELF3,IGF1,IL6,ILK,MMP9,MUC1,NFKBIA,PTGS2,TRAF1	252 (15)
betulinic acid		chemical drug		-1.664	1.96e-05	BAX,IL6,MMP2,MMP9,NOX4,PTGS2,TIMP1	271 (21)
tacrolimus		chemical drug		0.553	2.12e-05	ABCD3,BAX,CCL2,CHN2,CXCL8,DPYSL3,EDN1,FN1,HELLS,ID3,JUNB,KCNK3,NFKBIA,PTGS2,SMAD7,SOD2,TNC,TNFRSF12A	262 (17)
mycophenolate mofetil		chemical drug			2.46e-05	CCL2,FN1,ICAM1	174 (11)
latanoprost		chemical drug			2.46e-05	MMP2,MMP3,MMP9	151 (7)
vitamin D		chemical drug		0.811	3.19e-05	BAX,CCL2,CDK1,CYR61,IFI27,IL6,NFKBIA,SGK1,VDR	265 (21)
dipyridamole		chemical drug		-1.664	3.95e-05	CCL2,IL6,MMP2,MMP9,PTGS2,TIMP1	274 (21)
thioctic acid		chemical drug		-1.977	4.25e-05	BAX,CCL2,CXCL8,ICAM1,IL6,MMP2,MMP9,NQO1,SOD2	210 (16)
levofloxacin		chemical drug		-1	4.55e-05	CXCL8,IL1A,IL6,MMP3
dexmedetomidine		chemical drug		-1.969	4.87e-05	CCL2,CXCL8,DDIT4,IL6,PTGS2	212 (18)
emodin		chemical drug		-1.294	4.89e-05	BAX,CLDN4,CXCL8,FN1,ICAM1,IL6,MMP2,MMP9,SOD2	233 (14)
dexamethasone phosphate		chemical drug		-0.128	5.13e-05	DDIT4,ID3,IL6,NFKBIA,SGK1,THBS1	244 (7)
sirolimus		chemical drug		-1.546	5.36e-05	ADA,ADM,BAX,BCL3,BMP2,CD68,CDKN2A,CLIC1,DDIT4,EBI3,ENO1,FN1,FPR1,ICAM1,ID1,IL6,JUNB,LDHA,MMP1,MMP2,MMP3,MMP9,NTS,PGK1,PLAUR,PPARGC1A,SERPINE1,SLC1A5,SLC2A3,SRSF3,TIMP1,TPI1	240 (19)
ursolic acid		chemical drug		-1.591	5.61e-05	AKR1B1,BAX,EIF4EBP1,MMP1,MMP2,MMP3,MMP9,PTGS2,SOD2	260 (15)
andrographolide		chemical drug		-1.741	5.7e-05	BAX,FN1,ICAM1,IL6,MMP9,PTGS2,TIMP1	217 (17)
rimonabant		chemical drug		-1.104	6.59e-05	CXCL8,IL6,MMP9,NGF,PTGS2,SERPINE1	231 (20)
salicylic acid		chemical drug		-1.122	6.7e-05	BGN,CDK1,CTGF,CXCL8,IL1A,IL6,MMP9,PTGS2	203 (14)
ketorolac		chemical drug		0.254	8e-05	CXCL8,IL6,NFKBIA,PTGS2	254 (20)
berberine		chemical drug		-1.863	8.04e-05	BAX,CCL2,CXCL8,FN1,ICAM1,IL6,MMP1,MMP2,MMP9,PTGS2,SPHK1,TIMP1	209 (15)
fluocinolone acetonide		chemical drug		-0.707	9.05e-05	ANGPTL4,ANGPTL7,AQP1,MT1E,MT1H,MT1X,MXRA5,RASL11B
procysteine		chemical drug			9.63e-05	CCL2,IL6,SMPD3	150 (7)
nitrofurantoin		chemical drug		1.343	0.000108	BAX,CTSS,ID1,IER3,IGF1,IGFBP3,IL6,LOX,MAP2K1,NFKBIA,NQO1,S100A11,SELENOP,TIMP1,TNFRSF12A
metformin		chemical drug		-0.881	0.000112	BAX,BMP2,CCL2,CXCL8,DDIT4,FN1,IGF1,IL6,ILK,MMP9,NFKBIA,PTGS2,SELENOP,SERPINE1	275 (23)
zoledronic acid		chemical drug		-0.699	0.000118	CXCL8,CYR61,IL6,MMP2,MMP9,NOX4,PTGS2	230 (22)
caffeine		chemical drug		-1.403	0.00012	CDK1,CDKN2A,CTGF,CXCL8,JUNB,PPARGC1A,PTGS2,SRSF3,THBS1	256 (17)
enalapril		chemical drug		0.707	0.000121	CDKN2A,CLDN4,FBLIM1,IER3,SERPINE1,TGIF1,TIMP1,TNFRSF12A	246 (7)
artesunic acid		chemical drug		-1.067	0.000129	BAX,CCL2,MMP7,MMP9,PTGS2	211 (16)
S-equol		chemical drug			0.00013	IL6,MMP2,MMP9,SERPINE1	273 (18)
imiquimod		chemical drug		1.933	0.000133	CDKN2A,CXCL8,HHIP,ICAM1,IFITM1,IL1A,IL6,JUNB,PTGS2,SOD2	178 (16)
propranolol		chemical drug		-1.455	0.000139	DIO2,ICAM1,IGF1,IL6,NFKBIA,PPARGC1A,PTGS2	313 (25)
17-alpha-ethinylestradiol		chemical drug		-1.183	0.000171	BCL3,CD68,CD74,CDK1,CTSS,CXCL6,IGF1,MMP9,MUC1,PLK3,SGK1,SLC40A1,TGFB3,TGM2	268 (13)
morphine		chemical drug		0.762	0.000189	ADM,BAX,CXCL8,FOSL2,IL6,JUNB,MAP2K1,MMP9,PPP1R14C,PTGES,PTGS2,SYNPO,THBS1	269 (20)
acetovanillone		chemical drug		-1.915	0.000192	CCL2,EDN1,MMP2,MMP9,NPPB,PTGS2,SOD2	212 (17)
amphetamine		chemical drug		1.094	0.000198	BAX,FAP,FOSL2,ICAM1,INHBA,JUNB,NTS,RGS3,SGK1,TNFAIP3	129 (7)
celecoxib		chemical drug		-0.602	0.000203	ALOX5,BAX,CD68,CD70,CLDN4,ICAM1,ID1,MMP2,MMP9,PTGS2,SERPINE1,TRAF1	256 (18)
L-buthionine (SR)-sulfoximine		chemical drug		0	0.000223	MMP1,NFKBIA,NQO1,SERPINE1,TNFAIP3	231 (11)
ibuprofen		chemical drug		-0.115	0.000223	EDNRB,IL6,MMP1,MMP2,MMP9,PTGS2,SERPINA3	254 (17)
retinoid		chemical drug		0.557	0.000223	EDN1,HBEGF,IGFBP3,PTGS2,RPE65,TGFBI,UBD	305 (19)
SRT1720		chemical drug			0.000236	CXCL8,IL6,MMP9	288 (22)
grepafloxacin		chemical drug			0.000236	CXCL8,IL1A,IL6	132 (7)
salinosporamide A		chemical drug		-1.109	0.000285	BAX,ICAM1,MMP9,PTGS2,TRAF1	227 (10)
trientine		chemical drug		-1.987	0.000293	FN1,IGF1,IGFBP3,SERPINE1
topotecan		chemical drug		1.212	0.000317	AKAP12,BCL3,EFNB1,ENO1,GRID2,ITGA2,JUNB,MSH2,PLK2,PLK3,PTGS2,RBMS3,RCBTB2,SESN2,SRSF3	205 (7)
auranofin		chemical drug			0.000414	CXCL8,IL6,NQO1,PTGS2	193 (22)
epicatechin gallate		chemical drug		-0.537	0.00045	CDKN2A,CXCL8,ICAM1,IL6,PTGS2	279 (21)
glycitein		chemical drug			0.000461	IL6,MMP3,MMP9	259 (16)
erismodegib		chemical drug			0.000461	MMP1,MMP2,MMP9	190 (9)
asoprisnil		chemical drug		0.577	0.000552	EGF,IGF1,MT1G,MT1H,SGK1,TGFB3
deoxycorticosterone acetate		chemical drug		1.387	0.000554	CD68,EDN1,PTGS2,SLC26A4,TNC
nystatin		chemical drug			0.000566	CXCL8,ICAM1,IL6,TIMP1	199 (15)
coomassie brilliant blue		chemical drug		0	0.000566	EGF,IL6,LIF,PTGS2
noscapine		chemical drug		-1.98	0.000566	ICAM1,MMP9,PTGS2,TRAF1	258 (14)
loxoribine		chemical drug		1.067	0.000566	CXCL8,IL6,PTGES,PTGS2	186 (13)
beta-1,3-glucan		chemical drug		1	0.000566	FGF1,IL6,ITGB3,PDGFB
alitretinoin		chemical drug		0.49	0.000628	ATP1A3,CASP4,CCL20,CYP26A1,FN1,IL6,IRF1,MMP1,MMP9,MUC1,PLAU,UBA7,WNT5B	248 (23)
fluvastatin		chemical drug		-1.229	0.000643	AGTRAP,CXCL8,EDN1,IL6,PTGS2,SERPINE1	297 (20)
pentoxifylline		chemical drug		-0.896	0.000643	CTGF,ICAM1,IL6,NFKBIA,NPPB,TIMP1	219 (17)
amphotericin B		chemical drug			0.000754	CCL2,CXCL8,IL6,TIMP1	241 (15)
perindopril		chemical drug		-1.972	0.000754	CTGF,EGF,IL6,NGF
phenylephrine		chemical drug		1.48	0.000788	ANKRD1,DIO2,EDN1,EDNRB,FST,NPPB,PTGS2,RRAD	247 (18)
nadifloxacin		chemical drug			0.000789	CXCL8,IL1A,IL6
pictilisib		chemical drug			0.000789	ANGPTL4,CXCL8,LDHA	285 (12)
N-methyl-D-aspartate		chemical drug		1.054	0.00083	ATP2B2,BAX,CCL2,EDN2,LIF,PTGS2,SERPINF2	265 (20)
3,4-dihydroxyphenylethanol		chemical drug			0.000848	MMP9,PTGS2	180 (12)
zileuton		chemical drug			0.000848	ICAM1,PTGS2
E-4031		chemical drug			0.000848	CCL2,IL6
dofetilide		chemical drug			0.000848	CCL2,IL6
lanreotide		chemical drug			0.000848	IGF1,IGFBP3
paricalcitol		chemical drug		-0.747	0.000859	BMP2,FN1,ICAM1,PTGS2,TIMP1,VDR	197 (19)
lovastatin		chemical drug		-0.75	0.000889	CCL2,COTL1,CTGF,HELLS,IL1A,IL6,IRF1,NOX4,PTGS2,SERPINE1,SV2A	223 (16)
PD 123319		chemical drug		0.6	0.00098	BAX,FOSL2,PTGS2,SERPINE1,TIMP1	280 (20)
magnesium sulfate		chemical drug			0.00124	ADM,IL6,NFKBIA	157 (7)
huperzine A		chemical drug			0.00124	CCL2,IL6,NGF
triclosan		chemical drug		0	0.00126	IL6,NQO1,PLAU,TIMP1	148 (7)
ethyl pyruvate		chemical drug		-1.982	0.00126	BAX,IL6,MMP9,PTGS2	258 (20)
rofecoxib		chemical drug		-1.893	0.00126	MMP2,NGF,PTGES,PTGS2	232 (14)
clenbuterol		chemical drug		0.802	0.00126	CXCL1,NGF,PPARGC1A,VDR	60 (4)
bortezomib		chemical drug		-0.886	0.00128	BAX,CDKN2A,CRYAB,CXCL8,DMD,GADD45B,ICAM1,IGF1,IGFBP3,IL6,KLF9,LIF,NFKB1,NOX4,PTGS2,SERPINA3	291 (21)
ribavirin		chemical drug		1.109	0.00128	CXCL8,IFI27,IFI6,IFITM1,IL6,IRF1	237 (19)
silymarin		chemical drug			0.00137	ICAM1,IL6,LTB,MMP9,PPARGC1A	298 (23)
sulforafan		chemical drug		-1.781	0.0014	AKR1B1,BAX,CCL2,CXCL8,ICAM1,IL6,MMP9,NFKBIA,NQO1,PTGES,PTGS2	266 (19)
fenofibrate		chemical drug		-1.549	0.00164	ABCD3,ANGPTL4,CASP4,CCL2,CXCL8,EDN1,FBP2,GLUL,HILPDA,ICAM1,IL6,NFKB1,NPPB,PCK2,PTGS2,SERPINE1,SOD2	204 (17)
BQ 123		chemical drug			0.00181	CCL2,CTGF,IL6	251 (21)
fingolimod		chemical drug		-1.673	0.00192	BAX,CTGF,FN1,ICAM1,IL6,SERPINE1,SPHK1	221 (20)
mitomycin C		chemical drug		0.842	0.00192	BAX,CXCL8,HBEGF,NQO1,PEG3,SESN2,TYMP	265 (15)
isoprenaline		chemical drug			0.00195	CTGF,MMP9,NGF,NPPB	262 (15)
thioridazine		chemical drug		0	0.00195	NTS,SERPINA3,SLC2A3,TAGLN
tanespimycin		chemical drug		-0.98	0.0021	CDK1,CDKN2B,CXCL8,FLT3,LDHA,PLAU,SERPINE1,SOD2,TNFAIP3,TYMP	268 (15)
mibolerone		chemical drug		-0.302	0.00214	CD74,CDK1,CYP4V2,FKBP11,FOSL2,IGF1,IGFBP3,MMP1,PGK1,PRELP,TGFBI
rolipram		chemical drug		-0.277	0.00217	CCL2,IL6,MMP9,PTGS2,SYNPO	264 (22)
trans-hydroxytamoxifen		chemical drug		0	0.00224	DDIT4,DUSP4,EFNA1,GPRC5A,IER3,IRF6,MUC1,PLK2,TGFB3,TM4SF1	176 (7)
plerixafor		chemical drug			0.00238	IL6,MMP1,MMP3,MMP9	211 (20)
finasteride		chemical drug		1	0.00238	BAX,EDN1,IL6,TGFB3	115 (6)
mineralocorticoid		chemical drug			0.00249	SGK1,SLC26A4
benfotiamine		chemical drug			0.00249	AKR1B1,NOX4
fluoroquinolone		chemical drug			0.00249	MMP2,MMP9
pycnogenols		chemical drug			0.00249	CXCL8,PTGS2	149 (7)
glucuronyl glucosamine glycan sulfate		chemical drug			0.00249	FN1,HSPG2
riociguat		chemical drug			0.00249	SERPINE1,TIMP1	150 (7)
astemizole		chemical drug			0.00249	CCL2,IL6
amifostine		chemical drug			0.00249	PTGES,PTGS2
minodronate		chemical drug			0.00249	CCL2,ICAM1
nomifensine		chemical drug			0.00249	IL6,LIF
tenidap		chemical drug			0.00249	IL6,PTGS2	201 (7)
danazol		chemical drug			0.00249	CXCL8,IL6
beraprost		chemical drug			0.00253	CCL2,EDN1,FN1
cephaloridine		chemical drug		0.103	0.00258	ANGPTL4,CCL20,CTGF,CXCL14,DDIT4,FBP2,NQO1,TNFRSF12A,TRIB3
n-3 fatty acids		chemical drug		-0.97	0.00259	ALOX5,BAX,CCL2,IL6,PDGFB,PTGS2	205 (18)
entinostat		chemical drug		-0.055	0.00278	BAX,IGFBP3,MMP1,MMP2,MMP3,MMP9,SERPINE1	233 (16)
alendronic acid		chemical drug			0.00288	CXCL8,EFNB1,ID1,IL6	178 (7)
butaprost		chemical drug		0.545	0.00288	CTGF,IL6,MMP9,PTGS2	203 (17)
potassium chloride		chemical drug		1.342	0.0031	ATP2B2,CDK1,EGR2,ID1,ID3,IGF1,PIM3,PTGS2	302 (25)
nitroglycerin		chemical drug			0.00341	CXCL8,IL6,PLAUR	258 (17)
montelukast		chemical drug			0.00341	CXCL8,IL6,MMP3	219 (11)
edaravone		chemical drug			0.00341	CCL2,IL6,PTGS2	225 (16)
orlistat		chemical drug			0.00341	CCL2,CXCL8,ICAM1	168 (11)
theophylline		chemical drug			0.00341	CXCL8,IL6,THBS1	291 (21)
amiodarone		chemical drug			0.00369	CXCL8,ICAM1,SLC2A3,SOD2,TAGLN
docetaxel		chemical drug		0.937	0.00406	BAX,CDK1,CDKN2A,ITGA2,ITGB3,PLAU,PTGS2,THBS1,TUBB3,TUBB4A	285 (23)
zidovudine		chemical drug			0.00407	BCL3,CCL2,CDKN2A,CXCL8
5-fluorouracil		chemical drug		-0.964	0.00417	ACOX3,BAX,CDK1,CDKN2A,FXYD3,LDHA,PGK1,PSME1,PSME2,PTGS2,SPINK1,THBS1,TMSB10/TMSB4X,TNFRSF12A,TPI1,UBD	283 (20)
3,3'-diindolylmethane		chemical drug		-0.419	0.00422	BAX,IFIT1,IL6,NFKBIA,NQO1,PTGS2,TAP1	307 (26)
vorinostat		chemical drug		-1.002	0.00435	BAX,CDK1,CDKN2A,EDN1,ICAM1,IL6,IRF1,MMP2,MMP9,NFKBIA,PDGFB,PTGS2,PTP4A3,TRAF1	301 (23)
azithromycin		chemical drug			0.00445	IL6,MMP9,TREM1	224 (15)
chlorcyclizine		chemical drug			0.00445	SERPINA3,SLC2A3,TAGLN
metoprolol		chemical drug			0.00445	AQP1,EDN1,IL6
buthionine sulfoximine		chemical drug			0.00445	HBEGF,MMP1,PTGS2	213 (15)
dimethyl sulfoxide		chemical drug		-0.213	0.00454	ALOX5,BMP2,COL22A1,CXCL8,EIF4EBP1,KAT2B,NPPB,NUPR1,PTK2B,SMPD3
conjugated linoleic acid		chemical drug		-1.98	0.00468	ANGPTL4,CXCL8,MMP9,PPARGC1A,PTGS2	264 (18)
methyl-beta-cyclodextrin		chemical drug		1.067	0.00477	CXCL8,IL6,NFKB1,SERPINE1	259 (22)
NSC719239		chemical drug			0.00489	ITGA2,ITGA5
arzoxifene		chemical drug			0.00489	IGF1,TGFB3
lansoprazole		chemical drug			0.00489	CXCL8,PTGS2	155 (10)
trimetazidine		chemical drug			0.00489	CTGF,PPARGC1A	159 (7)
busulfan		chemical drug			0.00489	CDKN2A,IL1A	132 (7)
tiotropium		chemical drug			0.00489	MMP1,MMP2
Vi capsular polysaccharide		chemical drug			0.00489	CXCL8,IL6	169 (7)
imatinib		chemical drug		-1.026	0.00507	BMP2,BMP7,FN1,ID1,IL6,ITGA1,MMP1,SPIB	323 (27)
alpha-tocopherol		chemical drug		-0.594	0.00555	BAX,CTGF,IL1A,IL6	186 (14)
perhexiline		chemical drug			0.00566	SERPINA3,SLC2A3,TAGLN
amiloride		chemical drug			0.00566	PLAUR,PTGS2,SRSF3
moxonidine		chemical drug			0.00705	LRP2,P2RY1,P2RY2
dihydroartemisinin		chemical drug			0.00705	MMP2,MMP9,PTGS2	285 (22)
prazosin		chemical drug			0.00705	CCL2,DIO2,IL6	182 (15)
gamma-tocotrienol		chemical drug			0.00705	IL6,NFKBIA,TNFAIP3	256 (15)
tetrodotoxin		chemical drug		1.067	0.00735	GRID2,ID1,PPARGC1A,TAP1	150 (7)
sodium selenite		chemical drug		-0.339	0.00735	BAX,MMP9,PTGES,PTGS2	200 (16)
isoflurane		chemical drug			0.00735	BAX,ICAM1,IL6,SPHK1	259 (20)
PC-SPES		chemical drug			0.00741	ALOX5,CCL2,ID1,IFI27,IRF1,MYL6,TMSB10/TMSB4X,TUBA4A
eritoran		chemical drug			0.00799	CXCL8,IL6	135 (7)
dienogest		chemical drug			0.00799	CXCL8,PTGS2
rintatolimod		chemical drug			0.00799	IL1A,IL6	143 (7)
lupeol		chemical drug			0.00799	NFKB1,PTGS2
sulfamethoxazole/trimethoprim		chemical drug			0.00799	CXCL8,IL6
tranexamic acid		chemical drug			0.00799	IL1A,PLAU	161 (10)
aurothiomalate		chemical drug			0.00799	HAS1,NQO1
oxytetracycline		chemical drug			0.00799	BMP2,ID1
vidarabine		chemical drug			0.00799	BMP2,IL6	184 (12)
clofibrate		chemical drug		-1.51	0.00835	ABCD3,BAX,BMP7,CDK1,CXCL8,IL6,NQO1,PTGS2	215 (20)
titanium dioxide		chemical drug		-0.132	0.00838	CRYAB,EGF,IGF1,IL6
AGN194204		chemical drug		1.765	0.00839	CDK1,COTL1,CRABP2,CRYBG1,CSRP1,GBP3,IRF1,LGALS1,MMP9,TAP1,TIMP1
clarithromycin		chemical drug			0.00862	CXCL8,FN1,IL6	225 (16)
lonafarnib		chemical drug			0.00862	MMP9,PTGS2,TRAF1	256 (19)
shikonin		chemical drug			0.00862	BAX,CXCL8,TIMP1	220 (20)
amlodipine		chemical drug			0.00862	EDN1,ENO1,PTGS2	174 (11)
fluoxetine		chemical drug		-1.633	0.00874	BAX,HTR2B,IL6,MMP2,SERPINA3,SLC2A3,TAGLN	266 (19)
ritonavir		chemical drug		-1	0.00879	BMP1,CRYAB,CXCL8,ICAM1,IL6,MMP9,MT1G,MT1H,PADI2,WNT5B	242 (21)
seocalcitol		chemical drug		1.698	0.00923	ANKRD1,NGF,PDLIM7,PTGS2,SGK1,VDR	276 (21)
GW501516		chemical drug		-0.647	0.00992	ANGPTL4,CXCL6,IGFBP3,IL1A,IL6,LIPG,PPARGC1A,THBS1	240 (18)
silicon dioxide		chemical drug			0.0104	CCL2,CXCL8,JUNB
erythromycin		chemical drug			0.0104	CXCL8,ICAM1,IL6
diethylstilbestrol		chemical drug		1.349	0.0106	CFB,CRABP2,CXCL6,EGF,GAL,GREM1,HBEGF,IGF1,IGFBP3,INHBA,LTBP2,PDGFB,TGFB3
bryostatin 1		chemical drug		1.953	0.0107	CXCL8,IL2RG,IL6,TRAF1
bardoxolone methyl		chemical drug		-1.982	0.0107	IL6,MMP9,PTGS2,TRAF1
olmesartan medoxomil		chemical drug			0.0118	IL6,PTGS2
acetazolamide		chemical drug			0.0118	AQP1,SLC26A4
warfarin		chemical drug			0.0118	PDGFB,PROCR
eprosartan		chemical drug			0.0118	FN1,SERPINE1
saquinavir		chemical drug			0.0118	MMP9,NFKBIA
quinapril		chemical drug			0.0118	ADM,CTGF
AGI-1067		chemical drug			0.0118	CCL2,IL6
aurintricarboxylic acid		chemical drug			0.0118	GRIA2,PTN
zofenopril		chemical drug			0.0118	IL6,TIMP1
canrenoate potassium		chemical drug			0.0118	EDN1,PTGS2
lithium		chemical drug		-0.501	0.012	BAX,CXCL8,IL6,MMP9,NFKB1,PTGS2,SSTR2
linsidomine		chemical drug			0.012	CDKN2A,MMP1,PTGS2,SLC23A2
everolimus		chemical drug		0.849	0.012	CDK1,CTGF,MMP2,NCEH1
daunorubicin		chemical drug			0.012	ABCA2,BAX,IL6,TAP1
pirfenidone		chemical drug			0.0123	CCL2,CTGF,FN1
iloprost		chemical drug			0.0123	CCL2,CTGF,CXCL8
bafilomycin A1		chemical drug		-0.152	0.0134	CLDN4,NFKBIA,PTGS2,TRIB3
propylthiouracil		chemical drug			0.0137	DIO2,GAS2,GLUL,IGF1,LGALS1,SLC13A3,SLC16A10,SPINK1
retinol		chemical drug			0.0145	CXCL8,CYP26A1,IL6
nitroprusside		chemical drug		-0.277	0.0149	ACTN1,ADM,IGF1,PPARGC1A,PTGS2
semaxinib		chemical drug			0.0149	IL6,MMP9,PTGS2,THBS1
triamcinolone hexacetonide		chemical drug			0.0161	ICAM1,IL1A
phytoestrogen		chemical drug			0.0161	BMP2,LIF
zimelidine		chemical drug			0.0161	SERPINA3,TAGLN
diacerein		chemical drug			0.0161	BAX,IL6
manidipine		chemical drug			0.0161	CXCL8,IL6
vinpocetine		chemical drug			0.0161	CXCL8,ICAM1
diclofenac		chemical drug			0.0166	CLDN4,IL1A,IL6,PTGS2
calcipotriene		chemical drug			0.0168	CXCL8,JUNB,PLAU
vemurafenib		chemical drug			0.0168	CXCL8,DCT,IL6
CEP-1347		chemical drug			0.0168	IL6,PLAU,PTGS2
triflusal		chemical drug			0.0168	CD74,CXCL8,PTGS2
chlorogenic acid		chemical drug			0.0168	CCL2,IL6,PTGS2
SN-38		chemical drug			0.0183	BAX,CCL20,GNG11,IL1A
chromium		chemical drug		-0.447	0.0188	CXCL8,ELF3,NQO1,TNFAIP2,ZWINT
leptomycin B		chemical drug			0.0194	FGF1,IL6,PTGS2
ibudilast		chemical drug			0.0211	IL6,NGF
filgotinib		chemical drug			0.0211	IL6,MMP3
proteasome inhibitor		chemical drug			0.0211	AQP1,BAX
niflumic acid		chemical drug			0.0211	CXCL8,IL6
NCX-4040		chemical drug			0.0211	NQO1,PTGS2
alpha-tocopherol succinate		chemical drug			0.0211	FGF1,IL1A
3M-001		chemical drug		1.982	0.022	CCL2,CXCL8,IL6,PTGS2
ABT-737		chemical drug			0.0222	CXCL8,IL6,IRF1
tranilast		chemical drug			0.0222	CXCL1,CXCL8,IL6
PD 153035		chemical drug			0.0222	CCL2,CXCL8,PTGS2
tetracycline		chemical drug		-0.128	0.0234	CTGF,JAG1,PCDH18,SEMA6D,SERPINE1,SOD2
memantine		chemical drug		-0.48	0.0241	ATP2B2,BAX,NFKBIA,TAP1
ketamine		chemical drug			0.0251	CXCL8,NQO1,PTGS2
probucol		chemical drug			0.0251	BMP2,CTGF,SERPINE1
chelerythrine		chemical drug			0.0251	ICAM1,IL6,NPPB
bromocriptine		chemical drug		1.067	0.0262	CCL2,MMP2,NGF,NTS
estradiol valerate		chemical drug			0.0266	NGF,TUBB4A
nedocromil sodium		chemical drug			0.0266	MMP2,MMP9
raltitrexed		chemical drug			0.0266	FXYD3,TMSB10/TMSB4X
racemic flurbiprofen		chemical drug			0.0266	MMP9,PTGS2
capsaicin		chemical drug		-0.767	0.0267	CXCL8,IGF1,MMP2,MMP9,PTGS2
bosentan		chemical drug			0.0283	BAX,EDN1,ICAM1
oxymatrine		chemical drug			0.0283	BAX,FN1,SMAD7
cannabidiol		chemical drug			0.0283	FN1,ID1,PTGS2
pravastatin		chemical drug			0.0285	BAX,CCL2,COTL1,ICAM1,IL6
artemether		chemical drug			0.0291	MMP2
levocetirizine		chemical drug			0.0291	MMP2
AEOL 10113		chemical drug			0.0291	BAX
rimantadine		chemical drug			0.0291	CXCL8
tandutinib		chemical drug			0.0291	ID1
black cohosh extract		chemical drug			0.0291	SERPINE1
flunixin meglumine		chemical drug			0.0291	IL6
tideglusib		chemical drug			0.0291	IGF1
tyrosine kinase inhibitor		chemical drug			0.0291	FN1
beractant		chemical drug			0.0291	CXCL8
BMS-275183		chemical drug			0.0291	THBS1
hexamethonium		chemical drug			0.0291	IL6
L-threo-safingol		chemical drug			0.0291	CXCL8
prednisolone acetate		chemical drug			0.0291	IL6
nitazoxanide		chemical drug			0.0291	IL6
flunitrazepam		chemical drug			0.0291	CXCL8
remoxipride		chemical drug			0.0291	NTS
tolrestat		chemical drug			0.0291	CXCL8
tropisetron		chemical drug			0.0291	IL6
repaglinide		chemical drug			0.0291	CCL2
terameprocol		chemical drug			0.0291	CDK1
potassium iodide		chemical drug			0.0291	CXCL8
boric acid		chemical drug			0.0291	MUC1
procaterol		chemical drug			0.0291	ICAM1
podophyllotoxin		chemical drug			0.0291	CTGF
idebenone		chemical drug			0.0291	NGF
poractant alfa		chemical drug			0.0291	CXCL8
methylcellulose		chemical drug			0.0291	CDKN2A
gestodene		chemical drug			0.0291	TGFB3
corticosteroid		chemical drug			0.0309	AQP1,CXCL8,IL6,MMP1
GW7647		chemical drug			0.0316	ABCD3,CDKN2A,PPARGC1A
clozapine		chemical drug		-0.218	0.0323	GRIA2,IL6,NTS,PPARGC1A,SGK1
6-mercaptopurine		chemical drug			0.0327	CXCL8,IL6
farglitazar		chemical drug			0.0327	EDN1,SGK1
Trolox C		chemical drug			0.0327	CXCL8,MMP9
sodium dodecyl sulfate		chemical drug			0.0327	IL6,SERPINE2
clomipramine		chemical drug			0.0327	SERPINA3,SLC2A3
tolbutamide		chemical drug			0.0327	ITPR3,PTPRN
mesalamine		chemical drug			0.0327	PTGS2,SOD2
gossypol		chemical drug			0.0327	CXCL1,CXCL8
3-deazaneplanocin		chemical drug		1.303	0.0343	DUSP4,IGFBP3,NUPR1,PLAU,PPP1R18
amitriptyline		chemical drug			0.0352	SERPINA3,SLC2A3,TAGLN
imipramine		chemical drug			0.0389	SERPINA3,SLC2A3,TAGLN
teriflunomide		chemical drug			0.0392	ICAM1,IL6
coal tar		chemical drug			0.0392	NQO1,PTGS2
meloxicam		chemical drug			0.0392	PTGES,PTGS2
baclofen		chemical drug			0.0392	BMP2,MMP3
zeaxanthin		chemical drug			0.0392	MMP2,TIMP1
hesperetin		chemical drug			0.0392	MMP3,PPARGC1A
puerarin		chemical drug			0.0392	BAX,PTGS2
midostaurin		chemical drug			0.0392	FLT3,PTGS2
scopolamine		chemical drug			0.0392	IL6,MMP9
nandrolone		chemical drug			0.0392	IL6,SOD2
panobinostat		chemical drug		1.165	0.0415	CDK1,CRYAB,FLT3,PTGS2
ciprofloxacin		chemical drug		-0.816	0.042	ACTN1,CD68,COLEC12,ICAM1,MMP2,NRCAM,SHMT2
acetaminophen		chemical drug		0.128	0.0423	GLUL,ICAM1,IGF1,IGFBP3,IL1A,IL6,NQO1,PLAUR,PTGS2,SELENOP
choline fenofibrate		chemical drug			0.0429	CDKN2A,NFKBIA,SERPINE1
WR 1065		chemical drug			0.0429	BAX,CASP4,ZFP36L1
bicalutamide		chemical drug		-1	0.0445	DDIT4,MMP2,PMEPA1,SPINK1
apomorphine		chemical drug			0.047	APC,BAX,PTN
ST1926		chemical drug		-1.706	0.0481	AKR1B1,ATP2B2,CLIC1,ENO1,ITGA11,LGALS1,PFN1,SRSF3,TMSB10/TMSB4X
CD 437		chemical drug		-1.765	0.0781	AKR1B1,BAX,CLIC1,ENO1,ITGA11,LGALS1,NFKBIA,PFN1,SRSF3,TMSB10/TMSB4X
pyrrolidine dithiocarbamate		chemical reagent	Inhibited	-4.149	3.2e-12	BDKRB1,BMP2,CCL2,CTGF,CXCL1,CXCL6,CXCL8,ICAM1,IGF1,IL6,IRF1,MMP1,MMP2,MMP7,MMP9,NFKB1,NFKBIA,PGK1,PTGS2,SERPINE1,SOD2	211 (16)
SB-431542		chemical reagent	Inhibited	-2.704	8.95e-11	BGN,CDKN2A,CTGF,FAP,FN1,FST,GADD45B,GAL,ID1,ID3,IGF1,ITGA11,LEFTY2,MMP2,SERPINE1,SMAD7,TGIF1,TNFAIP6,TNFRSF12A	294 (23)
diphenyleneiodonium		chemical reagent	Inhibited	-3.4	5.83e-08	BMP2,CCL2,CLDN4,CXCL8,FN1,IL6,MMP9,NOX4,PTGS2,SERPINE1,SOD2,TIMP1	214 (19)
NS-398		chemical reagent	Inhibited	-3.317	1.56e-06	BAX,CDKN2A,CXCL8,EGR2,F2R,ICAM1,IL1A,IL6,MMP2,MMP9,PTGES,PTGS2,TREM1	189 (15)
D609		chemical reagent	Inhibited	-2.19	5.62e-06	CCL2,CXCL8,IL6,MMP1,MMP9,PTGS2	242 (21)
2-(4-acetoxyphenyl)-2-chloro-N-methylethylamine		chemical reagent	Inhibited	-2.374	6.59e-05	CCL2,CXCL8,IL6,MMP1,MMP9,NFKB1	277 (15)
BAPTA-AM		chemical reagent	Inhibited	-2.569	0.000344	CCL2,CXCL8,FN1,ICAM1,IL6,MMP2,PTGS2	207 (17)
DMH1		chemical reagent	Inhibited	-2	0.000566	LOX,LOXL2,MMP2,PTGS2
2-(4-amino-1-isopropyl-1H-pyrazolo[3,4-d]pyrimidin-3-yl)-1H-indol-5-ol		chemical reagent	Inhibited	-2	0.136	CXCL6,EGR2,ID1,MTHFD2
Pam3-Cys-Ser-Lys4		chemical reagent	Activated	3.492	1e-10	BDKRB2,CASP4,CCL2,CXCL6,CXCL8,ICAM1,IL1A,IL32,IL6,IRF1,LTB,MMP1,MMP2,MMP3,MMP9,NFKB1,NFKBIZ,PTGES,PTGS2,SLC40A1,TGFB3	191 (15)
Ni2+		chemical reagent	Activated	3.14	5.57e-10	ANGPTL4,CCL2,CCL20,CXCL1,CXCL6,CXCL8,ICAM1,IL1A,IL6,LTB	257 (15)
2-bromoethylamine		chemical reagent	Activated	3.286	1.25e-07	CLDN4,ELF3,FBLIM1,IER3,LAMC2,S100A11,TGIF1,TIMP1,TMSB10/TMSB4X,TNFRSF12A,UPP1
fenamic acid		chemical reagent	Activated	3.429	6.52e-07	CDCP1,CLDN4,ELF3,FBLIM1,IER3,LAMC2,S100A11,TGIF1,TIMP1,TMSB10/TMSB4X,TNFRSF12A,UPP1
S-(2,3-bispalmitoyloxypropyl)-cysteine-GDPKHPKSF		chemical reagent	Activated	2.563	9.6e-07	CCL2,CXCL8,ICAM1,IL6,MMP9,PTGS2,SLC40A1	223 (19)
25-hydroxycholesterol		chemical reagent	Activated	2.023	1.51e-05	CHAC1,CXCL8,FOSL2,IL6,JUNB,MAFF,NFKBIA,PTGS2,SV2A,TRIB3	250 (18)
GnRH-A		chemical reagent	Activated	2.578	4.33e-05	CD68,EGR2,FST,GADD45B,IER2,JUNB,NFKBIZ,RRAD,SERPINE1,TRPM7	290 (21)
N-acetylsphingosine		chemical reagent	Activated	2.756	4.87e-05	BAX,CRYAB,CXCL8,MMP1,PTGS2,SERPINE1,SOD2,SPHK1	201 (17)
GW9662		chemical reagent	Activated	2.019	6.74e-05	ANGPTL4,BAX,CCL2,CTGF,EGLN3,FN1,IL6,MUC1,NPPB,PTGES,PTGS2	215 (18)
trinitrobenzenesulfonic acid		chemical reagent	Activated	3.24	9.09e-05	CD68,CXCL6,IL1A,IL6,MMP10,MMP3,MMP9,PTGS2,PTX3,TIMP1,TNFRSF12A	252 (19)
A23187		chemical reagent	Activated	2.268	0.000105	CXCL8,DDIT4,FN1,ICAM1,ID3,IGF1,IL6,INHBA,JUNB,NGF,PTGS2,SERPINE1	275 (19)
ionomycin		chemical reagent	Activated	3.075	0.000208	BMP2,CD70,CLDN4,CXCL8,EBI3,EIF4EBP1,ICAM1,IL6,ITPR3,LDHA,MMP9,NGF,P2RY2,PTGS2,SGK1	259 (22)
CP-55940		chemical reagent	Activated	2.188	0.000745	CCL2,CXCL8,JUNB,MAP2K1,NFKBIA,TNFAIP3	291 (22)
cobalt chloride		chemical reagent	Activated	2.215	0.0021	ADM,CXCL8,DDIT4,PGK1,PLAUR,PTGS2,SLC40A1,SPHK1	280 (16)
CpG ODN 1668		chemical reagent	Activated	2.388	0.00564	CXCL8,ICAM1,IL1A,IL6,NFKB1,PTGS2	199 (17)
cycloheximide		chemical reagent		0.291	9.66e-22	ADM,BAX,BDKRB1,BMP1,CCL2,CCL20,CDKN2D,CTGF,CXCL1,CXCL8,CYR61,DDIT4,DHRS2,DIO2,EDN1,FN1,FOSL2,FST,GADD45B,HBEGF,ICAM1,IFIT1,IGF1,IL1A,IL6,ITGB3,JUNB,KCND2,LARP6,LDHA,MMP1,MMP2,MMP7,NFKBIA,NFKBIE,NQO1,PDGFB,PGK1,PLAU,PLAUR,PTGS2,PTX3,RELB,SERPINE1,SLC30A1,THBS1,TIMP1,TNFAIP2,TNFAIP3,TNFAIP6,TNIP1,TRAF1,VDR	270 (14)
5-N-ethylcarboxamido adenosine		chemical reagent		0	3.23e-11	ADM,BCL3,CCL2,CCL20,CDKN2B,CTGF,CXCL8,EGR2,IER2,IL6,INHBA,JUNB,PLK2,PROCR,RGS3,SERPINE1,SPINT1,THBS1,VCAN,VDR	255 (18)
2-aminopurine		chemical reagent		-1.267	1.65e-07	CXCL1,CXCL8,IFI6,IFIT1,IGF1,IL6,NPPB,PTGS2	258 (19)
8-bromo-cAMP		chemical reagent		-0.342	1.18e-06	ADM,BMP2,BMP7,CTGF,DIO2,DUSP4,IGF1,IL6,ITPR3,LOX,MMP1,NQO1,PPARGC1A,PTGS2,SERPINE1,SGK1,SYNPO,TIMP1,TREM1	295 (22)
N-(3-oxododecanoyl)-homoserine lactone		chemical reagent		0.756	1.47e-06	CXCL6,CXCL8,IL1A,IL6,PTGES,PTGS2	307 (18)
CV 3988		chemical reagent		-1	1.02e-05	CCL2,ICAM1,IL6,ITGB3	187 (7)
bisphenol A diglycidyl ether		chemical reagent		-0.447	2.19e-05	EGLN3,ICAM1,PTGS2,SERPINE1,VDR	222 (13)
N,N-dimethylsphingosine		chemical reagent		-0.529	2.19e-05	FN1,ICAM1,IL6,PTGS2,SPHK1	200 (17)
DETA-NONOate		chemical reagent		1.159	2.36e-05	BGN,CXCL8,ICAM1,IL6,LOXL2,MMP9,PTGS2,SERPINE1,TIMP1	299 (23)
asiatic acid		chemical reagent		0.254	3.33e-05	BAX,CDK1,MMP9,PPARGC1A,SMAD7	237 (11)
N-formyl-Met-Leu-Phe		chemical reagent		1.959	3.48e-05	ACTN1,CCL2,CKAP2,CXCL8,IVNS1ABP,NFKBIA,PTGS2,TAGLN2	238 (18)
palmitoyl-Cys((RS)-2,3-di(palmitoyloxy)-propyl)-Ala-Gly-OH		chemical reagent		1.98	4.55e-05	CXCL8,ICAM1,IL6,PTGS2	174 (15)
methylselenic acid		chemical reagent			5.37e-05	B4GALT1,CDK1,CDKN2A,CDKN2D,ELF3,FN1,ID1,ID3,IGF1,IRF1,JUNB,MAP2K1,NFKB1,NQO1,PEG3,PTGES,RAPGEF4,SGK1,TNFAIP3,TUBA4A	320 (22)
R5020		chemical reagent		0.686	0.000108	CTGF,DUSP4,GAL,HBEGF,IER3,LAMC2,MT1X,MUC1,NFKBIA,SGK1	252 (17)
IDR-1002		chemical reagent		1.934	0.00013	CCL2,CCL20,CXCL1,CXCL8
U46619		chemical reagent		0.689	0.0002	CCL2,CDK1,CXCL8,NOX4	234 (22)
metribolone		chemical reagent		1.234	0.000235	ACTN1,AKAP12,BAX,CDKN2B,CRYAB,FPR1,IFITM2,IGF1,IL6,MMP1,MMP2,MMP7,PMEPA1,SELENOP,THBS1,TM4SF1,VCAN	297 (21)
[Lys15,Arg16,Leu27]VIP(1-7)GRF(8-27)		chemical reagent			0.000236	CCL2,CXCL8,IL6
manganese chloride		chemical reagent			0.000236	IL6,SLC39A14,SOD2	222 (15)
SR 144528		chemical reagent		-1.199	0.000293	CCL2,CXCL8,ICAM1,NFKBIA	286 (20)
CpG ODN 2006		chemical reagent		1.559	0.00042	CCL2,CXCL8,ICAM1,IFIT1,IL6,NFKB2,NFKBIZ,TRAF1	240 (16)
MIA-459		chemical reagent			0.000461	BAX,NFKB2,PTGS2
MIA-313		chemical reagent			0.000461	BAX,NFKB2,PTGS2
poly(U)RNA		chemical reagent			0.000461	CCL2,CXCL8,IL6	194 (15)
N(2)-(gamma-D-glutamyl)-meso-2,2'-diaminopimelic acid		chemical reagent		1.982	0.000566	CXCL8,ICAM1,IL1A,MMP9	212 (16)
ATP-gamma-S		chemical reagent			0.000713	CCL2,CXCL8,IL1A,IL6,MMP9,PTGS2,SOD2,THBS1	220 (20)
galactosylceramide-alpha		chemical reagent		1.977	0.000739	CCL2,CTGF,EBI3,EGR2,IL6,IRF1,JUNB	254 (16)
latrunculin B		chemical reagent		-1.131	0.000754	CNN1,CTGF,DMD,TAGLN	171 (10)
15-E2-isoketal modified phosphatidylethanolamine		chemical reagent			0.000789	CCL2,CXCL8,ICAM1	132 (7)
BAY-u9773		chemical reagent			0.000848	CCL2,IL6	35 (4)
101.10 peptide		chemical reagent		-1.981	0.000982	IL6,MMP3,MMP9,PTGS2	211 (15)
saikosaponin A		chemical reagent			0.00124	CDKN2A,CDKN2B,JUNB
phenyl-N-tert-butylnitrone		chemical reagent		-1.98	0.00126	CXCL8,FN1,IL6,PTGS2	283 (18)
2',3'-dialdehyde ATP		chemical reagent			0.00181	BAX,IL6,PTGS2	250 (20)
N-(3-(aminomethyl)benzyl)acetamidine		chemical reagent			0.00217	BAX,CASP4,CD70,MMP9,TRAF1	285 (17)
alloxan		chemical reagent			0.00249	CCL2,ICAM1	198 (15)
des-Arg(10)-kallidin		chemical reagent			0.00249	BDKRB1,PTGS2
BR-4628		chemical reagent			0.00249	CTGF,LOX
mercaptosteroid 4		chemical reagent			0.00249	CCL2,CCL20
mercaptosteroid 6		chemical reagent			0.00249	CCL2,CCL20
cibacron blue F 3GA		chemical reagent			0.00249	CXCL8,THBS1	130 (7)
ISRIB		chemical reagent			0.00249	CCL20,IL6
potassium cyanide		chemical reagent			0.00249	MMP1,TIMP1
glutathione diethyl ester		chemical reagent			0.00249	PLAU,PLAUR
poly(C)RNA		chemical reagent			0.00249	PTGES,PTGS2
titanium		chemical reagent			0.00249	CCL2,IL6
tiron		chemical reagent			0.00253	IL6,PLAUR,TNC	213 (17)
S-nitroso-N-acetylpenicillamine		chemical reagent		0.7	0.00286	ADM,CCL2,CXCL8,PTGS2,TGFB3	296 (21)
LB-205		chemical reagent			0.00341	BAX,NFKB1,NGF
J11-Cl		chemical reagent			0.00341	CCL20,IL6,PTGS2	174 (15)
manumycin A		chemical reagent			0.00341	CXCL8,FN1,PTGS2	264 (23)
TO-901317		chemical reagent		-0.606	0.00404	ADM,CASP4,CCL2,ENO1,IGF1,IL6,LIPG,MMP9,NFKBIA,PFKP,PSME1,PTGS2,SERPINA3,TGM2,TIMP1	270 (18)
NT157		chemical reagent			0.00489	CXCL8,MMP2
PMX 205		chemical reagent			0.00489	BMP1,THBS1
N-hydroxy-2,2-diphenylacetamide		chemical reagent			0.00489	EDN1,IL6
SYK023		chemical reagent			0.00489	CDKN2A,CDKN2B
DEETGE-CAL-Tat		chemical reagent			0.00489	NQO1,SOD2
clobenpropit		chemical reagent			0.00489	CCL2,IL6	133 (7)
salvianolic acid A		chemical reagent			0.00489	NOX4,NQO1
pyocyanin		chemical reagent			0.00489	CXCL8,ICAM1	179 (11)
poly-L-lysine		chemical reagent			0.00566	CCL2,CXCL8,IL6	236 (20)
carbonyl cyanide p-(trifluoromethoxy)phenylhydrazone		chemical reagent			0.00705	CHAC1,PCK2,PPARGC1A	102 (7)
PD173074		chemical reagent		1.134	0.00712	COBLL1,EFNA1,ELF3,LTB,NUPR1,SLC40A1,TGM2
1-palmitoyl-2-oleoylglycero-3-phosphoglycerol		chemical reagent			0.00799	CXCL8,IL6	228 (17)
pyridoxal phosphate-6-azophenyl-2',4'-disulfonic acid		chemical reagent			0.00799	PTGS2,THBS1	167 (7)
mevalonolactone		chemical reagent			0.00799	ICAM1,PTGS2
Ki16425		chemical reagent			0.00799	PTGS2,SPHK1
1'-acetoxychavicol acetate		chemical reagent			0.00862	ICAM1,MMP9,PTGS2	231 (18)
lith-O-Asp		chemical reagent			0.00862	MMP2,MMP9,PGK1
R-WIN 55,212		chemical reagent		-1.057	0.0107	BAX,CXCL8,ICAM1,IL6
fucoidin		chemical reagent		-1.982	0.0107	BDKRB1,CXCL8,IL6,NPPB
3'-O-(4-benzoyl)benzoyladenosine 5'-triphosphate		chemical reagent			0.0118	IL6,PTGS2
pervanadate		chemical reagent			0.0118	IRF1,NFKBIA
EGTA acetoxymethyl ester		chemical reagent			0.0118	CXCL8,PTGS2
6-cyano-7-nitroquinoxaline-2,3-dione		chemical reagent			0.0118	GFRA1,JUNB
JWH-015		chemical reagent			0.0118	ICAM1,IL6
phenylamil		chemical reagent			0.0118	ID1,TRIB3
W7		chemical reagent			0.0145	CCL2,CXCL8,NPPB
sodium orthovanadate		chemical reagent		1.109	0.0149	CXCL8,NFKBIA,PLAUR,SERPINE1
tert-butyl-hydroquinone		chemical reagent		1.182	0.0152	FOSL2,FOXC1,JUNB,NQO1,PALLD,SERPINE1,SESN2
thenoyltrifluoroacetone		chemical reagent			0.0161	CXCL8,SERPINE1
6-methylsulfinylhexyl isothiocyanate		chemical reagent			0.0161	IL6,NQO1
CpG ODN 1585		chemical reagent			0.0211	IL6,NFKB1
Cr6+		chemical reagent			0.0211	MMP1,SLC30A1
GW3965		chemical reagent		-1.819	0.0248	CXCL8,GNG11,IL6,MMP9,NFKBIA,PTGS2
nicotiflorin		chemical reagent			0.0266	ICAM1,MMP9
torin1		chemical reagent			0.0266	NTS,PTGS2
HA900		chemical reagent			0.0266	CCL2,PTN
poloxamer		chemical reagent			0.0266	ABCD3,DMD
2,4-dinitrobenzenesulfonic acid		chemical reagent			0.0266	ICAM1,IL6
arachidonyltrifluoromethane		chemical reagent			0.0266	PTGS2,SOD2
Ro41-5253		chemical reagent			0.0283	CRABP2,IRF1,SMPD3
poly dA-dT		chemical reagent			0.0283	CXCL8,IL6,NFKBIA
cyanuric acid		chemical reagent			0.0291	CXCL8
3',5'-methoxyflavone		chemical reagent			0.0291	PTGS2
AMG-9810		chemical reagent			0.0291	PPARGC1A
N-formyl-Nle-Leu-Phe		chemical reagent			0.0291	FPR1
polyglactin 910		chemical reagent			0.0291	MMP2
NF279		chemical reagent			0.0291	CXCL8
alpha-hederin		chemical reagent			0.0291	MMP9
GW 6471		chemical reagent			0.0291	PPARGC1A
CR-1-31-B		chemical reagent			0.0291	MUC1
FLLL-32		chemical reagent			0.0291	IL6
SR11256		chemical reagent			0.0291	EDN1
tat-psi-delta-RACK		chemical reagent			0.0291	CCL2
deltaV1-1		chemical reagent			0.0291	CCL2
dinitrophenyl R group		chemical reagent			0.0291	TGM2
casein kinase II inhibitor IV		chemical reagent			0.0291	IL6
CGP 52608		chemical reagent			0.0291	ALOX5
RO0281675		chemical reagent			0.0291	BAX
LY311727		chemical reagent			0.0291	PTGS2
BN 50730		chemical reagent			0.0291	PTGS2
pustulan		chemical reagent			0.0291	CXCL8
SC-19220		chemical reagent			0.0291	ICAM1
2,4-dichlorobenzamil		chemical reagent			0.0291	CTGF
KIRA6		chemical reagent			0.0291	IL6
I-A09		chemical reagent			0.0291	IL6
P62-mediated mitophagy inducer		chemical reagent			0.0291	IL6
N-t-Boc-Phe-D-Leu-Phe-D-Leu-Phe		chemical reagent			0.0291	PTGS2
(des-Arg10,Leu9)-kallidin		chemical reagent			0.0291	CTGF
morphiceptin		chemical reagent			0.0291	MMP9
cortistatin A		chemical reagent			0.0327	FOSL2,IRF1
U73122		chemical reagent		-1.977	0.036	FN1,ICAM1,MMP2,PTGS2
2-chloroadenosine		chemical reagent			0.0392	MMP2,TIMP1
ST3-Hel2A-2		chemical reagent			0.0392	EGR2,IER3
MALP-2s		chemical reagent			0.047	IL1A,IL6,PTGS2
Sn50 peptide		chemical toxicant	Inhibited	-2.19	1.92e-07	BAX,CTGF,CXCL8,ICAM1,IL6,LIPG,MMP2,MMP7,MMP9,PTGS2,SERPINE1,TYMP	236 (20)
hexamethoxyflavone		chemical toxicant	Inhibited	-2.197	2.36e-06	CXCL8,ICAM1,IL6,MMP9,PTGS2	283 (19)
SU6656		chemical toxicant	Inhibited	-2.449	5.7e-05	ADM,CTGF,IER3,INHBA,JUNB,PTGS2,ZFP36L1	234 (16)
forskolin		chemical toxicant	Activated	4.024	1.12e-23	ACTG2,ACTN1,ADAMTS16,AKAP12,B4GALT1,BCL3,CASP4,CCL2,CD68,CDKN2A,CDKN2B,CITED4,CNN1,CRISPLD2,CTGF,CXCL1,DCT,DDIT4,DIO2,EBI3,EDN1,FN1,FOSL2,FST,GADD45B,GAL,GFRA1,HHIP,ICAM1,ID1,ID3,IER2,IER3,IGF1,IGFBP3,IL6,ILK,INHBA,ITPR3,JUNB,KCNJ13,LAYN,MMP3,MMP9,NFKBIA,NGF,NPPB,P4HA2,PDE4C,PEG10,PGK1,PIM3,PLAU,PPARGC1A,PTGES,PTGS2,PTPRN,SERINC2,SERPINE1,SGK1,SLC24A5,SMAD7,SOD2,SSTR2,SYNPO,TAGLN2,THBS1,TIMP1,TM4…	243 (19)
thioacetamide		chemical toxicant	Activated	3.608	2.56e-16	AKAP12,BGN,CDCP1,CLDN4,CTGF,EDNRB,ELF3,F2R,GNG11,IER3,IFITM2,IGF1,IGFBP3,IL6,LAMC2,LGALS1,LOX,LRAT,MMP2,MSH2,PDGFB,PDGFD,PRELP,PTGS2,PTK2B,S100A11,SLC13A3,SMAD7,TAGLN,TGFB3,TGIF1,TGM2,TIMP1,TMC5,TMSB10/TMSB4X,TNFRSF12A,UPP1	320 (16)
cigarette smoke		chemical toxicant	Activated	4.188	4.96e-14	ADM,CCL2,CDKN2A,CXCL8,CYR61,DDIT4,DNAJB5,ICAM1,IFITM1,IGF1,IL1A,IL6,MAFF,MAP2K6,MMP1,MMP2,MMP3,MMP9,MUC1,NFKB1,NOX4,NQO1,P2RY2,P2RY6,PDGFB,PTGES,PTGS2,PTPRB,SERPINA3,SERPINE1,SMAD7,SOD2,TIMP1	296 (16)
Salmonella enterica serotype abortus equi lipopolysaccharide		chemical toxicant	Activated	4.763	1.02e-13	CCL20,CDK1,CDKN2B,CFB,CXCL1,EBI3,EDN1,GADD45B,GBP3,GPRC5A,HAS1,HES4,IL1A,IL32,IL6,INHBA,IRF1,MAFF,MMP1,MMP10,NFKBIZ,PHLDA2,PIM3,PLAU,PTGS2,PTX3,THBS1,TRAF1	262 (17)
bucladesine		chemical toxicant	Activated	2.915	3.14e-12	BDKRB2,CITED4,CLCF1,CXCL8,DIO2,DMD,EGR2,FOSL2,FST,FSTL3,GADD45B,GLS2,GLUL,HAS1,HHIP,ICAM1,ID1,IGF1,IGFALS,IGFBP3,IL6,JUNB,LIF,MMP1,MMP2,MMP9,NFKB1,NGF,NPPB,PDE4C,PLAU,PTGS2,SERPINE1,TGFB3,TIMP1,VDR	273 (18)
carbon tetrachloride		chemical toxicant	Activated	3.57	1.39e-08	BAX,CTGF,CXCL6,EGF,FN1,GADD45B,HDGF,HSPB1,ICAM1,IGF1,IL6,JUNB,MMP2,MMP9,NQO1,PDGFB,PDGFD,PTGS2,RAB13,SMAD7,SOD2,SPHK1,TIMP1,TNFRSF12A	234 (14)
reactive oxygen species		chemical toxicant	Activated	3.51	3.05e-08	BAX,CCL2,CTGF,CXCL8,EDN1,EIF4EBP1,HBEGF,ICAM1,IL6,ITGB3,MMP1,MMP3,NFKB1,PTGS2,RRAD,SERPINE1,SOD2,TNFAIP3	222 (16)
hexachlorobenzene		chemical toxicant	Activated	3.464	7.19e-08	ELF3,FBLIM1,IER3,LAMC2,MMP2,MMP9,S100A11,TGIF1,TIMP1,TMSB10/TMSB4X,TNFRSF12A,UPP1	156 (7)
kainic acid		chemical toxicant	Activated	2.849	2.4e-07	BAX,CSRNP1,EGF,EGR2,FOSL2,GADD45B,GFRA1,GRIA2,HBEGF,JUNB,LMO2,MMP7,MMP9,NGF,PIM3,PTGES,PTGS2,TIMP1	268 (19)
E. coli B4 lipopolysaccharide		chemical toxicant	Activated	2.733	1.02e-06	AQP1,BAX,CCL2,CCL20,CD70,CXCL6,CXCL8,EXOC6,FBLIM1,FLT3,FPR1,ICAM1,IL1A,IL6,NFKB1,NFKBIA,PLAUR,PTGES,PTGS2,RELB,SOD2,STC2,TAP1,TNFAIP3,TRPM3	161 (15)
9,10-dimethyl-1,2-benzanthracene		chemical toxicant	Activated	2.21	1.47e-06	BAX,CDKN2A,EGF,EPHA2,HBEGF,IL6,MMP9,NQO1,PTGS2,SERPINE1	277 (17)
paraquat		chemical toxicant	Activated	2.249	5.89e-06	BAX,CTGF,CXCL8,FN1,IL6,INHBA,ITGB8,LAMC2,MMP1,MMP3,MMP9,PTGS2,TIMP1,TRPM3	256 (18)
4-hydroxynonenal		chemical toxicant	Activated	2.58	2.93e-05	AKR1B1,CDK1,CTGF,ICAM1,IL6,MMP9,PTGS2,SERPINE1	275 (17)
tetrachlorodibenzodioxin		chemical toxicant	Activated	2.127	0.000112	ACTN1,ADM,BAX,CDKN2A,CDKN2D,CXCL8,CYR61,EDN1,EGF,FMO2,IL6,ITGA5,JAG1,LRP2,MMP1,NEDD9,NQO1,PTGS2,SERPINE1,SLC16A10,SLC2A3,SLC40A1,STC2,TGFB3,TNC	314 (23)
ethionine		chemical toxicant	Activated	2.646	0.000118	IER3,LAMC2,S100A11,TIMP1,TMSB10/TMSB4X,TNFRSF12A,UPP1
1-methyl-4-phenyl-1,2,3,6-tetrahydropyridine		chemical toxicant	Activated	2.583	0.000324	BAX,HSPB1,IL1A,IL6,LIF,NGF,PTGS2,SLC40A1,SOD2	225 (15)
Pam3-Cys		chemical toxicant	Activated	2.573	0.000344	CCL2,CXCL8,FPR1,IL6,SERPINE1,SOD2,TNC	230 (18)
4-methylnitrosoamino-1-(3-pyridinyl)-1-butanone		chemical toxicant	Activated	2.218	0.000643	ALOX5,IL6,JUNB,LOX,NFKB1,PTGS2	277 (24)
lipid A		chemical toxicant	Activated	2.219	0.00185	CCL2,CXCL8,IL6,ITGA5,THBS1,VASP	214 (21)
1,4-bis[2-(3,5-dichloropyridyloxy)]benzene		chemical toxicant	Activated	2.158	0.0081	CDK1,DIO2,EIF4EBP1,GADD45B,ICAM1,MAFF,NEDD9,TNFAIP2,TUBA4A
mono-(2-ethylhexyl)phthalate		chemical toxicant	Activated	2.111	0.00876	ANGPTL4,BAX,DDIT4,ENO1,FBP2,IER2,JUNB,NFKB1,PGK1,PPARGC1A,TPI1	149 (7)
chrysotile asbestos		chemical toxicant	Activated	2	0.0095	CTSS,IL6,MMP3,TIMP1	255 (17)
thapsigargin		chemical toxicant		1.853	3.93e-10	BAX,CCL20,CHAC1,CLDN4,CREB3L1,CXCL8,DDIT4,DIO2,EDN1,EGR2,EIF4EBP1,FN1,GADD45B,ICAM1,IER2,IGF1,IL6,MMP9,NFKBIA,NGF,PCK2,SESN2,SGK1,TGM2	236 (19)
kaempferol		chemical toxicant		-1.912	3.47e-07	CDK1,ICAM1,IL32,MMP1,MMP2,MMP9,PLAU,PTGS2	227 (15)
salvin		chemical toxicant		-1.395	9.6e-07	CCL2,CXCL8,IL6,MMP1,MMP3,MMP9,VDR	196 (15)
okadaic acid		chemical toxicant		1.869	2.02e-06	CDK1,CRABP2,CTGF,CXCL8,FOSL2,IL1A,IL6,JUNB,MMP1,MMP3,MMP9,PTGS2,SRSF3	304 (18)
rottlerin		chemical toxicant		-1.408	2.53e-06	AQP1,BAX,CDK1,CDKN2A,CLDN4,CXCL8,ICAM1,IL32,MMP2,MMP9,PDGFB,PTGS2	205 (20)
carbonyl cyanide m-chlorophenyl hydrazone		chemical toxicant		1.993	2.59e-06	CCL20,CXCL8,DDIT4,GNG11,IL1A,NFKBIZ,PTGS2,SERPINE1,SPINK1,ZFP36L1	255 (19)
arsenite		chemical toxicant		1.298	3.45e-06	ADAMTS16,CXCL8,FST,HSPB1,IER3,IGF1,INHBA,IRF1,MAFF,MMP1,NQO1,PTGS2,SERPINE1,THBS1	246 (21)
cytochalasin D		chemical toxicant		-0.908	7.24e-06	CCL2,CTGF,CXCL8,IL6,ITGA11,MMP2,MMP9,PTGS2,SOX6	264 (19)
benzo(a)pyrene		chemical toxicant		0.954	8.03e-06	ADAMTS16,BAX,CYR61,ELF3,FST,HSPB1,IER3,IGF1,INHBA,MAFF,MAP2K1,MAP2K6,MMP1,NQO1,PRKCQ,PTGS2,SERPINE1,THBS1,TNFAIP2,ZWINT	277 (20)
cadmium		chemical toxicant		0	1.06e-05	BAX,BCO1,CYP26A1,CYP26B1,ILK,LOX,PLAU,PTGS2,SGK1,SLC30A1,TIMP1	270 (21)
selenite		chemical toxicant		0	3.33e-05	BAX,MMP9,PLAU,SELENOP,TIMP1	177 (11)
dimethylnitrosamine		chemical toxicant		1.287	4.13e-05	ICAM1,IL6,MMP9,NQO1,RAB13,SOD2,TGM2,TIMP1	234 (12)
SB 216763		chemical toxicant		1.976	4.87e-05	CCL2,CTGF,CXCL8,CYR61,IL6,PLAU,PTGS2,TAGLN	238 (21)
allyl isothiocyanate		chemical toxicant			0.00013	BAX,MMP2,MMP9,PTGS2	244 (18)
cytochalasin B		chemical toxicant		0	0.00013	BMP2,MMP1,MMP2,MMP9	207 (15)
methylnitronitrosoguanidine		chemical toxicant		0.779	0.00016	APC,BAX,IRF1,MSH2,PLAU,SERPINE1	271 (18)
S-nitrosoglutathione		chemical toxicant		1.002	0.000192	CCL2,ICAM1,IGF1,LIF,NFKBIA,NQO1,PTGS2	254 (18)
Am 580		chemical toxicant		1.588	0.000338	ADM,CYP26B1,IRF1,LRAT,TGM2,TIMP1
isobutylmethylxanthine		chemical toxicant		0.415	0.000459	ANGPTL4,CRABP2,EGR2,IL2RG,JUNB,MMP2,MMP3,PPARGC1A,PTPRN,SERPINE1,SGK1,SOD2,TIMP1	237 (17)
nitrofen		chemical toxicant		-1.408	0.000745	AGTRAP,AQP1,ENO1,SCN3B,TGFB1I1,TGFB3
cobalt		chemical toxicant			0.000754	ICAM1,IL6,LDHA,PGK1	309 (17)
monocrotaline		chemical toxicant		1	0.000986	ID1,ID3,IL6,NGF,PDGFB,TUBB3	133 (10)
phorbol 12,13-didecanoate		chemical toxicant		1.387	0.00116	CDK1,CDKN2A,MMP1,SGK1,SOD2	281 (22)
rotenone		chemical toxicant		-0.13	0.00143	BAX,IL6,MMP1,MMP9,PDGFB,PTGS2,TIMP1	246 (16)
urethane		chemical toxicant		-0.424	0.00161	CDKN2A,CDKN2B,PTGES,PTGS2,SFRP1	254 (18)
tannic acid		chemical toxicant			0.00181	CFB,IL6,PTGS2	266 (18)
asbestos		chemical toxicant			0.00181	CDKN2A,CXCL8,JUNB
nickel chloride		chemical toxicant			0.00181	CCL2,IL6,PTGS2	203 (18)
carbenoxolone		chemical toxicant		1.192	0.00238	BAX,CTGF,NOX4,PTGS2	247 (17)
fisetin		chemical toxicant		-1.172	0.00249	BAX,ICAM1,MMP9,PTGS2,TRAF1	231 (16)
pirinixic acid		chemical toxicant		0.722	0.0027	ABCD3,ANGPTL4,BAX,BMP7,CCL2,CDK1,CDKN2A,CXCL8,FBP2,FOXC2,GADD45B,GLUL,HILPDA,HSPB1,IL6,JUNB,MMP9,NFKBIA,NPPB,PCK2,PPARGC1A,PSME1,PTGS2,SERPINE1	221 (19)
bromobenzene		chemical toxicant		-1	0.00422	CDO1,EGF,HSPB1,NFKB1,NQO1,TIMP1,UBD
3-methylcholanthrene		chemical toxicant		1.287	0.00429	ADM,CYR61,NEDD9,NQO1,PTGES,PTGS2	277 (13)
3-nitropropionic acid		chemical toxicant		0.865	0.00471	BAX,DRAM1,LDHA,MMP9,NQO1,TPI1	234 (11)
chlorophyllin		chemical toxicant			0.00489	CCL2,CXCL8
microcystin-LR		chemical toxicant			0.00489	IL6,MMP2	208 (18)
dibutyl phthalate		chemical toxicant		1.941	0.00555	FST,JUNB,NFKB1,SERPINE1	157 (7)
plumbagin		chemical toxicant			0.00555	BAX,IL6,MMP9,PTGS2	215 (18)
ochratoxin A		chemical toxicant			0.00555	BAX,MMP9,NQO1,TIMP1
nonylphenol		chemical toxicant		0.277	0.00651	ALDH5A1,CCL2,PFKFB4,PTGS2,SLC1A5	106 (7)
aphidicolin		chemical toxicant			0.00705	BAX,MMP1,MMP3	229 (11)
ozone		chemical toxicant		1.959	0.00735	CXCL8,IL6,JUNB,NFKB1	220 (15)
arsenic		chemical toxicant		0	0.00735	BAX,NQO1,SPINK1,TRAF1	228 (12)
2,2'-dipyridyl		chemical toxicant			0.00799	LOX,LOXL2
butylated hydroxytoluene		chemical toxicant			0.00799	PTGES,PTGS2
N-ethyl-N-nitrosourea		chemical toxicant			0.00862	BAX,ICAM1,TGM2
azoxymethane		chemical toxicant		0.019	0.00879	IGFBP3,IL6,MSH2,PTGS2,PTP4A3	217 (11)
deoxynivalenol		chemical toxicant		1.234	0.0095	CLDN4,CXCL8,ICAM1,IL6	273 (25)
dichlorovinylcysteine		chemical toxicant		1.03	0.0095	CDKN2A,ENO1,HBEGF,IL6
4-nitroquinoline-1-oxide		chemical toxicant			0.0104	CDK1,MMP9,PTGS2
ferric nitrilotriacetate		chemical toxicant			0.0118	ID3,PTGS2
propyl gallate		chemical toxicant			0.0118	CXCL8,PTGS2
crocidolite asbestos		chemical toxicant			0.012	FOSL2,ILK,JUNB,LIF
diethylmaleate		chemical toxicant			0.0145	NFKBIA,NQO1,TNFAIP3
peroxynitrite		chemical toxicant			0.0145	CXCL8,ICAM1,PTGS2
gliotoxin		chemical toxicant			0.0161	CCL20,IER3
acrolein		chemical toxicant			0.0194	IL6,MMP9,PTGS2
1-methyl-4-phenylpyridinium		chemical toxicant			0.0194	BAX,DDIT4,TRIB3
chlorpyrifos		chemical toxicant			0.0211	GAL,NTS
2,4-dinitrophenol		chemical toxicant			0.0211	IL6,PPARGC1A
nickel		chemical toxicant			0.0222	CXCL8,ICAM1,SERPINE1
capsazepine		chemical toxicant			0.0266	CXCL8,PTGS2
hexarelin		chemical toxicant			0.0266	PPARGC1A,TIMP1
potassium dichromate		chemical toxicant			0.0291	CDKN2A
lead chromate		chemical toxicant			0.0291	CDKN2A
1-(1-glycero)dodeca-1,3,5,7,9-pentaene		chemical toxicant			0.0291	PTGS2
pentachlorophenol		chemical toxicant			0.0291	NQO1
V2+		chemical toxicant			0.0291	CXCL8
6-hydroxydopamine		chemical toxicant		1.563	0.0359	BAX,DDIT4,IL6,MMP3,MMP9,TRIB3
maneb		chemical toxicant		0	0.0364	BAX,INHBA,ITGB8,LAMC2,TRPM3
methyl methanesulfonate		chemical toxicant		1.154	0.0387	APC,CDKN2A,GADD45B,LIF
2,4,5,2',4',5'-hexachlorobiphenyl		chemical toxicant		0.378	0.0437	AKAP12,ATP1B2,GADD45B,GFRA1,SMAD7,SMPD3,ZWINT
IgG		complex	Inhibited	-2.551	1.19e-13	ADM,CCL2,CDKN2B,CLDN4,CRABP2,CXCL8,EDN1,FN1,FST,GPRC5A,HDGF,HSPB1,IER2,IFITM1,IL6,ITGB8,LGALS1,MMP9,NGF,PHLDA2,PLAUR,PTGS2,SERPINE1,SLC2A3,SPINT1,TAPBP,TNC,TNFAIP3	217 (18)
PDGF BB		complex	Activated	4.354	8.43e-30	ADM,AKAP12,ASCL1,BCL3,BDKRB1,BDKRB2,CASP4,CCL2,CCL20,CDK1,CDO1,CNN1,CRYAB,CTGF,CXCL8,CYR61,EDN1,EDNRB,EGR2,FN1,FOXC2,GLUL,GREM1,HBEGF,ID3,IER2,IER3,IGF1,IL6,INHBA,ITGA5,JUNB,LIF,MMP1,MMP2,MMP3,MMP9,NOX4,PLAU,PLK2,PTGS2,SERPINA3,SERPINE1,SGK1,SLC2A3,SLC7A7,SOD2,SPHK1,TAGLN,TGFB3,TGM2,THBS1,TIMP1,TNC,TNFAIP3,TNFRSF12A,TRIB3,VCAN,ZFP36L1	305 (19)
NFkB (complex)		complex	Activated	6.699	5.97e-29	ABCD3,ADM,ADRA2C,ALDH1A3,ANKRD1,AQP1,B4GALT1,BAX,BCL3,BMP2,CASP4,CCL2,CCL20,CD74,CFB,CITED4,CLCF1,CTGF,CXCL1,CXCL6,CXCL8,CYR61,EDN1,EDNRB,EFNA1,ELF3,FGF1,FN1,FST,GADD45B,HDGF,HSPB1,ICAM1,IER3,IL1A,IL32,IL6,IRF1,ITGB8,JAG1,JUNB,LIF,LTB,MMP1,MMP2,MMP3,MMP9,MSH2,NFKB1,NFKB2,NFKBIA,NFKBIE,NFKBIZ,NGF,NPPB,P2RY2,PIM3,PLAU,PLK2,PLK3,PTGES,PTGS2,PTX3,RELB,RRAS,SERPINA3,SERPINE1,SMAD7,SOD2,SPIB,TAP1,TGFB3…	309 (15)
Pdgf (complex)		complex	Activated	2.956	8.05e-14	BAX,CCL2,CDKN2B,EDN1,FN1,ICAM1,INHBA,ITGA5,ITGB3,JAG1,JUNB,MMP1,MMP2,NOTCH3,NOX4,PLAU,PLAUR,PTGS2,SERPINE1,SV2A,TGFB3,TIMP1	223 (15)
PI3K (complex)		complex	Activated	3.133	8.36e-12	CCL2,CDKN2B,CTGF,CXCL8,DDIT4,FN1,HAS1,HBEGF,ICAM1,IFIT1,IGF1,IL6,LEFTY2,LTBP2,MMP1,MMP10,MMP2,MMP9,MTHFD2,NFKB2,NFKBIA,NOX4,NQO1,PTGS2,SEMA6D,SERPINE1,SGK1,TAGLN,TGM2,THBS1,TNFAIP3,TREM1,TUBB3,TYMP	273 (21)
LDL		complex	Activated	2.82	3.43e-11	BMP2,CCL2,CCL20,CD68,CDK1,CDKN2A,CTGF,CXCL6,CXCL8,EDNRB,ICAM1,IFITM1,IGF1,IGFBP3,IL1A,IL6,ITGB3,MMP1,MMP2,MMP3,MMP9,NFKB1,PLAU,PTGS2,SERPINE1,SIPA1,SOD2,SPHK1,TNFAIP3,TNFAIP6	204 (13)
Ap1		complex	Activated	3.373	4.62e-11	CCL2,CTGF,CXCL8,EDN1,FN1,IGF1,IGFBP3,IL1A,IL6,ITGA2,MMP1,MMP2,MMP3,MMP7,MMP9,NGF,NOG,NQO1,PLAU,PTGS2,RELB,SERPINE1,TIMP1,VDR	269 (17)
Collagen type I		complex	Activated	3.357	4.94e-11	BAX,CDKN2A,EIF4EBP1,FN1,HDGF,ITGA1,ITGA2,MMP1,MMP10,MMP2,MMP3,MMP9,PLAU,PLOD2,PTGS2,TNC	277 (20)
CG		complex	Activated	3.606	1.45e-10	ADM,BAX,BMP2,CCL2,CXCL8,CYP26A1,DMD,EDN2,ELK3,FST,GAL,HMGA1,ICAM1,IER3,IGF1,IGFBP3,IL6,INHBA,ITGA1,ITGB3,KCNJ3,LIF,MMP1,MMP2,MMP9,PLAU,PLAUR,PTGS2,PTX3,TENM4,TIMP1,TM4SF1,TNFAIP6,TNFRSF12A,UPP1,VCAN	290 (19)
Smad		complex	Activated	2.672	3.47e-07	ANGPTL4,CDKN2A,CDKN2B,CTGF,ID1,ID3,SERPINE1,SMAD7	145 (7)
CD3		complex	Activated	3.406	3.54e-07	ACTG2,CCL20,CD74,CDK1,CXCL8,EBI3,EGR2,ELK3,GPRC5A,HELLS,ICAM1,ID3,IFIT1,IFITM1,IGF1,IL1A,IL27RA,IL2RG,IL32,IL6,IRF1,JUNB,KCNK3,MMP2,MT1G,MT1H,MTHFD2,NFKB1,NFKBIA,P2RY2,PFN1,PTGS2,RELB,S100A11,SLC23A2,SUSD6,SYNPO,TGM2,THBS1,TNFAIP3,TRAF1,TRIP10,ZFP36L1	278 (19)
IL17R		complex	Activated	2.005	4.15e-07	CCL2,CCL20,CXCL1,CXCL6,CXCL8,MMP1,TIMP1	191 (15)
NfkB1-RelA		complex	Activated	2.792	4.88e-07	CCL2,CXCL1,CXCL8,ICAM1,IL6,MMP1,MMP3,PTGS2
Lh		complex	Activated	2.001	1.38e-06	ACTG2,ACTN1,AKAP12,CASP4,CXCL8,FST,IL6,ILK,MAP2K1,MMP2,MMP9,P4HA2,PGK1,PTGS2,PTPRN,PTX3,SGK1,SOD2,THBS1,TNFAIP3,TNFAIP6,TNFRSF12A,UPP1	292 (19)
Lymphotoxin		complex	Activated	2.619	1.4e-06	CCL2,CXCL8,ICAM1,IL1A,IL6,MMP1,MMP3	258 (14)
TCR		complex	Activated	3.659	1.64e-06	ABCD3,ADM,BCL3,CD70,CXCL8,EGR2,ENO1,GADD45B,ID3,IFI6,IFIT1,IL6,IRF1,JUNB,NFKB1,NFKB2,NFKBIA,PGK1,PTK2B,RELB,SERPINA3,SLC1A5,SLC2A3,SMAD7,SPHK1,TNFAIP3,TNFRSF12A,TPI1,VDR	284 (17)
Hif1		complex	Activated	2.219	1.13e-05	ADM,DDIT4,EDN1,ENO1,FN1,LDHA,LGALS1,LOXL2,PGK1,VASP
STAT1/3/5 dimer		complex	Activated	2.236	1.38e-05	BCL3,CHI3L1,MMP1,MMP3,PLAU
Fibrinogen		complex	Activated	2.163	2.23e-05	BCL3,CCL2,CXCL1,CXCL8,ICAM1,IL6	254 (16)
Ifn gamma		complex	Activated	2.596	2.79e-05	CCL2,CDKN2A,CHI3L1,CXCL8,EDN1,FN1,ICAM1,IL32,LIF,MMP9,PSME1,PSME2	256 (17)
NfkB-RelA		complex	Activated	2.438	3.95e-05	CCL2,CXCL8,ICAM1,IL6,NFKBIA,PTGS2
MAC		complex	Activated	2.364	8.36e-05	EGR2,FN1,IRF1,MMP3,PTGS2,THBS1	271 (21)
IL17a dimer		complex	Activated	2.183	0.00045	CCL2,CCL20,CXCL1,IL1A,IL6	95 (5)
NFAT (complex)		complex	Activated	2	0.000554	CCL2,CD68,ICAM1,IL6,SERPINE1
IL-17f dimer		complex	Activated	2	0.00126	CCL2,CXCL1,IL1A,IL6	95 (5)
Fcer1		complex	Activated	2.543	0.00254	CCL2,CXCL8,IL6,INHBA,LIF,NFKB1,SPHK1	248 (20)
TSH		complex	Activated	2.449	0.00278	CTSS,CXCL8,IGFBP3,IL6,JUNB,NOX4,SOD2	202 (16)
FSH		complex		0.52	1.56e-11	ACTG2,ACTN1,ADAMTS16,ADM,AKAP12,CASP4,CTGF,EFNA1,FILIP1L,FOSL2,FST,GPRC5A,ID1,IGFBP3,IL6,ILK,INHBA,ITGA5,JUNB,LGALS1,LOX,MAP2K1,MMP2,MMP9,MT1H,MT1X,P4HA2,PGK1,PLK2,PTGS2,PTPRN,SERPINE1,SGK1,SMAD7,SSTR2,THBS1,TIMP1,TNFAIP3,TNFAIP6,UPP1	318 (24)
Collagen type IV		complex		1.667	1.08e-10	CCL2,ITGB3,MMP2,MMP9,PLAU,PLAUR,PTGS2,SERPINE1,TAGLN,THBS1	253 (20)
Immunoglobulin		complex		0.14	1.08e-08	ADM,BCL3,CCL2,CD68,CHN2,CRISPLD2,CXCL8,EBI3,EGR2,FAP,FPR1,ICAM1,IL17RB,IL1A,IL32,IL6,INHBA,IRF1,MAFF,MMP1,MMP2,MMP9,NFKBIA,PTGS2,SPHK1,TIMP1,TYMP,UBD,VCAN	202 (17)
RNA polymerase II		complex			1.44e-07	ARID5A,ATP13A2,CDKN2A,CSDC2,CXCL8,ENO1,FANCI,FOSL2,FOXC1,FOXC2,GADD45B,ICAM1,ID1,IGF1,IGFBP3,IL6,JUNB,MAP2K1,MMP2,MMP9,NFKBIA,PCDHAC2,PTGS2,SOD2,TAP1,TAPBP	271 (16)
Fibrin		complex		0.555	1.65e-07	CNN1,CXCL8,FN1,ICAM1,IL6,PLAU,SERPINE1,TAGLN	259 (20)
26s Proteasome		complex		-0.189	4.89e-07	BAX,BCL3,BMP2,CCL2,CD68,CDK1,CXCL8,EGF,HBEGF,ICAM1,IL6,JUNB,NFKB1,NFKB2,PTGS2,RFC3,TGM2,UBD	243 (18)
NADPH oxidase		complex		1.877	2.81e-06	CCL2,CXCL1,EDN1,IL6,MMP9,PTGS2,SERPINE1	199 (16)
Pka		complex		1.681	4.05e-06	BAX,CTGF,DCT,DUSP4,EDN1,IFI27,IFI6,IGF1,IL6,IRF1,JUNB,MMP3,NGF,NTS,PTGS2,SGK1	232 (17)
Collagen type II		complex		0.481	4.07e-06	BMP2,BMP7,CCL20,CXCL1,IL1A,IL6,MMP7,NOG,RRAS	241 (19)
hemoglobin		complex		0.894	8.22e-06	ADM,CXCL8,EDN1,IL6,NQO1,SLC40A1	230 (18)
histone deacetylase		complex		0	1.68e-05	CDKN2A,CYR61,JUNB,MMP9,PLAU,PPARGC1A,SSTR2,THBS1	297 (18)
Laminin (complex)		complex		1.025	2.44e-05	CCL2,FN1,MMP1,MMP9,ODAM,PLAU,PTGS2,SERPINE1	237 (17)
IL12 (complex)		complex		1.718	4.09e-05	BCL3,CCL2,CCL20,CXCL6,CXCL8,EBI3,GADD45B,ICAM1,IL32,IL6,IRF1,LTB,MMP2,MMP9,PLAU,PTGS2,RRAD,TIMP1	183 (15)
farnesyl transferase		complex			4.55e-05	CRYAB,HBEGF,IL6,MMP7	236 (7)
HDL-cholesterol		complex		-1.914	8.29e-05	CHAC1,CYP4V2,EIF4EBP1,FOSL2,NUPR1,SLC30A1,TRIB3
Collagen type V		complex			0.000236	ITGA2,ITGA5,ITGB3	135 (7)
Collagen(s)		complex		-0.57	0.000299	BCL3,CD68,CREB3L1,CYR61,FN1,THBS1,TNC	151 (10)
IKK (complex)		complex		0.772	0.00036	CXCL8,ICAM1,MMP9,PTGS2,TCIM	196 (19)
GPIIB-IIIA		complex			0.000461	BCL3,MMP9,PLAUR	178 (11)
F Actin		complex			0.000461	CTGF,CTSS,MMP2
C1q		complex		1	0.000754	CCL2,CXCL8,ICAM1,IL6	204 (19)
Collagen type III		complex			0.000789	ITGA2,ITGA5,ITGB3	135 (7)
RAR-RXR		complex			0.000848	IRF1,TGM2
AMPK		complex		-1.998	0.000889	BAX,BMP2,CCL2,CXCL8,DUSP4,IL6,MMP9,NOX4,PPARGC1A,PTGS2,SERPINE1	218 (21)
Stat5 dimer		complex		0	0.000982	BAX,IGF1,IGFALS,IGFBP3
Smad2/3-Smad4		complex		1.974	0.00126	CDKN2B,IGFBP3,SERPINE1,SMAD7
HDL		complex		-0.77	0.00208	CCL2,CXCL8,EGLN3,ICAM1,ITGB3,PTGS2	213 (21)
Ggtase I		complex			0.00249	CTGF,CYR61	61 (7)
G protein beta gamma		complex			0.00249	CTGF,CYR61	61 (7)
Adaptor protein 1		complex			0.00341	MMP9,PTGS2,SOD2
Igm		complex			0.00359	CDKN2A,CXCL8,ID3,NFKB1,NFKB2,TRAF1,ZFP36L1	226 (21)
MTORC1		complex		0.808	0.0039	LDHA,MOG,NOX4,PFKP,PPARGC1A,PTGS2	297 (21)
PDGF-AA		complex			0.00477	CDK1,HBEGF,IGF1,IL6	167 (14)
Stat3-Stat3		complex		1.982	0.00555	ICAM1,SERPINA3,SOD2,SPINK1
Hif		complex			0.00862	ANGPTL4,CXCL8,LDHA
Iga		complex			0.0123	CXCL8,NGF,PDGFB
nicotinic acetylcholine receptor		complex			0.0161	ID1,JUNB
Smad1/5/8-Smad4		complex			0.0161	PTGS2,SMAD7
Ige		complex		0.13	0.0188	CCL2,CXCL8,IL1A,IL6,PTGS2
Retinoic acid-RAR-RXR		complex			0.0211	CRABP2,IGFBP3
IgG1		complex			0.0251	BAX,CXCL8,ITGA5
Ferritin		complex			0.0266	ICAM1,NFKBIA
Integrin alpha V beta 5		complex			0.0291	NPPB
Cebp		complex			0.0392	CXCL8,IL6
PP2A		complex			0.0461	PIM3,PTGS2
IL1RN	0	cytokine	Inhibited	-3.514	2.54e-12	BDKRB1,CCL2,CCL20,CHAC1,CTSS,CXCL1,CXCL8,ICAM1,IFI27,IFI6,IGF1,IL1A,IL32,IL6,IRF1,LIF,MMP1,MMP9,NGF,PTGS2,SERPINE1,TIMP1,UBD	233 (15)
TNF		cytokine	Activated	8.691	4.37e-48	ADAMTS8,ADM,AKAP12,AKR1B1,ALDH1A3,ALOX5,ANGPTL4,APC,AQP1,B4GALT1,BAX,BCL3,BDKRB1,BDKRB2,BGN,BMP2,C1QTNF1,CA2,CASP4,CCL2,CCL20,CD70,CDKN2A,CDO1,CFB,CHI3L1,CLCF1,CLDN4,CNN1,COTL1,CRISPLD2,CRLF1,CRYAB,CTGF,CTSS,CXCL1,CXCL6,CXCL8,CYP26B1,CYR61,DMD,DUSP4,EBI3,EDN1,EDNRB,EFNA1,EGLN3,EGR2,ELF3,ELK3,EPHA2,EPHB2,F11R,FN1,FOSL2,FOXC2,FPR1,FST,GADD45B,GBP3,GFRA2,GSTM2,HAS1,HBEGF,HSPG2,ICAM1,ID1,ID3,IER2,IER…	328 (17)
IL1B	2.186	cytokine	Activated	7.396	4.77e-39	ABCD3,ADM,AKR1B1,ANGPTL4,BAX,BCL3,BDKRB1,BGN,BMP2,CASP4,CCL2,CCL20,CD74,CFB,CHI3L1,CMPK2,CRYAB,CSRNP1,CTGF,CTSS,CXCL1,CXCL6,CXCL8,DDIT4,EBI3,EDN1,EFNA1,EGLN3,EIF4EBP1,ELF3,FN1,FST,GADD45B,GBP3,HAS1,HBEGF,HMGA1,HSPB1,HSPG2,ICAM1,ID3,IER2,IER3,IFIT1,IGF1,IGFALS,IGFBP3,IL1A,IL32,IL6,INHBA,IRF1,ITGA1,ITGA5,ITGB3,ITGB8,JUNB,LAMC2,LDHA,LIF,LOX,MAP2K6,MMP1,MMP10,MMP2,MMP3,MMP7,MMP9,MUC1,NFKB1,NFKB2,NFKB…	252 (13)
IFNG	0	cytokine	Activated	6.654	4.37e-36	ABCD3,ACSS1,ADAMTS8,ADM,ALDH1A3,ANGPTL4,AQP1,ASCL1,BAX,BCL3,CASP4,CCL2,CCL20,CD68,CD74,CDKN2A,CDKN2B,CFB,CHAC1,CMPK2,COL5A2,CRLF1,CTGF,CTSS,CXCL1,CXCL6,CXCL8,DCT,DUSP4,EBI3,EDN1,EDNRB,EGF,EGLN3,EGR2,ENO1,F11R,F2R,FGF1,FN1,GBP3,GLUL,HBEGF,HMGA1,HSPB1,HSPG2,ICAM1,ID1,IER2,IER3,IFI27,IFI6,IFIT1,IFITM1,IFITM2,IGF1,IL17RB,IL1A,IL32,IL6,INHBA,IRF1,ITGA5,ITGB3,JAG1,JUNB,LAMC2,LDHA,LIF,LOX,LTB,MAFF,MAP2K…	269 (17)
IL1A	2.391	cytokine	Activated	6.026	8.78e-24	ALDH1A3,BAX,BCL3,CA2,CCL2,CCL20,CXCL1,CXCL6,CXCL8,CYR61,HSPG2,ICAM1,IGF1,IL1A,IL32,IL6,INHBA,ITGA5,ITGB3,JAM2,LDHA,LIF,LOX,MMP1,MMP10,MMP2,MMP3,MMP9,NFKB1,NFKBIA,NFKBIZ,NGF,P2RY6,PDGFB,PDZK1IP1,PLAU,PTGES,PTGS2,PTX3,SERPINA3,SERPINE1,SOD2,SSTR2,TNFAIP3	257 (14)
CD40LG	0.118	cytokine	Activated	3.428	3.31e-19	BAX,CA2,CCL2,CCL20,CD70,CTGF,CXCL1,CXCL8,DUSP4,EBI3,FOSL2,ICAM1,ID3,IFI6,IFIT1,IFITM1,IL1A,IL6,INHBA,IRF1,JUNB,LTB,MMP10,MSH2,MT1E,MT1G,MT1H,NFKB1,NFKB2,NFKBIA,NFKBIE,PLA2G4C,PLAU,PLAUR,PSME1,PSME2,PTGS2,RELB,SERPINE1,SOD2,TAP1,TGIF1,TGM2,TNFAIP2,TNFAIP3,TNFAIP6,TNIP1,TRAF1,TYMP,UBD,ZFP36L1	245 (15)
IL6	4.076	cytokine	Activated	5.367	4.98e-19	ADGRB1,BAX,BCL3,BGN,BMP2,CASP4,CCL2,CCL20,CD68,CD74,CDK1,CDKN2A,CDKN2B,CDKN2D,CRLF1,CTGF,CXCL1,CXCL6,CXCL8,EGR2,FN1,GADD45B,GAL,GBP3,GREM1,ICAM1,ID1,IFIT1,IGF1,IGFBP3,IL6,IRF1,ITGB3,JUNB,LEFTY2,LGALS1,LIF,MAP2K1,MMP1,MMP10,MMP2,MMP3,MMP7,MMP9,MUC1,NFKB1,NFKBIA,NGF,PDGFB,PLAU,PSME1,PSME2,PTGES,PTGS2,PTP4A3,SERPINA3,SERPINE1,SGK1,SLC39A14,SLC40A1,SLC7A7,SMAD7,SOD2,STAP2,TAP1,TGM2,THBS1,TIMP1,TNC,TN…	276 (16)
EDN1	2.517	cytokine	Activated	4.655	1.03e-18	CCL2,CDK1,CTGF,CXCL8,CYR61,DCT,EDN1,EDNRB,FN1,FST,HBEGF,ICAM1,IL6,INHBA,ITGA2,ITGA5,ITGB3,JUNB,MAP2K1,MMP1,MMP2,MMP3,MMP7,MMP9,MYL6,NPPB,PLAU,PLAUR,PTGS2,SERPINE1,TGM2,THBS1,TIMP1,TNC,TPM4,VCAN	245 (19)
CSF2		cytokine	Activated	4.472	4.04e-15	ADA,ALOX5,BAX,BCL3,CCL2,CD74,CDK1,CDKN2B,CLCF1,CXCL1,CXCL8,EDN1,EGR2,F2R,HBEGF,ICAM1,ID3,IER3,IGF1,IL1A,IL32,IL6,INHBA,ITGB3,KCTD11,LTB,MMP1,MMP2,MMP9,NFKB1,NFKB2,NFKBIA,PIM3,PLAU,PTGS2,PTK2B,RELB,SGK1,SLC1A5,SNTB1,SOD2,TGM2,THBS1,TNFAIP3,TPM4,TREM1,UBD,UPP1,VDR	286 (20)
IL4		cytokine	Activated	2.217	1.84e-14	ABCA2,ALOX5,ATP1A3,BAX,BCL3,CA2,CCL2,CCL20,CD74,CDK1,COBLL1,CRIP1,CTGF,CXCL1,CXCL6,CXCL8,DCT,EGR2,F2R,FN1,GBP3,HBEGF,ICAM1,ID3,IER2,IER3,IGF1,IL17RB,IL1A,IL27RA,IL6,IRF1,ITGA1,ITGA2,ITGB3,JAG1,JUNB,LGALS1,LIF,LIPG,LTB,MAP2K1,MMP1,MMP10,MMP2,MMP3,MMP9,MSH2,MUC1,MYH9,NEDD9,NFKB1,NFKB2,NFKBIA,PFKP,PLA2G4C,PLAU,PLOD2,PPARGC1A,PSME1,PTGS2,SERPINE1,SPHK1,TAPBP,TGFB3,TGFBI,TGM2,TIMP1,TNC,VDR	266 (16)
SPP1	-1.671	cytokine	Activated	2.884	5.09e-13	BAX,CA2,CCL2,CCL20,CXCL1,CXCL6,CXCL8,EGF,FN1,ICAM1,IGF1,IL1A,IL6,ILK,ITGA2,ITGB3,JAG1,LIF,LOX,MMP1,MMP2,MMP7,MMP9,NRCAM,PLAU,PTGS2,SERPINE1,TIMP1	225 (16)
TNFSF11		cytokine	Activated	4.89	4.8e-12	CA2,CCL2,CSRP1,CXCL8,EGR2,FPR1,GADD45B,ICAM1,IER3,IGF1,IL1A,IL6,ITGA5,ITGB3,JUNB,MAP2K1,MMP1,MMP9,NFKB1,NFKB2,NFKBIA,NFKBIZ,PLAUR,PTGS2,RELB,RRAS,SERPINE1,SLC7A7,SOD2,SPIB,TNIP1,TRAF1	237 (17)
OSM	0	cytokine	Activated	5.12	5.04e-12	ARHGEF2,CASP4,CCL2,CCL20,CHI3L1,CLDN4,CRLF1,CXCL1,CXCL8,EIF4EBP1,EPHB2,FN1,FOXC1,GLUL,HBEGF,ICAM1,ID1,IGFBP3,IL32,IL6,IRF1,JAG1,JUNB,KCNG1,LDLRAD4,LIF,MMP1,MMP10,MMP2,MMP3,MMP9,MPZL2,MT1X,NOTCH3,PDZK1IP1,PGK1,PLAU,PTGES,SERPINA3,SERPINE1,TAP1,TAPBP,TIMP1,TM4SF1,TNC,TNFAIP2,TYMP,VDR	302 (18)
CCL2	4.557	cytokine	Activated	2	5.33e-11	CCL2,CXCL8,EGLN3,HTR2B,ICAM1,IGF1,IL1A,IL6,INHBA,ITGA1,ITGA5,MMP1,MMP2,MMP9,PTGS2,SERPINE1,SLC40A1,TIMP1	237 (18)
CXCL12	0.453	cytokine	Activated	2.376	1.5e-10	BAX,BCL3,BMP1,BMP2,CA2,CCL2,CXCL8,FN1,GAS2,ICAM1,ID1,IFI27,IL1A,IL6,IRF6,ITGB3,JUNB,LOXL2,MMP2,MMP3,MMP9,PLAU,PTGS2,RRAS,THBS1,TIMP1	217 (16)
IL17F		cytokine	Activated	2.901	1.52e-10	CCL2,CCL20,CXCL1,CXCL6,CXCL8,ICAM1,IGF1,IL32,IL6,MMP1,MMP3,PTGS2	274 (17)
IL17A		cytokine	Activated	3.5	2.96e-10	CCL2,CCL20,CD68,COTL1,CTGF,CXCL1,CXCL6,CXCL8,CYR61,HBEGF,ICAM1,IL1A,IL32,IL6,JAG1,LIF,LOX,MMP1,MMP2,MMP3,MMP9,NFKBIZ,PLAU,PTGS2,TIMP1,TNC,TNFAIP3,TYMP	214 (15)
C5	-1.074	cytokine	Activated	3	3.87e-09	CCL2,CXCL1,CXCL8,FN1,ICAM1,IL1A,IL6,MMP1,MMP3,MMP9,NFKB1,NFKBIA,NGF,PLK3,RGS3,SERPINE1,SMAD7,TNFAIP2,TNFAIP3	206 (16)
IL15	1.355	cytokine	Activated	3.407	5.53e-09	ACTG2,CCL2,CD74,CDKN2B,CTGF,CXCL8,EDN1,EGR2,ELK3,ENO1,GPRC5A,IFIT1,IFITM1,IL2RG,IL32,IL6,IRF1,JUNB,LDHA,LIF,MAP2K1,MT1G,MT1H,NFKB1,NFKBIA,PFKP,PFN1,PGK1,PPARGC1A,S100A11,SMAD7,SYNPO,TIMP1,TPI1,UPP1,VDR,ZFP36L1	281 (18)
TNFSF12	0.07	cytokine	Activated	3.573	9.6e-09	CCL2,CD68,CXCL6,CXCL8,ICAM1,IL6,MMP1,MMP10,MMP3,MMP9,NFKB2,NFKBIA,NOTCH3,PPARGC1A,PTX3,TIMP1,TNFRSF12A	224 (15)
PRL	0	cytokine	Activated	2.052	9.61e-09	CCL2,CCL20,CMPK2,CTSS,EGF,ENO1,FN1,HNRNPH2,ID1,ID3,IFI6,IFIT1,IFITM1,IGFALS,IGFBP3,IL6,IRF1,ITGA1,NFKB1,NUPR1,PDLIM4,PIM3,PSME1,PSME2,SERPINA3,SPINK1,TIMP1,VDR	246 (20)
CSF1	0.891	cytokine	Activated	3.311	1.15e-08	BAX,CCL2,CD68,CXCL6,DUSP4,ENO1,F2R,FN1,IGF1,IL1A,IL6,ITGA5,ITGB3,JUNB,LDHA,MMP9,NFKB2,PLAU,SFRP1,SLC1A5,THBS1,TNFAIP3,TPI1	280 (17)
IL32	6.735	cytokine	Activated	2.275	7.19e-08	BAX,CCL2,CXCL1,CXCL8,ICAM1,IL1A,IL32,IL6,MMP2,MMP3,MMP9,PTGS2	193 (14)
IL18	-1.772	cytokine	Activated	4.034	1.05e-07	CCL2,CCL20,CXCL8,DDIT4,FOSL2,GADD45B,ICAM1,IL1A,IL32,IL6,IRF1,LIF,MMP1,MMP3,MMP9,MSH2,NFKBIZ,PTGS2,SLC2A3,TIMP1	252 (14)
WNT3A	-0.039	cytokine	Activated	2.059	1.8e-07	ALDH1A3,BGN,BMP2,CD68,CTGF,CYR61,DDIT4,EDN1,EFNB1,EGR2,FN1,ID1,IL6,JAG1,JAM2,MT1X,PMEPA1,PTGS2,RMRP,SSTR2,TGFB3,THBS1,TNC,TRIB3,TUBB3	247 (19)
IL2		cytokine	Activated	2.652	2.5e-07	BAX,BMP2,CCL2,CSRNP1,CXCL8,DUSP4,EDN1,FGF13,GADD45B,GFRA2,ICAM1,IER3,IL17RB,IL1A,IL27RA,IL2RG,IL6,IRF1,ITGA1,ITGA2,LIF,LTB,MAP2K1,MAP2K6,MMP2,MMP9,NFKB1,PHLDA2,PTGS2,SESN3,SIPA1,SLC2A3,SLC30A1,STC2,TIMP1,TNFRSF12A,TPI1,TRAF1,TRIB3,UPP1	287 (17)
NAMPT	1.704	cytokine	Activated	2.307	6.76e-07	CCL20,CXCL1,CXCL8,IL6,MMP1,MMP3,MMP9,PEG10	248 (15)
IL5		cytokine	Activated	4.22	8.37e-07	BCL3,CASP4,CCL2,CRIP1,CXCL8,EGLN3,EGR2,EIF4EBP1,ENO1,FOSL2,HBEGF,ICAM1,IER2,IER3,IL2RG,LTB,MMP9,PFKP,PYCR1,SGK1,SLC1A5,SNTB1,TPI1,TPM4,UPP1	299 (21)
CCL5	1.28	cytokine	Activated	2.234	2.2e-06	CCL2,CXCL8,EGF,F2R,HMGA1,IER2,IL6,MMP9,PLAUR,SGK1,THBS1,VASP	214 (19)
CXCL8	4.828	cytokine	Activated	2.815	3.8e-06	BAX,CD74,CXCL8,HAS1,HSPG2,ICAM1,ITGA1,ITGA5,MMP2,MMP9,NFKBIA,PTGS2	243 (22)
TNFSF13B	-0.44	cytokine	Activated	2.356	1.51e-05	BAX,CCL2,CD70,CTSS,CXCL6,CXCL8,ICAM1,MMP9,NFKB2,RELB	214 (15)
IL3		cytokine	Activated	2.366	2.17e-05	ABCA2,ADA,BMP2,CCL2,CXCL8,EGR2,F2R,FOSL2,GADD45B,HBEGF,HDGF,ICAM1,IL17RB,IL6,ITGB3,JUNB,KLF9,LIF,MMP1,MMP3,NEDD9,PSME1,SERPINA3,SLC2A3,VASP	278 (20)
IL22		cytokine	Activated	2.92	3.39e-05	CCL20,CXCL8,HBEGF,HSPB1,IL1A,IL6,MMP1,MMP3,MMP9,MUC1,PTGS2,SERPINA3,SOD2	199 (17)
CCL11		cytokine	Activated	2.853	4.25e-05	CCL2,CXCL6,CXCL8,FGF1,ICAM1,IL6,ITGA1,ITGA2,MMP3	223 (20)
WNT1	0	cytokine	Activated	2.44	0.000103	CDKN2A,EDN1,EFNB1,EIF4EBP1,FN1,IGF1,JUNB,MMP3,NOTCH3,PTGS2,RNASE1,SERPINE1,SERPINE2	291 (20)
MIF	1.673	cytokine	Activated	2.552	0.000159	CCL2,CXCL8,F2R,ICAM1,IL6,MMP1,MMP2,MMP3,MMP9,PTGS2,SOX6,TIMP1	223 (15)
IL36A		cytokine	Activated	2.211	0.000171	CCL20,CXCL1,CXCL6,CXCL8,IL6	197 (14)
TNFSF14	0.88	cytokine	Activated	2.449	0.000236	CCL20,CXCL1,ICAM1,IL6,INHBA,MMP9	256 (20)
CXCL10	0.341	cytokine	Activated	2.166	0.000677	IL1A,IL6,ITGA1,ITGA2,MMP9	219 (16)
IL27		cytokine	Activated	2.902	0.000882	CCL2,CCL20,CD74,CXCL8,EGR2,ICAM1,IL1A,IL6,IRF1,PTGS2,TAP1,UBD	241 (18)
WNT4	0.612	cytokine	Activated	2.213	0.00187	BMP2,FST,ID1,LHX1,PTGS2	195 (12)
IL7	0	cytokine	Activated	2.288	0.0101	BAX,CCL2,CXCL1,FN1,IL6,LIF,LTB,MMP9,SMAD7,UPP1
IL24		cytokine	Activated	2.216	0.0137	BAX,CCL20,CXCL8,HBEGF,PTGS2
IL13		cytokine		1.707	4.75e-12	ADA,BAX,BCL3,CA2,CCL2,CCL20,CHI3L1,CHN2,CTGF,CTSS,CXCL1,CXCL6,CXCL8,FXYD3,ICAM1,IGF1,IL17RB,IL6,JAG1,MMP1,MMP10,MMP2,MMP3,MMP9,MT1X,PFKP,PIEZO1,PLAU,PPARGC1A,PTGES,PTGS2,SERPINE1,SLC26A4,SLC7A7,SPHK1,SPINT1,ST3GAL6,TGM2,THBS1,TIMP1	231 (16)
TNFSF10	1.373	cytokine		1.889	7.47e-11	BAX,CXCL8,IFI27,IFI6,IFIT1,IFITM1,IFITM2,IL6,MMP2,MMP3,MMP9,NFKBIA,PLAU,PSME2,PTGS2,TIMP1,TNFAIP2,TNFAIP3,TRAF1	269 (16)
FAM3B		cytokine			3.34e-10	CASP4,FN1,GAS2,IER3,IGFBP3,ITGA5,LDHA,LGALS1,PTN,RNASE1
IFNA2	0.285	cytokine		1.642	5.7e-09	ALOX5,BAX,CCL2,CD70,CDKN2A,CDKN2B,CMPK2,EGLN3,HBEGF,IFI27,IFI6,IFIT1,IFITM1,IFITM2,IL6,IRF1,MAP2K1,MMP9,MT1G,MT1M,MT1X,PSME1,TAP1,TGM2,UBA7,UBD	171 (17)
IL10	-0.192	cytokine		-0.867	3.72e-08	ADM,BAX,BCL3,BDKRB1,BMP2,CCL2,CCL20,CD68,CDKN2D,CTSS,CXCL6,CXCL8,FPR1,ICAM1,IL17RB,IL1A,IL6,IRF1,LGALS1,LIF,LTB,MMP1,MMP2,MMP9,MUC1,NEDD9,PTGS2,PTX3,TAP1,TIMP1,TREM1,VCAN	216 (16)
WNT5A	0.226	cytokine		1.707	7.34e-07	CCL2,CRYAB,CXCL1,CXCL6,CXCL8,FN1,GREM1,ID3,IL1A,IL6,IRF1,MMP1,MMP10,NFKB1,PTGS2,RMRP	217 (16)
LIF	4.389	cytokine		1.994	1.13e-06	BMP2,BMP7,CXCL8,CYP26A1,ELF3,FN1,GAL,HBEGF,IGF1,IL6,IRF1,JAM2,JUNB,MMP1,PIM3,PTGS2,RPE65,SERPINA3,SOD2,TIMP1,TNC	289 (21)
IL11	0.235	cytokine		0.529	3.68e-06	CXCL8,ICAM1,IGF1,IL6,IRF1,JUNB,MMP1,SERPINA3,SPHK1,TIMP1	195 (17)
IFNB1		cytokine		0.005	4.34e-06	CCL2,CMPK2,CRYAB,CXCL6,CXCL8,EBI3,F2R,GBP3,IFI27,IFI6,IFIT1,IFITM1,IL6,IRF1,ITGB3,MMP2,MMP9,NFKBIE,PTGS2,SLC39A14,THBS1,TIMP1,UBA7,VDR	239 (17)
PF4	0.636	cytokine		1.882	7e-06	CCL2,CNN1,CXCL8,ICAM1,IL1A,IL6,SPHK1	172 (16)
CRH		cytokine		1.537	1.73e-05	BAX,BDKRB2,CXCL8,DIO2,EDN1,IL6,JUNB,SGK1,SLC2A3,VDR	228 (20)
IL26	0	cytokine			4.55e-05	CCL20,CXCL8,ICAM1,IL6	204 (15)
CX3CL1	0.608	cytokine		-0.108	6.59e-05	ICAM1,IL1A,IL6,MMP2,MMP9,TIMP1	246 (16)
IL19	0	cytokine		1.982	9.56e-05	CCL2,FN1,IL6,MMP1,MMP9	268 (19)
CCL1		cytokine			0.00013	IL6,ITGA2,MMP2,SERPINE1	127 (7)
CNTF	-0.358	cytokine		0.277	0.000133	CXCL8,EDN2,IL1A,IRF1,JUNB,LIF,MMP1,NGF,SERPINA3,TIMP1	269 (17)
IL12A	0.106	cytokine		-1.545	0.000138	EBI3,ICAM1,IL1A,IL6,MMP2,MMP3,MMP7,MMP9	236 (17)
IFNL1		cytokine		1.576	0.000198	CHAC1,CMPK2,CXCL8,F2R,IFI27,IFI6,IFIT1,IFITM1,IFITM2,IL6	211 (13)
TIMP1	2.747	cytokine		1.408	0.000338	IGFBP3,MMP2,MMP3,MMP9,PLAU,PLAUR	224 (20)
CCL15		cytokine			0.000461	CXCL8,ICAM1,IL6	195 (19)
FASLG	0	cytokine		1.781	0.000472	CCL2,CXCL8,EGR2,IL6,NFKB1,TGFB3	200 (20)
IFNA1/IFNA13		cytokine		0.775	0.000522	CMPK2,IFI27,IFI6,IFIT1,IFITM1,IFITM2,IRF1,PTGS2	214 (18)
CTF1	1.207	cytokine			0.000552	IRF1,JUNB,MMP1,SERPINA3,TAGLN,TIMP1	237 (17)
IL17D	-1.125	cytokine			0.000848	CXCL8,IL6
CSF3	0.223	cytokine		0.627	0.00172	BAX,CXCL8,EDN1,EGR2,FPR1,GADD45B,ICAM1,IGF1,IL6,LTB,MMP2,MMP9,TNFAIP3	235 (16)
Ccl6		cytokine			0.00181	CTSS,MMP2,MMP9
IL36G		cytokine		1.998	0.00195	CCL20,CXCL1,CXCL8,IL6	196 (14)
IL33	-0.125	cytokine		0.492	0.00225	CCL2,CXCL8,EGR2,IL17RB,IL6,JAG1,NFKBIA,PDGFB,TIMP1	238 (19)
SCGB1A1		cytokine		-1.94	0.00288	FN1,MMP2,MMP9,PTGS2	275 (24)
IL25		cytokine		0.548	0.0039	CCL2,CXCL8,F11R,IL17RB,IL6,JAG1	227 (17)
IL36B	0	cytokine		1.977	0.00407	CCL20,CXCL1,CXCL8,IL6	195 (13)
VAV3	-0.217	cytokine		0.152	0.00407	BAX,EGF,HBEGF,IL6	237 (16)
IL17B	-0.194	cytokine			0.00489	IL6,MMP9	258 (15)
IL36RN		cytokine			0.00489	CXCL8,IL6	80 (3)
CCL3		cytokine		1.98	0.00555	CCL2,CCL20,IL6,ITGA5	220 (24)
EPO	0.308	cytokine		0.987	0.00575	BAX,BCL3,CA2,CLIC1,EDN1,FPR1,GLUL,IL6,JUNB,KAT2B,MMP2,NFKBIA,NUPR1,PRKCQ,PTGS2,PTPRB,TPI1	268 (20)
IL17C	-0.531	cytokine		1.974	0.00641	CCL20,CXCL8,IL1A,IL6	210 (8)
IL37	0	cytokine			0.00705	IL1A,IL6,TIMP1	195 (14)
AIMP1	-0.757	cytokine			0.00862	CCL2,CXCL8,ICAM1	222 (20)
TNFSF9	0.985	cytokine			0.00862	CXCL8,ICAM1,IL6	192 (13)
LTA	-0.324	cytokine		1.982	0.00965	CCL20,IL6,ITGA5,ITGB3,PTGS2	226 (18)
CXCL6	3.23	cytokine			0.0161	IL6,MMP9
PRLH		cytokine			0.0161	CXCL8,IL6
CCL18	0	cytokine			0.0161	MMP2,MMP9
CXCL16	0.399	cytokine			0.0211	CXCL8,FN1
TSLP	2.342	cytokine			0.022	CXCL8,ICAM1,IL6,TIMP1
IL9		cytokine		1.969	0.0241	BCL3,CCL2,CCL20,JUNB
DKK3	-0.75	cytokine			0.0266	CDKN2B,TAGLN
IL12B	0	cytokine		1.195	0.0267	CDKN2D,CXCL8,ICAM1,IL1A,IL6
CYTL1	-2.615	cytokine			0.0291	IGF1
SOCS5	-0.788	cytokine			0.0291	IL6
CXCL1	3.497	cytokine			0.0461	ICAM1,IL6
CAT	-0.698	enzyme	Inhibited	-2.287	3.57e-09	ADM,BAX,CCL2,CXCL8,FN1,IL6,MMP1,MMP9,PTGS2,SERPINE1,THBS1,TIMP1,TNC	245 (22)
TNFAIP3	4.076	enzyme	Inhibited	-2.138	6.01e-06	BAX,CCL20,CXCL8,ICAM1,IL1A,IL6,MMP9,NFKBIA,TNFAIP3	224 (16)
IL4I1	1.482	enzyme	Inhibited	-2	8e-05	CCL2,CXCL1,CXCL8,IL1A
ALDH1A2	-0.024	enzyme	Inhibited	-2.412	0.000236	ALDH1A3,BGN,CTGF,CYR61,TGFBI,TIMP1	235 (9)
SPTLC2	-0.625	enzyme	Inhibited	-2	0.000754	CTGF,MMP2,THBS1,TIMP1	214 (10)
GPX1	0.741	enzyme	Inhibited	-2.194	0.00185	CTGF,DUSP4,ICAM1,IL6,MMP9,SOD2	206 (16)
FN1	3.643	enzyme	Activated	4.006	2.22e-09	CCL2,CXCL1,CXCL8,FN1,GFRA2,IL6,ITGA1,ITGA5,ITGB3,MMP1,MMP2,MMP3,MMP9,NFKBIA,NPPB,ODAM,PDGFB,PLAU,PLAUR,SERPINE1,TAGLN,TGM2,THBS1,TNFAIP2,TNIP1	295 (21)
TAZ	0.244	enzyme	Activated	2.35	1.75e-08	ANKRD1,C7,CCL2,CTGF,CYR61,EDN1,FN1,LOX,NAV3,PCLO,SERPINE1,TAGLN,UPP1	48 (4)
RAC1	0.821	enzyme	Activated	2.99	8.29e-08	ANKRD1,CTGF,CXCL8,FN1,HSPB1,ICAM1,IL6,MMP1,MMP10,MMP2,MMP9,NPPB,PLAUR,PTGS2,SOD2,SOX6	266 (16)
PTGS2	4.116	enzyme	Activated	2.62	8.57e-08	AQP1,BAX,CCL2,CD68,CXCL14,CXCL8,FN1,ICAM1,ID1,IGF1,IGFBP3,IL6,MMP1,MMP2,MMP7,MMP9,PTGS2,TGM2,TNFAIP6,TRAF1	240 (18)
TET2	-0.366	enzyme	Activated	2.111	4.5e-06	ATP1A3,BCL3,CMPK2,CXCL6,FBXO15,FN1,FOSL2,FOXC1,IL6,ITGA2,MAFF,P2RY2,PPP1R13L,SPINT1,TIMP1
RLIM	-0.714	enzyme	Activated	2	4.61e-06	CDKN2B,CTGF,FN1,SERPINE1,SMAD7	130 (9)
PIN1	0.825	enzyme	Activated	2.082	5.35e-06	BAX,CXCL8,FN1,IL6,MMP2,MMP3,MMP9,NOTCH3,PPARGC1A,PTGS2,TIMP1	273 (20)
NOX4	2.858	enzyme	Activated	2.553	9.21e-06	CCL2,CXCL8,FN1,ICAM1,MMP2,NOX4,SERPINE1	222 (20)
TGM2	2.02	enzyme	Activated	3.473	1.12e-05	CA2,CCL2,CD74,CSRNP1,CXCL8,FN1,IFI6,IFIT1,IL6,ITGB3,MMP2,MMP9,PTGES,SLFN5,TAP1,THBS1,TNFAIP2,TNIP1,TPCN1,UBA7	241 (22)
SNCA	-0.465	enzyme	Activated	2.314	1.27e-05	BAX,CCL2,CD68,CD74,DRAXIN,FGF13,IGF1,IL6,IRF1,KCNG1,LRRTM2,MMP1,MMP3,MMP9,PTK2B,SERPINE1,TPI1,TRIB3,TUBB3,VAT1L	277 (17)
PLCE1	-1.423	enzyme	Activated	2.164	3.33e-05	CCL2,CCL20,CXCL8,IL6,PTGS2	262 (19)
TRAF6	-0.143	enzyme	Activated	2.785	4.25e-05	CCL2,CXCL1,CXCL8,ICAM1,IL6,NFKB1,RELB,SERPINA3,TNFAIP3	232 (14)
XIAP	0.057	enzyme	Activated	2.193	5.13e-05	CXCL1,CXCL8,IL6,PTGS2,SERPINE1,SOD2	198 (17)
NCF1		enzyme	Activated	2.219	0.000818	EDN1,FN1,ICAM1,IGF1,SERPINE1	232 (19)
PTGS1	-0.999	enzyme	Activated	2.165	0.000986	ATP8A1,IL6,MMP2,MMP9,PTGES,PTGS2	228 (16)
GNA12	0.659	enzyme	Activated	2	0.00712	CNN1,CXCL8,F2R,MAP2K1,MMP2,PTGS2,TAGLN	206 (20)
CD38	0.585	enzyme	Activated	2.138	0.0198	CRIP1,EGLN3,EIF4EBP1,FN1,ICAM1,IL6,PFKP,PPARGC1A,PYCR1,TPI1
KRAS	0.514	enzyme		0.998	4.39e-23	BGN,CD74,CDKN2A,CRYAB,CTGF,CXCL14,CXCL6,CXCL8,DUSP4,EFNA1,EGR2,ENO1,EPHA2,FKBP11,FN1,FXYD3,GLUL,HBEGF,HMGA1,HSPB1,ID1,IER3,IFI6,IFIT1,IFITM1,IFITM2,IL1A,IL6,ILK,IQGAP2,IRF1,ITGB3,IVNS1ABP,JUNB,LDHA,LIF,LIPG,LOX,MAP2K1,MMP10,MMP2,MMP3,MMP7,MMP9,NFKB1,NFKB2,NFKBIA,NQO1,PALLD,PEG3,PTGS2,PTK2B,SERPINA3,SERPINE2,SMPD3,TAP1,THBS1,TNC,TNFAIP2,TNFRSF12A,TUBA4A,UPP1,VCAN,ZFP36L1	301 (21)
HRAS	0.59	enzyme		1.83	2.39e-19	ADM,ADRA2C,ALDH1A3,ANKRD1,ASCL1,ATP1A3,BAX,BMP1,BTBD11,CDK1,CDKN2A,CDKN2B,CDKN2D,CFB,CLCF1,CNN1,COL5A2,CRABP2,CSRP1,CTGF,CTSS,CXCL1,CXCL8,EIF4EBP1,ELK3,F2R,FN1,FOSL2,FSTL3,HSPB1,ICAM1,IFITM2,IL1A,IL6,ILK,IQGAP2,ITGA5,JUNB,LIPG,MMP1,MMP2,MMP3,MMP9,NFKBIA,NPPB,NQO1,PFN1,PLAU,PLAUR,PLOD2,PMEPA1,PTGS2,SERPINA3,SERPINE1,SERPINE2,SESN3,TAGLN,TAP1,TGFB1I1,TGFB3,TGM2,THBS1,TMSB10/TMSB4X,TYMP,VCAN	302 (22)
TERT	0	enzyme		0.751	2.09e-12	ALDH1A3,BAX,BTBD11,CDKN2A,COL5A2,CTGF,CXCL8,ELK3,F2R,ICAM1,IFIT1,IL6,IQGAP2,LIPG,MMP1,MMP10,MMP2,MMP3,MMP9,NFKBIA,PLOD2,PTGS2,SOD2,SYNPO	263 (19)
EGLN1	0.139	enzyme		0.2	1.76e-11	ADM,ATP13A2,CCL20,CDKN2B,EDN1,EGLN3,ICAM1,IL1A,IL6,INHBA,MMP3,NGF,PGK1,PTGS2,TGFB3,TPI1	292 (22)
GNA15		enzyme			4.23e-10	AKAP12,CASP4,CCL20,CDO1,CRYAB,CXCL8,GLUL,IL6,NFKB1,NOX4,SERPINA3,SOD2,TAGLN,TGFB3,TIMP1,TRIB3,VCAN,ZFP36L1	232 (17)
HMOX1	-0.133	enzyme		-1.457	3.41e-08	AQP1,CCL2,CXCL1,CXCL8,FGF1,ICAM1,ID1,ID3,IGF1,IL6,ITGB3,MMP9,NQO1,PROCR,PTGS2,THBS1,TYMP	279 (19)
SMURF2	0.508	enzyme		-0.64	1.57e-07	CDKN2A,CTGF,FN1,NEDD9,SERPINE1,SMAD7,TGIF1	209 (14)
NRAS	-0.223	enzyme		1.41	2.37e-07	AKAP12,ANKRD1,BAX,CDKN2A,CDKN2B,CRABP2,CRYBG1,FN1,IFIT1,IL6,ITGA2,LGALS1,NQO1,PLAU,PLEKHO1,PTGS2,PTP4A3,PTX3,SERPINE2,SESN3,TAP1	299 (25)
BIRC3	1.873	enzyme		1.098	6.4e-07	CCL2,CXCL1,CXCL8,ICAM1,IL6,NFKB2,NFKBIA	247 (20)
TRAF2	1.683	enzyme		1.889	6.8e-07	ADM,CCL2,CDK1,CDKN2A,CXCL8,EBI3,EFNA1,ICAM1,IL6,MMP9,NFKB1,PPARGC1A,TNFAIP3	278 (20)
OGA	-1.132	enzyme		-0.757	9.28e-07	ACSS1,BAX,CCL2,CCL20,CD302,CD68,CDKN2B,CNN1,CXCL6,CXCL8,CYP4V2,EFNB1,EGR2,FGF13,FN1,GLUL,IGF1,IGFBP3,ITGA2,LIF,MICALL2,PLAU,SERPINE2,SFRP5,TCF19,TGDS,TGFBI,THBS1,TIMP1,TNC,TNFRSF12A,TUBA4A	276 (21)
DICER1	-0.754	enzyme		-1.354	1.32e-06	ANGPTL4,CDKN2A,CDKN2B,CXCL8,CYR61,DHRS2,EGR2,GBP3,ICAM1,ID3,ITGA2,ITGA5,LIPG,MMP9,NANOS1,PLAU,PRKCQ,PROCR,PTPRN,SERPINE1,SFRP5,SLC40A1,SYNPO,THBS1,TM4SF1	284 (14)
RHOA	1.349	enzyme		1.386	1.36e-06	BAX,CDKN2A,CDKN2B,CTGF,CXCL8,FN1,ICAM1,IL6,MMP1,MMP9,NFKB1,PLAU,TAGLN	297 (20)
TXN	0.586	enzyme		1.294	4.07e-06	CDKN2A,CXCL8,ICAM1,IL1A,IL6,MMP9,NFKB1,NFKBIA,SOD2	236 (18)
SOD1	-0.695	enzyme			4.29e-06	ATP1A3,BAX,CASP4,CRYAB,DPYSL3,FAP,FOSL2,HSPB1,ICAM1,IGF1,IL6,INHBA,JUNB,MMP9,P2RY6,PTGS2,SLC40A1,SOD2,TNFAIP3,TUBB4A	265 (19)
RNF111	-0.413	enzyme		1.98	1.02e-05	CDKN2B,PMEPA1,SERPINE1,SMAD7	166 (15)
TAB1	0.092	enzyme		-0.384	1.2e-05	CCL20,CFB,CXCL8,IFIT1,IL6,PTGS2,SERPINE1	249 (21)
HPSE	0.275	enzyme			1.38e-05	CCL2,MMP9,PLAU,PLAUR,PTGS2	216 (16)
PARK7	0.662	enzyme		-0.262	4.87e-05	BAX,CXCL8,ICAM1,NOX4,SOD2	264 (21)
GAPDH	1.619	enzyme		-0.114	5.7e-05	CCL2,CCL20,CXCL1,ENO1,IFI6,IFITM1,IFITM2	105 (7)
XDH	-0.419	enzyme		0.611	6.89e-05	CTGF,CXCL8,ID3,MMP2,PLAU,PLAUR,SERPINE1	223 (17)
CTBP1	0	enzyme		-0.555	6.89e-05	BMP7,CDKN2A,CYP26B1,MUC1,THBS1,VCAN,VDR	44 (3)
APC	-2.83	enzyme		-1.576	7.44e-05	EDN1,ID1,ID3,IGF1,IL6,JAG1,MMP10,MMP3,MMP7,PTGS2,SGK1,TIMP1,TNFRSF12A	225 (19)
ATG16L1	0.201	enzyme		-1.964	8e-05	IL1A,IL6,NFKBIA,SOD2	190 (12)
HAS2	-0.378	enzyme		0.762	8e-05	HAS1,IL6,MMP9,TIMP1	233 (14)
CHI3L1	2.985	enzyme			8.36e-05	CXCL8,MMP9,PEG10,SERPINE1,SLC39A14,TNC	222 (19)
ACSL5	0.442	enzyme		1.342	9.56e-05	FKBP11,GPRC5A,MYRIP,PEG10,PHLDA2
NSD2	0.084	enzyme			9.91e-05	BAX,CA2,GLS2,IGF1,JAM2,RRAS,TUBB4A
PPIF	-0.064	enzyme		0.302	0.0001	CCL2,CCL20,CSRP1,CXCL6,IL6,LIF,MMP2,PTN,RBM45,RGS3,SFRP1	189 (7)
ANXA1	0.228	enzyme		-0.586	0.000118	CCL2,IL6,MMP2,PLAU,PTGS2,SPHK1,TYMP	278 (21)
NOX1	-0.072	enzyme		1.223	0.000129	CXCL8,MMP9,NFKB1,NFKBIA,SMAD7	198 (16)
DPY30	-0.743	enzyme			0.00013	CDKN2A,CDKN2B,ID1,ID3	181 (9)
CYBA	0.134	enzyme		1.964	0.00013	FN1,IL6,SERPINE1,SOD2	208 (17)
SOD2	4.519	enzyme		0	0.000146	COLEC12,IL6,MMP1,MMP2,MMP3,MMP7,MMP9,MT1E,PTGS2,SERPINE1,SOD2	230 (15)
SUZ12	-0.174	enzyme		0.447	0.000218	CDKN2A,CYP26A1,IGFBP3,IVNS1ABP,JAM2,LAMC2,LRAT,MMP2,MMP7,PCDH10,PLAU,TNFAIP2,VASP	119 (6)
CYP2J2	0.177	enzyme		-0.6	0.000285	CXCL6,ICAM1,IL6,MMP9,NFKBIA	264 (20)
PDE3B	-0.118	enzyme			0.000293	IL6,PPARGC1A,SERPINE1,TRIB3	290 (21)
POLR2A	0.148	enzyme			0.000297	ASCL1,CYP26A1,EGR2,IFI6,NFKBIA,SGK1,STC2,TNFAIP3
KL	-0.955	enzyme		-0.692	0.000338	BAX,IL6,MMP7,MMP9,SOD2,VDR	237 (21)
ALOX15	-0.36	enzyme		1.03	0.000338	BAX,FN1,ICAM1,IL6,MMP2,NOTCH3	209 (16)
RHOB	0.065	enzyme		1.067	0.000414	IL6,ITGB3,NFKB1,PTGS2	222 (22)
NOS2	-0.058	enzyme		1.082	0.000422	BAX,CCL2,CHI3L1,CXCL8,EDN1,IL32,IL6,MMP9,NFKBIA,PPARGC1A,PTGS2,SERPINA3,SLC1A5,SLC40A1,TIMP1	270 (21)
PLA2G4A	0.077	enzyme		1.931	0.000566	CXCL8,ICAM1,IL6,PTGS2	254 (19)
RALA	0.636	enzyme			0.000566	MMP2,MMP9,PLAU,PLAUR	218 (14)
FBXO32	0.962	enzyme		-1.245	0.000752	ALDH1A3,CCL20,CXCL6,IL6,MMP3,PTGES,PTGS2,PYCR1,SOD2
PADI2	-2.127	enzyme		1.715	0.000754	CXCL6,CXCL8,IL6,PTGS2	157 (7)
GNA13	-0.923	enzyme			0.000754	CNN1,CXCL8,PTGS2,TAGLN	176 (18)
RDH10	-1.126	enzyme			0.000789	RDH5,SFRP1,SFRP5
REV1	-0.149	enzyme			0.000789	BAX,IL6,SESN2
PLA2G2A	0.056	enzyme			0.000789	CXCL8,IL6,PTGS2	226 (18)
GNA14	0.307	enzyme			0.000848	CXCL8,IL6	140 (7)
PLA2G2F	0	enzyme			0.000848	PTGES,PTGS2
GNB1	0.704	enzyme			0.000859	F2R,FOSL2,IER3,NFKB1,PLAU,PLK2	185 (11)
EPHX2	-1.229	enzyme		0.832	0.000982	CCL2,CXCL6,ICAM1,IL6	233 (20)
PRDX2	0.469	enzyme			0.000982	BAX,CCL2,ICAM1,PTGS2	255 (18)
RNASEH2A	-0.105	enzyme			0.00113	IL6,IRF1,NFKB1,NFKB2,NFKBIA,PTGS2
TRAF3	0.693	enzyme		-1.353	0.00114	ADM,EBI3,ICAM1,IL6,NFKB2,NFKBIA,NFKBIE,RELB,TNFAIP3	188 (17)
SIRT6	0.844	enzyme		1.972	0.00116	CXCL8,IGF1,IL1A,IL6,PPARGC1A,PTGS2,SOD2	323 (23)
ADA	2.618	enzyme		-1.954	0.00116	ADA,IL6,MMP9,SERPINE1,TIMP1	290 (21)
NOS3	0.257	enzyme		-1.791	0.00145	CCL2,CTGF,ICAM1,IL6,MMP2,PTGS2	236 (18)
BIRC2	0.331	enzyme		1.718	0.00158	CCL2,CXCL1,CXCL8,IL6	229 (18)
DDX58	0.275	enzyme		1.116	0.00175	CXCL8,GBP3,IFI27,IFIT1,IL6,IRF1,PTGS2	175 (16)
PTGES3	-1.114	enzyme			0.00181	NUPR1,SOX3,TM4SF1
PARP1	-0.201	enzyme		0.688	0.00185	BAX,CASP4,CXCL1,ICAM1,IGF1,IL6,LIF,PEG10,PTGS2,RAPGEF4	260 (17)
KDM1A	0.47	enzyme		-1.408	0.00225	APC,BMP2,IL27RA,PTPRB,SERPINE1,SFRP1,SFRP5,SMAD7,TM4SF1
CHIA		enzyme			0.00249	CCL2,CXCL8	154 (7)
ZNF451	0.401	enzyme			0.00249	CDKN2B,SERPINE1
GNG2	-1.207	enzyme			0.00249	F2R,NFKB1	140 (7)
NEURL1	-0.461	enzyme			0.00249	GRIA2,JAG1
GPX4	0.47	enzyme			0.00249	IL6,MMP1	154 (10)
PLCL2	0.059	enzyme			0.00253	DIO2,ID1,PPARGC1A
B4GALT6	-1.487	enzyme			0.00253	CCL2,IL6,PTGS2	125 (7)
WWP2	-0.642	enzyme			0.00253	EGR2,IL6,SMAD7	161 (9)
COP1	-0.151	enzyme			0.00253	ICAM1,PPARGC1A,TRIB3
LIPE	-0.744	enzyme			0.00323	ANKRD1,AQP1,CA2,CD74,CDO1,EDN1,FBP2,PPARGC1A,RRAD,SMAD7	141 (7)
SETD2	-0.732	enzyme			0.00325	CTGF,CYR61,IGF1,LAMA4,SERPINE1
PNPT1	-1.352	enzyme			0.00341	CXCL8,IL6,MMP3	236 (14)
PLCL1	-0.694	enzyme			0.00341	DIO2,ID1,PPARGC1A	150 (7)
JMJD1C	-0.288	enzyme			0.00341	ID1,LMO2,NOG
BTRC	-0.582	enzyme		1	0.00344	CXCL8,GLUL,IL6,TRAF1	240 (18)
DGCR8	-0.554	enzyme		0.883	0.00353	CNN1,EGR2,JAG1,NRCAM,TAGLN,TNC
OGG1	-0.17	enzyme			0.00445	CCL20,IL1A,IL6	141 (7)
CASZ1	0.343	enzyme		-0.6	0.00468	ATP1A3,EDN1,KCND2,KCNK3,TGFB3
STUB1	0.531	enzyme		-0.322	0.00468	CDK1,IL6,JUNB,NFKB2,TAGLN	316 (23)
ENTPD2	0.186	enzyme			0.00489	ITGA1,SERPINE1
RRM2	-0.386	enzyme			0.00489	MMP9,THBS1	201 (7)
A4GALT	1.667	enzyme			0.00489	IL6,IRF1
ACOD1	0.071	enzyme			0.00489	IL6,TNFAIP3	203 (12)
HS6ST2	0.107	enzyme			0.00489	CXCL8,IL6	125 (7)
PTGES	2.995	enzyme			0.00516	CXCL14,IL6,MMP9,PTGES,PTGS2,TRAF1	190 (11)
FH	-0.714	enzyme			0.00566	LDHA,LTBP2,NQO1
PLCG1	0.073	enzyme			0.00566	CCL2,SERPINE1,THBS1	215 (15)
GNB3	-3.46	enzyme			0.00566	GNB3,RGS9BP,TRPM1
UGCG	1.209	enzyme			0.00566	BAX,GLS2,ICAM1	231 (12)
SDC1	0.537	enzyme			0.00566	IL6,JUNB,TGM2	135 (7)
NPR1	-0.485	enzyme		-1.987	0.00641	FN1,MMP2,MMP9,TGFB3	180 (11)
HIF1AN	-0.17	enzyme			0.00705	ADM,EGLN3,LDHA	244 (12)
SAT1	1.984	enzyme			0.00705	IGFBP3,KLF9,PPARGC1A
VCP	0.199	enzyme			0.00705	CCL2,CXCL8,NFKB2	228 (16)
CHD4	0.452	enzyme		0.447	0.00789	CLCF1,CPLX3,GNB3,NCEH1,RRAD,SCN3B
RNF187	0.45	enzyme			0.00799	CDK1,HBEGF
SMPD3	-2.767	enzyme			0.00799	ICAM1,IGF1	203 (15)
BUD23	0.827	enzyme			0.00799	CXCL8,IL6
EFEMP1	0.324	enzyme			0.00799	SERPINE1,SMAD7	128 (7)
RPS3	1.148	enzyme			0.00799	CXCL8,NFKBIA	181 (10)
RND3	1.752	enzyme			0.00862	BAX,MMP2,PTGS2	201 (7)
RAC2	0.039	enzyme			0.00879	CD74,EGR2,LDHA,NFKB1,NPPB	133 (7)
FASN	0.052	enzyme		-1.964	0.00879	ALOX5,CXCL8,DDIT4,IL6,PTGS2	310 (24)
CYP1A1	0.136	enzyme		0.728	0.00885	ACOT11,CDKN2D,CYP26A1,GSTM2,IGF1,NQO1,PTP4A3,SHANK2
SND1	0.456	enzyme			0.0095	ANGPTL4,ID1,JAG1,PTGS2
LPL	-0.919	enzyme		-0.311	0.00965	CCL2,CXCL8,ICAM1,IL6,THBS1	207 (21)
DPH5	-0.395	enzyme			0.0104	EGF,IRF1,NFKBIA
CBS/CBSL	1.548	enzyme			0.0104	CCL2,CDO1,LOX
APEX1	0.761	enzyme			0.0104	ALOX5,GFRA1,IL1A
CYP1A2	0.265	enzyme		1.342	0.0106	ACOT11,CYP26A1,GSTM2,NQO1,SHANK2
SAMHD1	-0.459	enzyme			0.0118	IFI27,IFI6
HAS1	3.059	enzyme			0.0118	CDK1,HAS1
CYP4A11	0.038	enzyme			0.0118	MMP9,SGK1
RAP1A	-0.076	enzyme			0.0118	MMP7,THBS1
SULT1E1		enzyme			0.0118	PTGS2,TNFAIP6
PLCG2	-1.201	enzyme			0.0123	ICAM1,IL6,PTGS2
DNMT3B	0.009	enzyme		-0.378	0.0127	CDK1,CDKN2A,IFI27,IFIT1,IFITM1,MYL6,POLD4,PPP1R14C,PTN,SFRP5,SLC30A1
ICMT	-0.293	enzyme			0.0134	CRYAB,GNGT1,HBEGF,TGFBI
ALOX5	2.003	enzyme			0.0149	ALOX5,ITGB3,MMP9,PTGS2
HSD11B1	0.37	enzyme			0.0149	ANGPTL4,CCL2,IL6,PPARGC1A
CYBB	-0.278	enzyme		1.964	0.0149	CTGF,ICAM1,IL6,TGFB3
SERPINC1	-0.012	enzyme			0.0161	HSPG2,IL6
HMGCR	-1.305	enzyme			0.0161	CTGF,CYR61
ERCC4	-0.099	enzyme			0.0161	FN1,IGF1
ENO1	2.015	enzyme			0.0161	ENO1,PTGS2
TDO2	0.812	enzyme			0.0161	PTGS2,SLC1A5
MGLL	-0.44	enzyme			0.0161	IL1A,IL6
PTGDS	0.125	enzyme			0.0161	BAX,DUSP4
NEU3	-0.062	enzyme			0.0161	MMP1,MMP7
RHOJ	-0.959	enzyme			0.0168	AKAP12,MYH9,PTN
ITCH	-0.13	enzyme			0.0168	CTGF,CYR61,IL6
WWOX	-0.725	enzyme			0.0168	HAS1,IL6,MMP9
PARP9	-0.236	enzyme			0.0168	CD74,IFIT1,IRF1
ATG7	0.766	enzyme		-0.469	0.0174	CTGF,CXCL8,IL6,NFKBIA,NQO1
GNAQ	-0.266	enzyme			0.0183	CXCL8,EDN2,PTGS2,SERPINE1
NQO1	-2.166	enzyme		1	0.0201	BAX,FPR1,MMP9,PTGS2
PHF8	-0.514	enzyme			0.0211	ID1,TGM2
GLRX	0.12	enzyme			0.0211	ICAM1,PDGFB
GAL3ST1	0	enzyme			0.0211	GLS2,ITGA5
HS6ST1	0.628	enzyme			0.0211	CXCL8,IL6
GNB2	1.105	enzyme			0.022	FOSL2,IER3,PLAU,PLK2
GNAI3	-0.612	enzyme			0.0222	CCL2,CXCL8,IL6
CYP1B1	-1.556	enzyme		1.342	0.0233	ACOT11,CYP26A1,GSTM2,NQO1,SHANK2
IFIH1	-0.207	enzyme			0.0262	IFI27,IFIT1,IL6,NFKBIA
Cdc42		enzyme		0	0.0262	CTSS,EDN2,LIF,MYH9
GUSB	-0.311	enzyme			0.0266	CYR61,EGR2
RALBP1	0.728	enzyme			0.0266	IL6,MMP2
BRMS1	-0.472	enzyme			0.0266	IL6,PLAU
SIAH1	0.173	enzyme			0.0266	EGLN3,SMAD7
SCD	0.708	enzyme		-1.486	0.0267	ANGPTL4,CXCL8,DIO2,IL6,PPARGC1A
IRS1	1.011	enzyme			0.0276	CDKN2B,CRABP2,GAS2,IGF1,LAMA4,PPARGC1A,TGFBI,TRIB3
CYP7A1	-0.174	enzyme			0.0283	IL6,PTGS2,TIMP1
PMM2	0.476	enzyme			0.0291	ICAM1
CYP2R1	-0.821	enzyme			0.0291	VDR
MARCH6		enzyme			0.0291	DIO2
HSPA6	-0.05	enzyme			0.0291	SPHK1
TPH2	0	enzyme			0.0291	IGF1
TXNDC2	-0.185	enzyme			0.0291	IL6
PAM	0.66	enzyme			0.0291	AQP1
GBP1	1.252	enzyme			0.0291	MMP1
PTS	0.16	enzyme			0.0291	IGF1
ACSL4	1.149	enzyme			0.0291	PTGS2
TM7SF2	-0.193	enzyme			0.0291	NOTCH3
THEM4	-0.1	enzyme			0.0291	PTGS2
TPST1	1.059	enzyme			0.0291	IL6
CBLC		enzyme			0.0291	NOX4
TRIP12	-0.651	enzyme			0.0291	CDKN2A
PRDX6	0.957	enzyme			0.0291	PLAU
GBP2	1.928	enzyme			0.0291	MMP9
Nedd4		enzyme			0.0291	THBS1
RANBP2	-0.996	enzyme			0.0291	FN1
RDH16	0.659	enzyme			0.0291	CYP26A1
GBA	0.527	enzyme			0.0291	IL6
DNMT1	0.234	enzyme			0.0292	CDK1,CDKN2A,MYL6,PTGS2,PTN,SFRP5
CHD7	0.042	enzyme			0.0316	BAX,JAG1,NOTCH3
HSD17B4	-0.604	enzyme			0.0316	ABCD3,ALOX5,BMP2
KDM8	-0.97	enzyme			0.0327	ENO1,LDHA
NQO2	0.583	enzyme			0.0327	MMP9,PTGS2
ANG	-0.88	enzyme			0.0327	BAX,IL6
NMNAT1	-0.103	enzyme			0.0327	PEG10,RAPGEF4
NCF4		enzyme			0.0327	IL6,ST3GAL6
BCAR1	-0.1	enzyme			0.0327	CDKN2B,MMP7
MGAT3	0.472	enzyme			0.0327	ITGA2,ITGA5
RAG2	-0.152	enzyme			0.0352	BAX,HELLS,IL6
HSPD1	-0.039	enzyme			0.0352	BAX,ICAM1,IL6
PCYT1A	-0.363	enzyme			0.0352	FST,GFRA1,TUBB3
SIRT3	0.345	enzyme		0.845	0.036	BAX,DIO2,IL6,SOD2
Fcor		enzyme			0.0392	PPARGC1A,SOD2
PELI1	0.771	enzyme			0.0392	CXCL8,IL6
ENTPD1	-0.649	enzyme			0.0392	CXCL8,SERPINE1
ACO1	0.821	enzyme			0.0392	IGF1,IGFBP3
POR	-0.033	enzyme		-1.664	0.0398	CD74,CYP26A1,FGF1,FLVCR2,FOXC1,GADD45B,LGALS1,SERPINA3,SLC23A2,UBD
ALOX12	0.185	enzyme			0.0461	FN1,MMP2
RC3H1	-0.459	enzyme			0.047	CCL20,CXCL6,IL1A
ADORA2A	0.912	G-protein coupled receptor	Inhibited	-2.53	0.00214	ATP1A3,ATP8A1,EGR2,HHIP,IL6,MMP9,NFKBIA,PEG3,PTGS2,TUBB3,TUBB4A	237 (19)
F2R	2.307	G-protein coupled receptor	Activated	4.253	1.28e-10	CASP4,CCL2,CTGF,CXCL8,CYR61,F2R,FN1,ICAM1,IL6,MMP2,MMP9,PLAU,PLAUR,PTGS2,TAGLN,TGFB1I1,TGM2,THBS1,TNFAIP3	206 (20)
PTGER1	0.026	G-protein coupled receptor	Activated	2.029	2.54e-08	ANGPTL4,CXCL8,EGR2,FN1,ICAM1,IL6,PTGS2	308 (19)
LPAR1	-0.998	G-protein coupled receptor	Activated	2.423	8.61e-07	CTGF,CXCL8,IL6,MMP9,PTGS2,SPHK1	203 (19)
F2RL1	1.756	G-protein coupled receptor	Activated	3.243	2.15e-06	CCL2,CTGF,CXCL1,CXCL8,CYR61,HBEGF,IL1A,IL6,LIF,MMP9,PTGS2	198 (15)
LTB4R2	-0.423	G-protein coupled receptor	Activated	2.149	4.61e-06	CXCL8,MMP1,MMP2,MMP9,NOX4	158 (7)
PTAFR	-0.02	G-protein coupled receptor	Activated	2.19	2.99e-05	CCL2,CXCL8,IL6,MMP2,MMP9,PTGS2	220 (21)
CXCR4	0.647	G-protein coupled receptor	Activated	2.414	5.61e-05	CCL2,CXCL1,CXCL8,ID1,IL6,JUNB,MMP2,PGK1,RRAS	208 (20)
S1PR2	0.867	G-protein coupled receptor	Activated	2.156	9.56e-05	ICAM1,PDGFB,PTGS2,SPHK1,TIMP1	214 (15)
C5AR1	-1.322	G-protein coupled receptor	Activated	2.621	0.00192	CXCL8,IGF1,IL6,LTBP2,MMP1,MMP9,SERPINE1	269 (26)
C3AR1	0.2	G-protein coupled receptor	Activated	2.228	0.0106	CXCL8,IGF1,IL6,LTBP2,SERPINE1
GPER1	-0.652	G-protein coupled receptor		1.987	1.75e-10	BAX,CTGF,CYR61,DDIT4,DUSP4,EDN1,EDN2,IER2,IGF1,MT1G,MT1X,NFKBIA,TNFAIP3,TUFT1	284 (20)
PTGER4	1.151	G-protein coupled receptor		0.03	7.56e-06	CCL2,CCL20,CMPK2,CXCL8,EDN1,IL6,IRF1,MAFF,MMP2,MMP9,PDGFB,PTGS2,RNF144B,SLC13A3,SLFN5,ZFP36L1	250 (18)
S1PR1	-1.997	G-protein coupled receptor		0.766	8.22e-06	ICAM1,IGF1,IL1A,IL6,JUNB,PTGS2	213 (19)
BDKRB1	3.329	G-protein coupled receptor		0.152	1.02e-05	BDKRB1,CTGF,CXCL6,EDN1	190 (11)
ACKR1	0.224	G-protein coupled receptor			2.23e-05	CCL2,ICAM1,SIK1/SIK1B,TNFAIP2,TNFAIP3,UBD
LPAR2	0.622	G-protein coupled receptor		1.969	2.33e-05	CXCL8,FN1,IL6,PTGS2	226 (22)
FFAR3	0.264	G-protein coupled receptor		0.971	2.52e-05	ARHGEF2,BAX,FXYD3,ICAM1,IL1A,ITPR3,KCNH5,LOXL2,NECAB2,P4HA2,VAT1L
CCR2	0	G-protein coupled receptor		0.829	2.6e-05	CCL2,CXCL6,FN1,HTR2B,IGF1,IL1A,IL6,MMP2,MMP9,TIMP1	237 (21)
BDKRB2	3.07	G-protein coupled receptor		-0.875	4.87e-05	BDKRB1,CTGF,EDN1,ICAM1,PTGS2	268 (18)
PTGER2	-1.348	G-protein coupled receptor		1.028	5.57e-05	CXCL8,FPR1,IL1A,IL6,MMP9,PTGES,PTGS2,SERPINE1,THBS1,TIMP1,TNFAIP6,TREM1	227 (18)
DRD2	0.328	G-protein coupled receptor		0.896	0.000105	BAX,CCL2,CRYAB,EDNRB,IGF1,IGFBP3	287 (21)
ADRB3	0.082	G-protein coupled receptor		1.123	0.000129	CCL2,IL6,JUNB,PPARGC1A,PTGS2	224 (20)
AGTR1	0.097	G-protein coupled receptor		0.128	0.000139	EDN1,FN1,IL6,PTGS2,SERPINE1,SGK1,TGFB3	215 (17)
RHO	0.078	G-protein coupled receptor		-0.707	0.00042	AQP1,CD74,CTSS,DPYSL3,GNGT1,SELENOP,SGK1,TNFAIP3
ADRA1A	-0.213	G-protein coupled receptor			0.00058	CDK1,EGR2,FN1,IL6,LIF,LOX,MMP7	241 (17)
S1PR3	1.528	G-protein coupled receptor		1.969	0.000754	ICAM1,IGF1,PTGS2,TAGLN	282 (20)
P2RY4		G-protein coupled receptor			0.000789	ICAM1,MMP9,TIMP1	176 (7)
GPR32		G-protein coupled receptor			0.000848	CXCL8,IL6	141 (7)
CNR1	-0.363	G-protein coupled receptor		-0.707	0.000882	BMP2,BMP7,CDK1,EGF,IGF1,IL6,NOG,PLAU,PTGS2,PTK2B,SOX6,TIMP1	231 (17)
P2RY2	2.306	G-protein coupled receptor			0.000982	CXCL8,ICAM1,PTGS2,SERPINE1	238 (18)
LTB4R	0.206	G-protein coupled receptor		1.231	0.00116	ALOX5,CXCL8,EGF,MMP2,MMP9	227 (17)
FZD8	1.522	G-protein coupled receptor		1.199	0.00158	BMP2,CTGF,FN1,VCAN	258 (16)
ADRA1D	-0.084	G-protein coupled receptor			0.00232	CDK1,EGR2,FN1,IL6,LIF,LOX	270 (17)
SMO	0.126	G-protein coupled receptor			0.00247	BGN,FOXC2,HHIP,NOG,NRCAM,NRP2,TGFB3,VCAN	226 (11)
CXCR3	0.33	G-protein coupled receptor			0.00288	ATP1B2,FN1,MMP1,TNC	141 (7)
CHRM3	-0.626	G-protein coupled receptor			0.00341	CYR61,ITGA2,MMP9	209 (7)
ADORA2B	-0.932	G-protein coupled receptor		1.368	0.00416	CXCL8,IL6,MMP9,SERPINE1,TIMP1	212 (17)
LPAR3	-0.078	G-protein coupled receptor			0.00489	CXCL8,IL6	198 (12)
ACKR3	-0.188	G-protein coupled receptor			0.00555	ADM,COL9A1,HBEGF,RRAS
OPRM1	0.231	G-protein coupled receptor			0.00566	ADM,IL6,MMP9	312 (24)
CX3CR1	-0.338	G-protein coupled receptor		0.507	0.00641	ICAM1,IGF1,IL1A,IL6	216 (18)
FPR2	0.286	G-protein coupled receptor			0.00705	CCL2,CXCL8,IL6	241 (17)
CCR1	0.126	G-protein coupled receptor		1.964	0.00735	CTSS,ITGB3,MMP2,MMP9	227 (18)
ADRA1B	0.057	G-protein coupled receptor			0.0116	EGR2,FN1,IL6,LIF,LOX
P2RY1	-2.37	G-protein coupled receptor			0.0161	FN1,IL6
TBXA2R	0.37	G-protein coupled receptor			0.0161	ICAM1,PTGS2
GABBR2	0.645	G-protein coupled receptor			0.0161	GLUL,GRIA2
KISS1R	0.93	G-protein coupled receptor			0.0194	BMP7,HHIP,MMP9
ADGRF5	0	G-protein coupled receptor			0.0211	MMP2,MMP9
CYSLTR2	-1.848	G-protein coupled receptor			0.0211	CXCL8,DCT
CXCR1	0	G-protein coupled receptor			0.0211	BAX,CXCL8
GHSR	0.554	G-protein coupled receptor			0.0211	IGF1,IL6
ADORA3	0	G-protein coupled receptor			0.0222	CCL2,CXCL8,IRF1
Agtr1b		G-protein coupled receptor			0.0266	CTGF,PTGS2
HTR7	-0.216	G-protein coupled receptor			0.0266	IL6,THBS1
GPR132	-0.129	G-protein coupled receptor			0.0266	ICAM1,IL6
TAS1R3	-0.166	G-protein coupled receptor			0.0392	DDIT4,SLC1A5
FFAR4	-0.17	G-protein coupled receptor			0.0461	CXCL8,PTGS2
NPY2R	-0.748	G-protein coupled receptor			0.0461	IGF1,IL6
P2RY14	-0.108	G-protein coupled receptor			0.047	GAL,PLCH1,SSTR2
Alpha catenin		group	Inhibited	-4.795	8.39e-17	BCL3,BGN,COL5A2,CXCL6,ELK3,IGF1,IL2RG,IL6,IRF1,ITGA5,LAMA4,MMP2,MMP9,NFKBIA,NFKBIZ,PLAU,PTGS2,PTX3,RELB,SGK1,TGM2,TIMP1,TNC,TNFAIP2,TNFAIP3,TNFAIP6,TNFRSF12A	219 (18)
Nr1h		group	Inhibited	-3.471	1.11e-07	BCL3,CCL2,CXCL1,CXCL8,EDN1,F2R,FGF1,IL6,LTB,NFKB2,NFKBIZ,PPARGC1A,PRKCQ,PTGES,PTGS2,RPE65,SFRP1,TAP1,THBS1	260 (18)
Atrial Natriuretic Peptide		group	Inhibited	-2	0.0002	CTGF,EDN1,SERPINE1,TNC	252 (21)
EGLN		group	Inhibited	-2.566	0.0221	ADM,EGLN3,EIF4EBP1,FOSL2,LDHA,PFKP,TPI1
AURK		group	Inhibited	-2	0.0609	BAX,CYP26B1,RRAD,SESN2
Tgf beta		group	Activated	4.783	4.79e-25	ANGPTL4,BGN,CCL2,CDKN2A,CDKN2B,CTGF,CXCL8,CYR61,EDN1,EGR2,FN1,FST,GADD45B,GREM1,HSPG2,ID1,IGF1,IGFBP3,IL1A,IL6,ILK,ITGA5,ITGB3,JAG1,JUNB,LIF,LOX,MMP1,MMP10,MMP2,MMP3,MMP7,MMP9,MUC1,NEDD9,NOX4,PDGFB,PLAU,PMEPA1,PPARGC1A,PTGS2,SERPINE1,SMAD7,TAGLN,TGFBI,TIMP1,TREM1	346 (21)
ERK		group	Activated	6.13	1.62e-23	ACTN1,BAX,BGN,CCL2,CLDN4,CTGF,CXCL1,CXCL6,CXCL8,DIO2,EDN1,EGR2,EPHA2,FN1,FOSL2,FST,HAS1,HBEGF,HMGA1,ICAM1,IER3,IL6,ITGB3,JAG1,JUNB,LIF,MAFF,MMP1,MMP2,MMP3,MMP9,MUC1,NFKBIZ,NOTCH3,PLAU,PTGES,PTGS2,SERPINE1,TGM2,THBS1,TIMP1,TYMP,VASP,VCAN,ZFP36L1	270 (16)
ERK1/2		group	Activated	4.279	4.61e-20	ALOX5,ATP1A3,BAX,BMP2,CCL2,CCL20,CDK1,CTGF,CXCL1,CXCL6,CXCL8,DUSP4,EDN1,ENO1,FN1,HBEGF,HMGA1,ICAM1,ID1,ID3,IFIT1,IGFBP3,IL1A,IL6,ITGA2,ITGB3,JUNB,MMP1,MMP2,MMP3,MMP9,NOX4,PFKFB4,PLAU,PLAUR,PTGES,PTGS2,PTN,SERPINE1,SGK1,TAP1,TAPBP,TIMP1,TREM1,TYMP,VCAN	236 (16)
P38 MAPK		group	Activated	5	7.28e-19	BAX,BGN,BMP2,CCL2,CD70,CDKN2A,CTGF,CXCL1,CXCL6,CXCL8,DIO2,EDN1,EDNRB,EGR2,FN1,FST,ICAM1,ID3,IER3,IL1A,IL32,IL6,INHBA,IRF6,ITGB3,ITGB8,JAM2,JUNB,MMP1,MMP2,MMP3,MMP9,MSH2,NFKB1,NGF,NOTCH3,NPPB,PLAU,PLAUR,PPARGC1A,PTGS2,RRAD,SERPINE1,SGK1,THBS1,TIMP1,TNIP1,TREM1,VDR	266 (18)
RAS		group	Activated	3.239	7.68e-18	ARHGEF2,B4GALT1,CCL2,CDKN2A,CDKN2B,CLDN4,CTGF,CXCL8,EDN1,FN1,HMGA1,IGF1,IRF1,LIF,LRAT,MMP1,MMP2,MMP9,NFKB1,PDGFB,PLAU,PLAUR,PTGES,PTGS2,SERPINE1,SERPINE2,SOD2,TGM2,UPP1	271 (19)
Vegf		group	Activated	3.724	9.34e-18	AKAP12,ANGPTL4,ANGPTL7,BAX,BMP2,BMP7,C1QTNF1,CA2,CDK1,CDKN2A,CHI3L1,CLCF1,CNN1,CRLF1,CRYAB,CXCL1,CXCL8,CYR61,DUSP4,EDN1,EFNA1,FN1,FST,HBEGF,HELLS,ICAM1,ID1,IGFBP3,IL1A,IL27RA,IL6,INHBA,IRF1,ITGA2,ITGB8,ITPR3,JAM2,LRAT,LRP2,MFSD4A,MMP10,MMP2,MMP9,MT1G,NFKB1,NRCAM,PCDH10,PHLDA2,PLAU,PLAUR,PLOD2,PTGS2,SFRP1,SGK1,TIMP1,TNC	224 (17)
IL1		group	Activated	4.948	2.65e-17	BAX,BMP2,CCL2,CCL20,CFB,CHI3L1,CXCL1,CXCL8,EDN1,ELF3,FN1,FPR1,FST,ICAM1,IGF1,IL6,INHBA,IRF1,LIF,LOX,LRAT,MAP2K6,MMP1,MMP10,MMP2,MMP3,MMP7,MMP9,NGF,NRP2,PPARGC1A,PTGS2,RELB,SERPINE1,SLC2A3,SOD2,SPHK1,TGFB3,TGM2,TIMP1,TNC,TNFAIP3,TNFAIP6,TYMP,VCAN	321 (17)
cytokine		group	Activated	4.4	7.78e-17	ALOX5,BAX,BCL3,CCL2,CXCL1,CXCL8,CYR61,EDN1,EFNA1,ICAM1,IL6,ILK,IRF1,LIF,LIPG,MMP1,MMP2,MMP3,MMP9,NGF,PLAU,PLAUR,PTGS2,SERPINE1,SGK1,SOD2,TIMP1,TNFAIP6,TYMP,UPP1	196 (13)
Jnk		group	Activated	4.264	1.77e-13	BAX,CCL2,CTGF,CXCL6,CXCL8,EDN1,FN1,ICAM1,IGF1,IL1A,IL6,MMP1,MMP2,MMP3,MMP9,MRC2,MSH2,NOX4,NQO1,PDGFB,PLAU,PLAUR,PTGES,PTGS2,SERPINE1,SESN2,SOD2,TGM2,TIMP1,TNFRSF12A,VCAN	234 (15)
Akt		group	Activated	3.07	6.86e-11	ADM,ANKRD1,BAX,BMP2,CCL2,CTGF,CXCL8,EGR2,FN1,IER3,IGF1,IL32,IL6,MMP2,MMP9,MT1X,MUC1,NFKB1,NFKBIA,NOX4,NRP2,PPARGC1A,PTGS2,PTN,PTX3,SEMA6D,SERPINE1,SGK1,SOD2,THBS1,TNC,VCAN	258 (22)
Pkc(s)		group	Activated	3.715	2.84e-10	ADM,CCL2,CNN1,CTGF,CXCL8,CYR61,DMD,EDN1,EGR2,FN1,GADD45B,IL6,IRF6,ITGA5,JUNB,MMP1,MMP2,MMP9,NFKB1,NOX4,NQO1,PTGS2,PTPRN,SERPINE1,STC2,TAGLN,VDR	276 (17)
Tnf (family)		group	Activated	3.368	1.21e-08	CCL2,CLDN4,CXCL1,CXCL8,FST,ICAM1,IGF1,IL1A,IL6,INHBA,JAG1,MMP9,NFKBIA,NOX4,PDGFB,PTGS2,SERPINE1,TNFAIP3,TRAF1,TYMP	174 (16)
Nfat (family)		group	Activated	3.949	1.46e-08	B4GALT1,CCL2,CXCL8,CYR61,EGR2,HBEGF,ICAM1,NOX4,PDGFB,PTGS2,RELB,RGS3,SERPINE1,SOD2,TRAF1,TUBB3	264 (17)
Pro-inflammatory Cytokine		group	Activated	2.607	6.94e-08	ADM,AKR1B1,GLUL,ICAM1,IL6,ITGA1,LGALS1,LIPG,MMP3,MMP9,SPINT1,TIMP1,UBD	258 (17)
Mapk		group	Activated	3.416	4.97e-07	ADA,CCL2,CLDN4,CXCL1,CXCL8,IGF1,IL6,JUNB,MMP10,MMP3,MMP7,MMP9,NPPB,PTGS2,TUBB3	289 (17)
Interferon alpha		group	Activated	3.543	2.27e-06	BCL3,CCL2,CD70,CDKN2D,CXCL1,CXCL8,DDIT4,FOSL2,GBP3,GPR180,ICAM1,IFI27,IFI6,IFIT1,IFITM1,IFITM2,IL32,IL6,IRF1,LIF,MMP3,NFKBIA,PTGES,PTGS2,RABGAP1L,SLC1A5,SLC2A3,SLFN5,TAP1,TAPBP,TYMP,UBA7	210 (17)
Collagen Alpha1		group	Activated	2.22	8.25e-06	MMP2,MMP9,PLAU,PLAUR,PTGS2	235 (19)
Gm-csf		group	Activated	2.395	1.72e-05	BAX,BCL3,CXCL8,ICAM1,IL6,JUNB,MMP1,MMP9,PTGS2	256 (22)
Tlr		group	Activated	3.242	3.72e-05	CASP4,CCL2,CXCL8,HBEGF,ICAM1,IL6,IRF1,JAG1,NFKBIA,PTGS2,SPHK1,TNFAIP3,TREM1	206 (18)
Fgf		group	Activated	2.611	3.81e-05	IGF1,IL6,JUNB,MMP2,MMP9,NPPB,PTGS2	204 (18)
Angiotensin II receptor type 1		group	Activated	2.219	9.56e-05	CCL2,CXCL8,EDN1,SERPINE1,TIMP1	220 (15)
SRC (family)		group	Activated	2.607	0.000121	BMP2,CCL2,FN1,ICAM1,ID1,IL6,ITGB3,PTGS2	238 (22)
TMSB4		group	Activated	2.2	0.000171	BMP2,ILK,ITGA1,ITGA2,SERPINE1	16 (2)
cyclooxygenase		group	Activated	2.219	0.000171	IGF1,IL6,LIF,MMP3,PTGS2	261 (19)
Pdgfr		group	Activated	2	0.000293	CCL2,FN1,HBEGF,TNC	243 (20)
Cdk		group	Activated	2.213	0.000338	CCL2,CXCL8,DDIT4,IL6,NEDD9,PPARGC1A	196 (12)
NFkB (family)		group	Activated	2	0.000566	CXCL8,MMP9,PTGS2,TNFAIP3	173 (13)
STAT		group	Activated	2.433	0.000643	IRF1,JUNB,MMP1,SERPINA3,SMAD7,TIMP1	169 (7)
SAA		group	Activated	2.188	0.000643	CCL2,CXCL8,ICAM1,IL6,MMP1,PTGS2	256 (20)
BMP		group	Activated	2	0.00555	CTGF,ID1,IL6,IRF1	138 (13)
IL12 (family)		group	Activated	2.899	0.00899	BCL3,DDIT4,FOSL2,IL27RA,IL6,IRF1,LIF,NFKBIZ,SLC2A3	245 (15)
estrogen receptor		group		-0.302	1.87e-18	BAX,BMP7,CD68,CLDN4,CTGF,CXCL1,CXCL8,EDN1,F11R,FGF1,FGF13,FN1,GAL,HBEGF,ICAM1,IGF1,IL1A,IL6,JAG1,LAMC2,LOXL2,MMP1,MMP9,MUC1,NCAM2,NEDD9,NOTCH3,PCDH10,PCDH18,PDGFD,PLAU,PLAUR,SERPINE1,SYNPO,TGFB3,TIMP1,TNC,TRIP10,WNT5B	319 (16)
Mek		group		1.53	1.76e-13	ASCL1,CDCP1,CDKN2A,CRYAB,CTGF,CXCL8,DCT,DUSP4,EGR2,EPHA2,EPHB2,HSPB1,ID1,IER2,IER3,IL6,IRF1,ITGB3,JUNB,MAFF,MMP2,MMP9,NGF,NOX4,NPPB,NQO1,PHLDA2,PPARGC1A,PTGS2,SERPINE1,THBS1,TNFAIP3	260 (20)
PI3K (family)		group		1.492	5.72e-10	ADM,CCL2,CDKN2B,CXCL1,CXCL8,DDIT4,EGLN3,IFIT1,IL6,MMP2,MMP3,MMP9,NQO1,PDGFB,PTGS2,SERPINE1,TGM2,THBS1,TNC	238 (20)
ADRB		group		0.25	6.63e-09	ACSS1,ANGPTL4,ANKRD1,BAX,CASP4,CD68,CDKN2A,CRYAB,DDIT4,DIO2,ICAM1,JUNB,MMP9,NFKBIA,NQO1,PDGFB,PPARGC1A,PTGS2,SLC40A1,TRAF1	266 (18)
TLR7/8		group		1.726	1.68e-08	CA2,CCL2,EDN1,NFKBIA,NFKBIZ,PLAUR,PTGS2,TNFAIP3,TNFAIP6,TRIB3,VDR	265 (16)
Smad2/3		group			1.75e-08	CDKN2A,CDKN2B,CNN1,FAP,FSTL3,ID1,ILK,MMP10,SERPINE1,SMAD7,TAGLN,TGM2,TNC
Histone h4		group			6.48e-08	ADA,AKAP12,CDK1,CDKN2A,CXCL8,GRIA2,ICAM1,IL1A,IL6,IRF1,MMP9,MSH2,NCAM2,PTGS2,SFRP1,SHANK2,SPHK1,SYNPO,TAGLN	253 (19)
Histone h3		group			8.43e-08	ADGRB1,AKAP12,CCL2,CDKN2A,CDKN2B,CXCL8,EFNA1,GAS2,GRIA2,ICAM1,ID1,IFI6,IGF1,IGFBP3,IL1A,IL6,LRAT,MMP9,MT1G,NFKBIA,NOG,PALLD,POLD4,PTGES,PTGS2,RAB38,SFRP1,SGK1,SOD2,SPHK1,SYNE2,TAGLN,TNFAIP3,UPP1,ZNF302,ZNF790	282 (19)
Tnf receptor		group		1.161	1.11e-07	CCL20,CTGF,CXCL8,IL6,MMP9,SERPINE1,TIMP1,UBD	219 (17)
Insulin		group		-0.131	1.27e-07	ANGPTL4,CCL2,CDKN2B,CRABP2,CXCL1,DDIT4,DUSP4,EDN1,EGR2,FN1,FOXC2,ICAM1,IGF1,IGFALS,IGFBP3,IL6,KCNJ3,MMP2,MMP3,MMP9,NFKBIA,PGK1,PPARGC1A,PTPRN,RDH5,SELENOP,SERPINE1,SGK1,SLC2A3,SMAD7,SRSF3,TGFBI	329 (22)
Ikb		group		1.608	2.42e-07	CCL2,CFB,ICAM1,IL6,MMP1,NFKB1,PTGS2,TNFAIP3	248 (16)
Notch		group		1.71	3.2e-07	ADM,ANKRD1,CDKN2B,CNN1,GADD45B,ID1,ID3,IL6,JAG1,MMP2,NOTCH3,S100A11,TAGLN	310 (22)
TCF		group			3.72e-07	CRYBG1,DIO2,ID3,IFITM1,ITGA1,JUNB,LMO2,MMP2,MMP7,NRCAM,PTGS2,SERPINA3,SERPINE1,SLC1A5	199 (12)
Hdac		group		0.593	1.96e-06	BMP2,CRABP2,CXCL8,EDN1,EDNRB,GADD45B,IGF1,IGFBP3,IL6,KLF9,LHX1,LRP2,MT1E,MT1H,PPARGC1A,RNASE1,SFRP1,SMPD3	297 (19)
Rock		group		1.245	2.59e-06	BMP2,CCL2,CNN1,CTGF,CXCL8,DMD,FN1,ICAM1,TAGLN,THBS1	221 (23)
Raf		group			4e-06	CDKN2A,DUSP4,EDN1,EGF,IER2,IER3,MAFF,PHLDA2,PPARGC1A,TAGLN,TNFAIP3	291 (20)
Sos		group			7.74e-06	ALDH1A3,B4GALT1,CA2,CHI3L1,COBLL1,CRABP2,FBLIM1,GAS2,MMP10,MMP3,MPZL2,MYH9,PFN1,PLAU,PLK2,PMEPA1,PTGS2,SEMA6D,SMAD7	248 (7)
Growth hormone		group		1.138	1.45e-05	AKR1B1,ANGPTL4,BMP2,BMP7,FN1,FOSL2,ID1,IER3,IGF1,IGFALS,IGFBP3,IRF1,JUNB,MMP9,NEDD9,NFKBIA,NOX4,PLK2,SGK1,TGFB3	334 (23)
Fascin		group			2.46e-05	CTGF,CYR61,MMP9	221 (15)
TH17 Cytokine		group			2.46e-05	CXCL8,IL6,LGALS1
Rac		group			3.33e-05	BMP2,CCL2,IL6,MMP1,PTGS2	175 (14)
tryptase		group		0	8e-05	BAX,F2R,MMP9,TNFAIP3	152 (7)
elastase		group		1.993	0.00013	ICAM1,MMP2,MMP3,MMP9	274 (21)
Creb		group		1.585	0.000147	ADM,ALOX5,CSRP1,CXCL8,CYR61,DUSP4,IER3,IGF1,IL6,JUNB,MAP2K1,MMP1,MMP2,NEDD9,NTS,PGK1,PPARGC1A,PTGS2,PYCR1,SESN3,SSTR2,SYNPO	293 (21)
IFN Beta		group		0.857	0.000189	CASP4,CD74,CXCL1,CXCL8,FN1,IFI27,IFI6,IFIT1,IFITM1,IL6,IRF1,MMP9,TAPBP	206 (17)
Focal adhesion kinase		group		1.352	0.000195	ICAM1,IL6,MMP2,MMP9,PALLD,TAGLN	263 (21)
JAK		group		0.128	0.000223	CCL2,IFI6,IFIT1,IGF1,IL6,MMP9,PTGS2	236 (21)
Ras homolog		group		1.98	0.000285	CTGF,ITGB3,MMP9,PLAU,PTGS2	238 (18)
ETS		group			0.000285	CHI3L1,ICAM1,LTB,SERPINE1,TIMP1
Il8r		group		1.98	0.000293	BAX,CXCL8,MMP2,MMP9	215 (18)
SYK/ZAP		group		1.951	0.000414	IL6,MMP1,PTGS2,TIMP1	207 (17)
Ppp2c		group		0.849	0.000414	CD70,CDKN2B,EIF4EBP1,ID1
C/EBP		group		1.387	0.000511	DIO2,ID1,IGF1,IL6,MMP1,PTGES,PTGS2	255 (16)
MAP2K1/2		group		0.923	0.000525	CDK1,CHI3L1,CTGF,DUSP4,EGR2,HSPB1,JAG1,MMP9,NFKB1	314 (21)
Relaxin		group		-0.391	0.000554	EDN1,HAS1,MMP1,MMP9,TIMP1	162 (9)
TEAD		group			0.000789	CTGF,CYR61,FN1	16 (3)
apyrase		group			0.000789	IL6,MMP2,MMP9	144 (6)
IL-1R		group		1.993	0.000818	IL1A,IL6,MMP1,MMP3,MMP9	197 (16)
Ifn		group		0.853	0.00083	EDN1,ICAM1,IFIT1,IFITM1,IGF1,IL32,IRF1,MMP9,SERPINE1,TAP1,TYMP	271 (18)
Plc beta		group			0.000848	IL6,NFKB1	179 (12)
sPla2		group			0.000848	PTGES,PTGS2
Par		group			0.000848	CCL20,IL6
Hsp27		group		1.573	0.00113	BAX,CXCL8,EIF4EBP1,IL6,NOX4,PTGS2	259 (21)
SMAD1/5		group			0.00124	ID1,ID3,PLAUR
Endothelin		group		1.938	0.00158	CD74,EDN1,NPPB,PTGS2	246 (18)
caspase		group		0.692	0.00187	BAX,CDK1,GLUL,IL1A,THBS1	251 (18)
Gα12/13		group			0.00249	IGF1,MMP1
NIK		group			0.00249	CXCL8,IL6	177 (9)
MIR320		group			0.00253	EDN1,FN1,MMP9
IFN type 1		group		0.93	0.00259	CXCL8,IFIT1,IL6,IRF1,MMP9,UBA7	159 (14)
DNA-methyltransferase		group			0.00288	CDKN2A,CDKN2B,MMP1,PTGS2	264 (12)
TCF/LEF		group			0.00341	FN1,MMP2,PTGS2
JUN/JUNB/JUND		group			0.00344	BDKRB1,CYR61,IL6,MMP1
Ap2		group			0.00369	ADM,F2R,ICAM1,MMP2,TGFB3	158 (7)
chitinase		group			0.00489	CCL2,CXCL8
Pld		group			0.00489	FN1,PTP4A3
trypsin		group			0.00566	CXCL8,ICAM1,PTGS2	274 (23)
growth factor		group			0.00705	GLUL,PTGS2,SPHK1	147 (7)
Nfatc		group			0.00799	PPARGC1A,PTGS2
Gli		group			0.00862	FOXC2,HHIP,SFRP1	140 (3)
IFN alpha/beta		group		0.478	0.00933	BAX,CCL2,CXCL14,IL6,IRF1,MMP10,TREM1	179 (16)
Ubiquitin		group			0.0095	BMP2,CDKN2D,CRYAB,MMP2	280 (20)
Rxr		group			0.0105	ANGPTL4,BMP7,CYP26A1,GAS2,IL6,ILK,MMP1,PTGS2
Dgk		group			0.0118	CCL2,CXCL8
Nuclear factor 1		group			0.012	CHI3L1,ID1,LOX,SERPINA3
PLC		group			0.0123	CCL2,CXCL8,PTGS2
p85 (pik3r)		group			0.0123	IL6,MMP2,PTGS2
Fc gamma receptor		group		1.686	0.0134	CXCL8,ICAM1,IL6,TNFAIP3
Ctbp		group			0.0145	CDKN2A,PLAUR,STAP2
Ifnar		group		1.942	0.0152	CCL2,CD74,IL6,IRF1,MMP9,TAP1,TAPBP
N-cor		group			0.0161	CXCL14,IGF1,IGFBP3,MMP9,PTGS2,RNF144B,SGK1
Sphk		group			0.0161	CCL2,IL6
sphingomyelinase		group			0.0161	MMP1,PTGS2
Sfk		group			0.0161	CDCP1,ICAM1
GNRH		group			0.0166	BMP7,IGFBP3,PTGS2,SGK1
Pde4		group			0.0168	CCL2,ICAM1,IL6
CDK4/6		group		-0.816	0.0173	ARHGEF2,ENO1,EPHA2,HSPB1,PDLIM4,TPI1
JAK1/2		group		1.633	0.0173	CCL2,CD74,IL6,IRF1,KCNG1,PTK2B
Rar		group			0.0183	CRYAB,GAS2,MMP1,TGM2
N-Cadherin		group			0.0211	CCL2,MMP9
JINK1/2		group			0.0222	IL6,MMP2,PTGES
Aldose Reductase		group			0.0222	CXCL8,ICAM1,IL6
Ngf		group		1.387	0.0249	DUSP4,IER2,MMP3,PLAUR,SERPINE1
Pkg		group			0.0251	EDN1,PTGES,SOD2
APC/APC2		group			0.0266	JAG1,TRAF1
LTB4R/LTB4R2		group			0.0291	CXCL8
Gαq		group			0.0291	PTGS2
NDPK		group			0.0291	CXCL8
EGFR ligand		group			0.0291	MUC1
PI3K p85		group			0.0291	IL6
14-3-3		group			0.0291	CDKN2A
Type I BMP receptor		group			0.0291	NGF
Aspp		group			0.0291	BAX
SERPINF		group			0.0291	NGF
MAP2K4/7		group			0.0291	PTGS2
Daf		group			0.0291	IL6
RPS6KA		group			0.0291	CXCL8
GTPase		group			0.0291	BMP2
MLK		group			0.0291	MMP7
P2y Receptor		group			0.0291	SLC2A3
Kallikrein		group			0.0327	BDKRB2,ICAM1
Pka catalytic subunit		group			0.0389	CXCL8,PPARGC1A,VDR
MEF2		group			0.047	PCDH10,PPARGC1A,PTGS2
STAT5a/b		group		1.982	0.0616	CDKN2A,IGF1,IGFALS,IRF1,PTGS2,SLC2A3
TGFB1	1.895	growth factor	Activated	7.758	1.75e-55	ACSS1,ACTG2,ACTN1,ADGRB1,ADM,ALDH5A1,ALOX5,ANGPTL4,ANKRD1,AQP1,ARHGEF2,BAX,BCL3,BDKRB2,BGN,BMP1,BMP2,BMP7,CASP4,CCL2,CCL20,CD68,CDHR1,CDK1,CDKN2A,CDKN2B,CFB,CHI3L1,CLDN4,CNN1,COTL1,CSRP1,CTGF,CTSS,CXCL1,CXCL8,CYR61,DDIT4,DPYSL3,DUSP4,EDN1,EDNRB,EGF,EGR2,EIF4EBP1,ELF3,ELK3,EPHA2,EPHB2,F2R,FAP,FILIP1L,FLRT1,FN1,FOSL2,FOXC1,FOXC2,FSTL3,GADD45B,GAL,GPRC5A,GREM1,GRID2,HAS1,HBEGF,HDGF,HMGA1,HSPB1,HSPG2…	372 (22)
EGF	-2.453	growth factor	Activated	5.219	2.05e-22	ACTN1,ADA,ARHGEF2,B4GALT1,CCL20,CDK1,CDKN2A,CTGF,CXCL14,CXCL6,CXCL8,CYR61,DIO2,DUSP4,EDN1,EGR2,ELF3,EPHA2,FN1,FST,HBEGF,ICAM1,ID1,IER2,IER3,IGF1,IGFALS,IGFBP3,IL6,INHBA,ITGA2,ITGB3,JUNB,KCTD11,LDHA,MMP1,MMP10,MMP2,MMP3,MMP9,MUC1,NGF,PHLDA2,PLAU,PLAUR,PTGES,PTGS2,PTPRN,S100A11,SERPINA3,SERPINE1,SPHK1,TGFB3,TGIF1,TGM2,THBS1,TIMP1,TNC,TNFRSF12A,TRPM7,VASP,VCAN,VDR	318 (19)
IGF1	2.647	growth factor	Activated	2.523	8.48e-20	ADA,ADM,AKR1B1,BAX,BGN,BMP2,CD70,CDK1,CDKN2A,CNN1,CTGF,CXCL6,CXCL8,CYR61,DDIT4,DMD,EDN1,EDN2,EGF,EGR2,FN1,FOXC2,HMGA1,ICAM1,ID1,IER2,IER3,IGF1,IGFBP3,IL6,ITGA5,JUNB,LARP6,LDHA,MMP1,MMP2,MMP3,NFKBIA,NOG,NOX4,NUPR1,PCK2,PLAU,PLAUR,PLK2,POLD4,PTGS2,SERPINE1,SGK1,SLC23A2,SRSF3,TAP1,TGFBI,THBS1,TNFRSF12A,TUBB3,ZFP36L1	269 (20)
AGT	-1.398	growth factor	Activated	4.05	5.43e-18	ADM,BAX,BDKRB2,BGN,CCL2,CDK1,CDKN2A,CRABP2,CTGF,CTSS,CXCL8,EDN1,EDNRB,FGF13,FN1,GAS2,HBEGF,HSPB1,HSPG2,ICAM1,ID3,IGF1,IGFBP3,IL6,ITGA2,ITGA5,ITGB3,JAG1,LIF,MMP1,MMP2,MMP9,NFKB2,NGF,NOTCH3,NOX4,NPPB,PALLD,PFN1,PLAU,PPARGC1A,PTGS2,RRAS,SERPINE1,SGK1,SMAD7,SOD2,SOX6,TGFB3,TIMP1,TNFRSF12A,TRPM7,TUBB3	305 (19)
TGFB3	2.645	growth factor	Activated	4.449	1.09e-16	ACTG2,CDKN2A,CDKN2B,CTGF,CYR61,FN1,FOSL2,ITGB3,LTBP2,MMP1,MMP10,MMP2,MMP3,MMP9,PALLD,PLAUR,PLOD2,PPARGC1A,RMRP,SERPINE1,SERPINE2,SMAD7,TAGLN,TGFB3,THBS1,TNC	277 (18)
FGF2	0.839	growth factor	Activated	3.555	2.9e-15	AKR1B1,ANGPTL4,ASCL1,BAX,BGN,CCL2,CCL20,CRYAB,CXCL6,CYR61,EDNRB,ENO1,FN1,GREM1,HBEGF,ICAM1,ID3,IGF1,IGFBP3,IL6,INHBA,ITGA5,JUNB,LOX,MMP1,MMP2,MMP3,MMP9,NOG,PDGFB,PGK1,PLAU,PLAUR,PTGS2,RMRP,SERPINE1,SFRP1,SPHK1,SPINK1,TAGLN,THBS1,TIMP1,TNFRSF12A,TUBB3	266 (20)
TGFB2	1.278	growth factor	Activated	3.348	3.77e-15	ANGPTL4,CDKN2A,CNN1,CTGF,EDN1,EGR2,FN1,HBEGF,HSPG2,INHBA,JAG1,JAM2,LIPG,MMP9,NGF,PLOD2,RGS3,SERPINE1,SPHK1,TAGLN,THBS1,TIMP1,VCAN,VDR	323 (20)
VEGFA	1.638	growth factor	Activated	3.748	1.38e-14	BAX,BMP2,CCL2,CD68,CDKN2A,CTGF,CTSS,CXCL6,CXCL8,CYR61,DUSP4,EDN1,FN1,GRIA2,HBEGF,ICAM1,ID1,ID3,IL6,ITGA1,ITGA2,ITGB3,JUNB,MMP1,MMP10,MMP2,MMP9,PDGFB,PLAU,PPARGC1A,PTGS2,SERPINE1,SHMT2,SOD2,THBS1,TIMP1,TMSB10/TMSB4X,TNC	235 (15)
INHBA	3.607	growth factor	Activated	2.234	3.64e-13	ACTN1,ANKRD1,ATXN7L1,BAX,BMP2,CCL2,CDKN2B,CTGF,CXCL8,EGLN3,FN1,FST,FSTL3,IGF1,IL6,INHBA,IRF1,ITGA11,JUNB,LEFTY2,LHX1,LOX,MMP2,NAV3,PLOD2,SERPINE1,SMAD7,TAGLN,TIMP1	240 (20)
GDF9	-0.005	growth factor	Activated	2.421	9.06e-13	CTGF,GREM1,HAS1,HSPG2,ID1,ID3,INHBA,LOX,PLAU,PTGS2,PTX3,SMAD7,TNFAIP6,VCAN	218 (20)
PGF	-0.164	growth factor	Activated	2.085	1.81e-11	ALOX5,ANGPTL4,CCL2,CCL20,CDK1,CXCL8,EDN1,FST,IL6,MMP9,NANOS1,NRP2,SERPINE1	221 (16)
GDF2	0	growth factor	Activated	2.832	7.95e-11	COL9A1,CRYAB,CXCL8,EDN1,FOXC2,GADD45B,ID1,ID3,IGF1,MMP9,NGF,NOG,NRCAM,PIM3,RASL11B,SERPINE2,SMAD7,TUBB3	133 (9)
PDGFB	4.342	growth factor	Activated	2.68	2.06e-10	CNN1,CXCL8,FGF1,FN1,ICAM1,IL6,MMP2,MMP3,MMP9,MYL6,NOTCH3,PTGS2,THBS1,TIMP1,TNC	239 (20)
BMP6	0.091	growth factor	Activated	2.868	1.66e-09	CDKN2D,CTGF,HBEGF,ID1,ID3,IL1A,IL6,INHBA,ITGA5,NOG,PMEPA1,PTGS2,SERPINE1,SMAD7,TAGLN,TIMP1,TNFRSF12A	187 (16)
NRG1	0.793	growth factor	Activated	3.543	2.72e-09	ACTN1,ARHGEF2,ASCL1,CTGF,CXCL6,CXCL8,CYR61,DUSP4,EDN1,EGR2,ELF3,EPHA2,FGF1,FN1,HMGA1,ID1,IER2,IER3,ITGB3,JUNB,MMP9,PLAU,PLAUR,PTGS2,PYGM,SLC2A3	291 (22)
ANGPT2	0.415	growth factor	Activated	3.764	1.15e-08	ADA,ARHGEF2,CD68,CFB,CRYAB,EDN1,FN1,ICAM1,IL6,MAP2K1,MMP1,MMP2,MMP7,MMP9,NOX4,PLAU,PTGES,PTGS2,SERPINE1,SOD2,THBS1,TNFRSF12A,TUBB3	239 (15)
CTGF	3.351	growth factor	Activated	2.163	6.32e-08	CTGF,EGLN3,ENO1,FN1,IGF1,IL6,ILK,ITGA1,LOX,MMP1,MMP2,MMP3,MMP9,PDGFB,SERPINE1,TIMP1	259 (18)
INHBB	0.416	growth factor	Activated	2.425	1.57e-07	FST,LOXL3,MMP3,SERPINE1,THBS1,TIMP1,TNC	178 (12)
AREG	-0.519	growth factor	Activated	2.011	1.56e-06	ARHGAP11A,CCL20,ELF3,IFI6,IL6,ITGB8,MMP1,MMP9,NIPAL4,PLAU,PTGS2,PTX3,TNFAIP6	211 (20)
BTC	-1.675	growth factor	Activated	2.449	2.39e-06	CCL20,CXCL8,IL6,MMP9,PTGS2,TNFAIP6	259 (19)
TGFA	0.308	growth factor	Activated	2.529	3.8e-06	CCL2,CCL20,CTGF,CXCL8,FOSL2,ICAM1,IL6,JUNB,LAMC2,MMP9,PTGS2,SERPINE1	215 (15)
KITLG	-1.512	growth factor	Activated	2.655	1.54e-05	ALOX5,BMP1,CA2,CCL2,CD68,CDKN2B,CLIC1,CTGF,CXCL8,EDNRB,GRIA2,IGFBP3,IL1A,IL6,ITGB3,MAP2K1,MMP2,NFKBIA,PRKCQ,PTGS2	233 (16)
HBEGF	4.32	growth factor	Activated	2.828	2.93e-05	ANGPTL4,BMP2,IGFBP3,LDHA,MMP9,MUC1,NPPB,PTGS2	292 (25)
BMP15		growth factor	Activated	2.445	2.99e-05	ID1,ID3,PTGS2,PTX3,SMAD7,TNFAIP6	180 (15)
EREG	-0.378	growth factor	Activated	2.213	0.000129	HBEGF,IL6,PTGS2,TNC,TNFAIP6	285 (20)
GH1	0	growth factor	Activated	2.209	0.000541	APC,FN1,ID3,IGF1,IGFALS,IGFBP3,IL6,ITGA1,JUNB,SHMT2,UBA7	280 (22)
GDNF	0	growth factor	Activated	2.577	0.000869	BDKRB1,EGR2,FN1,GFRA1,LGALS1,SPHK1,TUBB4A,VASP	129 (7)
HGF	-0.419	growth factor		1.765	2.24e-17	AKAP12,ANGPTL4,BMP2,CCL2,CDK1,CDKN2A,CDKN2B,CLCF1,CRLF1,CRYAB,CTGF,CXCL8,CYR61,DUSP4,EDN1,ELF3,FN1,HBEGF,HDGF,HELLS,ICAM1,ID1,IGF1,IGFBP3,IL27RA,IL6,INHBA,ITGA2,ITGB8,ITPR3,LAMC2,LDHA,MMP1,MMP10,MMP2,MMP9,NFKB1,NRCAM,PGK1,PHLDA2,PLAU,PLAUR,PTGS2,SERPINE1,SFRP1,SGK1,SOD2,TAGLN2,THBS1,TIMP1,TNFAIP2,TNFAIP3,TNFAIP6,TRIP10,VDR	278 (18)
IGF2	-0.497	growth factor		0.524	1.38e-15	ARHGEF2,BMP2,CDK1,CTGF,EGR2,FN1,HBEGF,HELLS,IER2,IER3,IFITM2,IGF1,IGFBP3,IL6,ITGA5,JUNB,KLF9,MMP1,MMP10,MMP3,NFKBIA,NGF,PDGFB,PRKCQ,PTGS2,SELENOP,SERPINE1,SLC30A1,TGFBI,TGIF1	300 (21)
BMP7	-2.769	growth factor		-0.163	5.12e-10	BMP7,CCL2,CXCL8,EDN1,EDN2,FN1,FOXC2,GREM1,ICAM1,ID1,IGF1,IGFBP3,IL6,MMP2,NOG,PPARGC1A,SERPINE1,SMAD7,SOSTDC1,SULF1	247 (18)
BMP2	3.284	growth factor		1.745	1.33e-09	ASCL1,BMP2,CREB3L1,EGF,FN1,FST,GADD45B,GFRA1,GREM1,ID1,ID3,JUNB,KLF9,MMP9,NOG,PTGS2,SMAD7,SOSTDC1,SOX6,SPINT1,TAGLN,TGM2,TIMP1,VCAN,VDR	315 (26)
BMP4	-0.364	growth factor		1.762	2.88e-09	ASCL1,BMP2,CDKN2A,CNN1,COBLL1,CYR61,DIO2,EFNA1,ELF3,GREM1,ID1,ID3,IL6,JUNB,LEFTY2,MMP3,NOG,NUPR1,SLC40A1,SMAD7,SPINT1,SULF1,TAGLN,TGM2	277 (18)
INHA	-0.008	growth factor		-1.536	6.32e-08	ACTG2,BAX,CNN1,CTGF,CYP26B1,CYR61,F11R,FST,INHBA,JAM2,MMP2,PTGS2,PTX3,SERPINE1,SGK1,SMAD7	184 (11)
NOV	-1.685	growth factor		-0.342	1.11e-07	CCL2,CTGF,GREM1,ITGA2,MMP1,MMP2,MMP9,SERPINE1	244 (19)
JAG2	0.663	growth factor		-0.196	1.22e-07	BMP2,BMP7,CCL20,CXCL1,CXCL6,IL1A,IL6,JAG1,MMP1,NOTCH3	61 (4)
FGF1	2.799	growth factor		-0.996	1.36e-07	AKR1B1,CD68,CTGF,CYR61,EDN1,ICAM1,IL6,LTB,NOTCH3,NQO1,PMEPA1,PTGS2,SSTR2,TGFB3,TGM2,THBS1,TNFRSF12A	246 (18)
NGF	2.457	growth factor		1.062	3.08e-07	ASCL1,BAX,CDK1,CDKN2A,DUSP4,EGLN3,EGR2,FOSL2,GAL,GRIA2,ID1,ITGA2,JUNB,KCTD11,MMP2,MMP3,MMP9,PLAUR,SLC40A1,TNFRSF12A,ZWINT	241 (21)
NOG	-2.102	growth factor		-1.463	1.46e-05	BMP2,BMP7,CTGF,FST,ID3,MMP3,NOG,PTGS2,VCAN	244 (22)
ANGPT1	0	growth factor		-0.714	1.68e-05	BAX,CCL2,CDKN2A,DUSP4,ICAM1,ILK,JAG1,NFKB1	219 (17)
PROK1	0	growth factor			2.33e-05	CTGF,CXCL8,PTGS2,SPHK1	231 (20)
LEP	0	growth factor		1.913	4.39e-05	ABCD3,ANGPTL4,BAX,CCL2,CD68,CYR61,EDN1,EGR2,FBP2,GAL,ICAM1,IGF1,IGFBP3,IL6,JUNB,LIF,MMP1,MMP2,MMP3,MMP7,NTS,PPARGC1A,PTGS2,SELENOP,SERPINE1,SOD2,THBS1,TIMP1,TMED9	254 (22)
MSTN	0	growth factor		1.297	0.000121	CXCL1,FN1,IGF1,IGFBP3,IL6,INHBA,PPARGC1A,TNC	308 (23)
GDF15	0.338	growth factor			0.000223	IL6,MT1E,PLAU,PLAUR,SERPINE1	293 (18)
BDNF	1.409	growth factor		-0.707	0.000339	APC,ATP1A3,BMP2,BMP7,CYR61,DNAJB5,DPYSL3,DUSP4,EGR2,GLUL,GRIA2,IL6,LGALS1,LYPD1,MMP1,SFRP1,SOD2,SOSTDC1,TAGLN,THBS1,TUBB3	204 (18)
FGF8	0	growth factor		0.456	0.000346	BMP2,CCL2,CITED4,CMTM3,CRIP1,CRYAB,NOG,THBS1,TUBB3,VDR	134 (7)
WISP2	0.134	growth factor		-1.664	0.000739	CTGF,FN1,ITGA5,LAMC2,MUC1,PROCR,SERPINE1	219 (17)
GAS6	-0.215	growth factor		-1.223	0.000818	CD68,CYR61,IL6,NFKB1,PTGES	186 (9)
LEFTY2	5.179	growth factor			0.000848	MMP3,MMP7	103 (7)
LTBP4	0.701	growth factor			0.00124	GREM1,ID1,TGFB3	162 (7)
FGF3	0	growth factor			0.00181	MMP2,MMP9,PLAU	165 (10)
INHBC	-0.178	growth factor			0.00249	INHBA,JUNB
NRG2	-0.678	growth factor			0.00278	CTGF,CXCL6,CYR61,EDN1,IER2,IER3,JUNB	125 (7)
FGF16		growth factor			0.00489	MMP2,MMP9	125 (7)
AMH	0.063	growth factor		1.958	0.00641	CDKN2A,IER3,IRF1,MMP2	123 (7)
FGF13	-2.449	growth factor			0.00799	MMP3,MMP9	148 (11)
PDGFD	-2.577	growth factor			0.0118	MMP1,PTGS2
GMFG	0	growth factor			0.0118	IL6,ITGA5
FGF18	-1.178	growth factor			0.0118	NOG,TIMP1
GHRL	-0.292	growth factor		-1.524	0.0133	BAX,EDN1,IL6,NGF,PPARGC1A,PTGS2
FGF7	0.536	growth factor		0.765	0.0152	CDKN2A,IL1A,IRF1,MMP9,PLAU,SERPINE1
NRTN	0.159	growth factor			0.0168	EGR2,GFRA2,IL6
NDP	-0.079	growth factor			0.0211	EDN2,LIF
CLEC11A	0.519	growth factor			0.0217	ALOX5,CD74,EGR2,LDHA,NFKB1
CSHL1		growth factor		1.494	0.0285	BMP2,CTGF,IGF1,IRF1,SSTR2
EDN2	3.196	growth factor			0.0291	PTGS2
TYMP	4.469	growth factor			0.0291	CXCL8
GDF10	-0.041	growth factor			0.0291	SERPINE1
INHBE	0.408	growth factor			0.0291	JUNB
MST1	-1.533	growth factor			0.0389	CTGF,IL6,PTGS2
FGF21		growth factor		-0.808	0.0445	DIO2,IGF1,PPARGC1A,SERPINE1
BMP10	0	growth factor			0.0461	ID1,SMAD7
PKD1	0.153	ion channel	Inhibited	-2.853	8.4e-05	ACSS1,ATP1B2,CLCF1,CLDN10,EIF4EBP1,FAM151A,GREM1,HBEGF,IER2,IL17RB,LOX,NEDD9,RGS3,SERPINF2,SOX6,SSTR2
TRPV4	-1.355	ion channel	Activated	2.2	0.000554	CXCL6,IL6,PPARGC1A,THBS1,TIMP1	269 (17)
NOX5	0	ion channel			9.63e-05	CDKN2A,PTGES,PTGS2
LRRC26	-1.409	ion channel			0.000461	CXCL1,CXCL8,LTB	157 (7)
CFTR	0.03	ion channel		-1.526	0.00288	AQP1,CXCL8,CYP4V2,NFKB1,NFKBIA,NFKBIZ,PTGS2,TNFAIP3	262 (14)
CACNA1A	0	ion channel			0.00341	ATP2B2,CD68,IL6
P2RX7	-0.043	ion channel			0.00344	BAX,CCL2,CCL20,IL6	241 (15)
ANXA7	0.718	ion channel		0.378	0.0039	APC,CRABP2,EPHB2,FST,IGF1,ITGA2,ITPR3	82 (4)
P2RX4	1.079	ion channel			0.00489	MMP3,MMP9	161 (11)
RYR2	-1.376	ion channel			0.00566	IL6,MMP2,PPARGC1A	286 (15)
KCNK2	-0.2	ion channel			0.0118	CCL2,ICAM1
CACNA1C	-0.128	ion channel			0.0118	ENO1,PTGS2
SLC9A1	1.668	ion channel			0.0118	CA2,CXCL8
KCNMA1	1.118	ion channel			0.0161	CXCL8,MMP2
CLIC4	0.471	ion channel			0.0161	IL6,SLC16A8
CNGA2	0	ion channel			0.0291	CYP26B1
KCNJ9	-0.12	ion channel			0.0291	KCNJ3
GRID2	-2.307	ion channel			0.0291	CDK1
KCNK9	0.136	ion channel		-1	0.0309	GADD45B,GAL,KCNK3,SSTR2
TRPM2	-0.098	ion channel			0.0352	CXCL8,LDHA,SOD2
PRKAA1	-0.323	kinase	Inhibited	-2.337	1.94e-07	BAX,CA2,CD302,CXCL8,EGF,EGLN3,FN1,IGF1,IL6,LDHA,MMP9,NFKBIA,PMEPA1,PPARGC1A,PTPRN,SOD2,TGM2,ZFP36L1	322 (25)
PRKAA2	0.078	kinase	Inhibited	-2.25	3.85e-06	BAX,CA2,CD302,DUSP4,FN1,IL6,LDHA,MMP9,NFKBIA,NOX4,PPARGC1A,PTPRN,TGM2,ZFP36L1	301 (25)
ERBB2	0.468	kinase	Activated	3.332	3.83e-32	ADAMTS16,ANGPTL4,BCL3,BMP1,BMP7,CCL2,CCL20,CDC42EP2,CDCP1,CDK1,CDKN2A,CDKN2B,CHDH,CLDN4,COL5A2,CRIP1,CRYBG1,CTGF,CXCL8,EDN1,EDN2,EIF4EBP1,ELF3,ELK3,EPHB2,F2R,FN1,FSTL3,FXYD3,HBEGF,HSPB1,ID1,IGFBP3,IL1A,IL6,ILK,IRF6,ITGA2,ITGA5,ITGB3,JAG1,JAM2,JUNB,LAMC2,LDHA,LGALS1,LTBP2,MMP1,MMP10,MMP3,MMP7,MMP9,MUC1,NEDD9,NFKB1,NFKB2,NOTCH3,NOX4,P4HA2,PCK2,PDGFD,PDLIM4,PGK1,PHLDA2,PLAU,PLAUR,PMEPA1,POLD4,PTGES,…	290 (18)
EGFR	1.015	kinase	Activated	2.096	1.6e-27	BAX,CASP4,CCL2,CDCP1,CDK1,CDKN2A,CHI3L1,COL5A2,CRYAB,CTGF,CXCL14,CXCL8,DUSP4,EGF,EPHA2,F2R,FAP,FKBP11,FOSL2,HBEGF,HMGA1,HSPB1,ICAM1,ID1,IER2,IER3,IGF1,IGFBP3,IL6,IQGAP2,IRF1,ITGA2,IVNS1ABP,JAG1,JUNB,LAMA4,MMP1,MMP2,MMP3,MMP9,MT1M,MUC1,NFKBIA,PLAU,PLAUR,PTGES,PTGS2,RRAS,SERPINA3,SERPINE1,SERPINE2,SFRP1,SLC2A3,SPHK1,TGM2,THBS1,TNC,TNFAIP6,TUBA4A,TUBB4A,VCAN,VDR	324 (21)
RAF1	-0.036	kinase	Activated	3.536	1.66e-18	AKAP12,ANKRD1,CA2,CD74,CDKN2A,CDKN2B,CRYAB,DIO2,DUSP4,FAM13A,HBEGF,HSPB1,ID3,IER2,IER3,IGFBP3,IL6,ITGA2,ITGB3,LDHA,LIF,MMP1,MMP3,MMP9,MT1M,NFKB1,NGF,NQO1,OPCML,PHLDA2,PLAU,PLAUR,PTGS2,TGM2,TIMP1,TRAF1,TUBA4A	267 (19)
IKBKB	0.258	kinase	Activated	4.688	2.03e-17	ANKRD1,BAX,BMP2,CCL2,CCL20,CTGF,CXCL1,CXCL6,CXCL8,EDN1,GBP3,HAS1,ICAM1,IL1A,IL6,ILK,IRF1,ITGB3,JUNB,LTB,MMP1,MMP2,MMP3,MMP9,NFKB1,NFKB2,NFKBIA,NGF,PLAU,PTGS2,PTK2B,PTX3,RELB,SERPINE2,SFRP1,SGK1,SMAD7,SOD2,TNC,TNFAIP2,VCAN	258 (13)
MAPK8	0.185	kinase	Activated	2.147	8.85e-15	AQP1,B4GALT1,BMP2,CDKN2A,CTGF,CXCL8,DIO2,DUSP4,EGF,FOSL2,IL6,LIF,MMP1,MMP2,MMP3,MMP7,MMP9,NOX4,NPPB,PLAU,PLAUR,PPARGC1A,PTGES,PTGS2,PTX3,SESN2,SOD2,TNFAIP3,VDR	287 (16)
CHUK	-1.074	kinase	Activated	4.308	2.21e-14	BMP2,CASP4,CCL2,CRLF1,CXCL6,CXCL8,EGF,FOXC2,GADD45B,GBP3,ICAM1,IL1A,IL6,ITGB3,JUNB,MMP10,MMP2,MMP3,MMP9,NFKB2,NFKBIA,NGF,PLAU,PTGS2,PTX3,RELB,SERPINE2,SFRP1,SGK1,TNFAIP2,TNFAIP3,TNIP1	271 (13)
MAPK14	1.125	kinase	Activated	3.913	2.75e-14	ANKRD1,BAX,BMP2,CCL2,CDKN2A,CRYAB,CXCL8,EFNA1,FN1,FOSL2,GREM1,ICAM1,IL6,ITGB8,JUNB,MAP2K6,MMP1,MMP3,MMP9,PLAU,PLAUR,PPARGC1A,PTGES,PTGS2,SGK1,SOD2,TAGLN,TGM2,TIMP1,VDR	226 (14)
MAP2K1	2.082	kinase	Activated	2.43	4.21e-12	CCL2,CDKN2A,CDKN2B,CRYAB,CTGF,CXCL8,EGR2,ENO1,F2R,IL1A,IL6,ITGA5,ITGB3,MMP1,MMP2,MMP3,MMP9,MOG,NFKBIA,PLAUR,PTGS2,RAB38,SERPINE2,TGM2,THBS1,TNC,ZWINT	258 (19)
PRKCD	1.406	kinase	Activated	4.11	1.04e-11	C3orf52,CCL2,CCL20,CD68,CD70,CDKN2A,CXCL8,FOSL2,GPRC5A,ICAM1,IL2RG,IL32,IL6,ITPR3,JUNB,LIF,LIPG,MMP2,MMP9,NFKB2,NFKBIA,PDLIM7,PTGS2,RELB,SERPINE1,SPHK1,TRAF1	203 (15)
SRC	1.635	kinase	Activated	3.271	1.07e-10	CA2,CCL2,CDK1,CXCL8,ENO1,F2R,FN1,HAS1,ICAM1,ID1,IL6,MMP1,MMP2,MMP9,NFKB1,PGK1,PLAU,PLAUR,PTGS2,SYNPO	288 (22)
MAP2K6	-2.783	kinase	Activated	2.166	2.52e-10	BAX,BGN,CCL2,CRYAB,CXCL8,IL6,MMP1,MMP2,MMP3,MMP9,NPPB,PLAU,PPARGC1A,PTGS2,RELB,VDR	208 (14)
SPHK1	3.998	kinase	Activated	2.204	4.06e-10	CDKN2A,CTGF,CXCL8,FN1,IL6,MAP2K6,PTGES,PTGS2,SERPINE1,SPHK1,TAGLN,TIMP1,TRAF1	213 (19)
IKBKG	0.44	kinase	Activated	2.732	4.35e-10	BAX,BMP2,CXCL6,CXCL8,FOXC2,GBP3,ICAM1,IL1A,IL6,JUNB,KCND2,NFKB2,NFKBIA,NGF,PTX3,RELB,SERPINE2,SFRP1,SGK1,TNFAIP2,TNFAIP3	280 (14)
MAPK3	0.355	kinase	Activated	2.414	4.78e-10	B4GALT1,CDKN2B,CXCL8,DUSP4,FN1,IL6,JUNB,MMP1,MMP9,PDGFB,PLAUR,PPARGC1A,PTGES,PTGS2,THBS1,TIMP1	249 (17)
BRD4	0.135	kinase	Activated	3.403	6.86e-10	BCL3,CDKN2B,FKBP11,FN1,FOSL2,HBD,ICAM1,IRF1,ITGA1,ITGA5,LOX,LOXL1,LOXL2,NQO1,PDGFB,PLAU,SLC19A1,STC2,THBS1,TIMP1	184 (7)
MAP3K14	0.349	kinase	Activated	3.476	8.34e-10	CXCL1,CXCL8,ICAM1,IL1A,IL6,LTB,MMP9,NFKB1,NFKB2,NFKBIA,NFKBIE,PTGS2,RELB,TNFAIP3,TNFAIP6	232 (13)
ATM	-0.917	kinase	Activated	2.239	8.33e-08	BAX,CD70,CDKN2D,CTGF,CXCL8,FN1,GADD45B,IL6,IRF1,PSME2,SERPINE1,TGM2,TNFAIP3	273 (17)
MAP3K1	-0.664	kinase	Activated	3.258	3.61e-07	CXCL8,HSPB1,LOXL3,MMP3,PLAU,PLAUR,PTGS2,SERPINE1,THBS1,TIMP1,TNC	258 (15)
PRKCB	-1.106	kinase	Activated	2.586	7.73e-07	BAX,FN1,ICAM1,IL6,MMP2,MMP9,PPARGC1A,PTGS2,RELB,SERPINE1,SOD2	214 (19)
TGFBR1	0.083	kinase	Activated	3.529	7.85e-07	BGN,CTGF,EDN1,EGR2,FN1,JAG1,LEFTY2,PDGFB,RGS3,SERPINE1,SMAD7,TAGLN,TGFBI	204 (14)
RET	0.026	kinase	Activated	3.383	1.14e-06	CCL2,CCL20,CXCL8,EDNRB,IL6,LOX,MMP1,MMP10,MMP3,MMP7,MMP9,PLAU,PLAUR,PLOD2,PTN	201 (19)
FGFR1	0.569	kinase	Activated	2.92	1.56e-06	BAX,BMP7,EBI3,EIF4EBP1,FGF1,IL6,LIF,MMP1,MMP3,PLAU,PLAUR,PTGS2,SOX3	207 (18)
MAP3K8	-0.266	kinase	Activated	2.707	2.26e-06	BMP1,CCL20,CD70,COBLL1,COLEC12,CXCL8,IER3,IL1A,IL6,INHBA,JUNB,MMP3,MMP9,NGF,P2RY1,PTGS2,RGS3	255 (15)
PTK2	0.229	kinase	Activated	2.505	2.59e-06	CYR61,IL6,ITGA5,MMP2,MMP9,PALLD,PTK2B,THBS1,TIMP1,TNC	288 (22)
MAPKAPK2	1.02	kinase	Activated	2.442	2.59e-06	CCL2,CD70,CXCL8,HSPB1,ICAM1,IL6,MMP2,MMP9,NFKBIA,PLAU	223 (17)
TBK1	-0.1	kinase	Activated	2.167	5.61e-06	CD70,CMPK2,CXCL8,EDN1,ICAM1,IFIT1,IL1A,IL6,INHBA,NFKB1,NFKBIZ,PTGS2	258 (19)
AKT1	0.734	kinase	Activated	2.594	6.07e-06	ANKRD1,BAX,BMP2,CCL2,CD74,CXCL8,ENO1,FN1,IL6,MMP2,MMP9,NFKB1,NFKB2,NOX4,NQO1,PPARGC1A,PTGS2,SEMA6D,SERPINE1,THBS1,TIMP1,VCAN,ZWINT	235 (20)
PRKD1	-0.651	kinase	Activated	2.957	7.24e-06	CXCL6,IL6,LOXL3,MMP1,MMP2,MMP3,MMP9,PTGS2,TNFAIP3	252 (20)
MTOR	-0.101	kinase	Activated	2.613	9.54e-06	ADM,AKR1B1,CCL2,CXCL1,CXCL8,DDIT4,DMD,EFNA1,ENO1,FN1,FST,HSPB1,IGF1,IL1A,IL6,IRF1,KCND2,LDHA,MMP9,MOG,MUC1,NOX4,PFKP,PFN1,PPARGC1A	300 (25)
JAK2	-1.12	kinase	Activated	2.531	1.72e-05	ACTN1,BAX,BMP7,CCL2,CDKN2A,CXCL8,ICAM1,IL6,IRF1,LMO2,PFN1,PTGS2,TAP1,THBS1	201 (20)
Map3k7		kinase	Activated	2.419	1.73e-05	CMPK2,EDN1,EGR2,HBEGF,IL6,MMP9,NFKBIZ,NGF,PTGS2,SPHK1	269 (20)
BMX		kinase	Activated	2.224	2.19e-05	CXCL8,IL6,MMP2,PPARGC1A,TIMP1	227 (16)
IPMK	0.011	kinase	Activated	2.449	2.99e-05	CSRP1,CYR61,JUNB,MYL6,PFN1,TAGLN2	210 (7)
PIK3R1	-1.281	kinase	Activated	2.233	9.69e-05	CXCL8,ICAM1,IL6,LDHA,MMP2,PLAU,PTGS2,SERPINE1,SOD2,TRIB3	226 (17)
ACVR1C	-0.429	kinase	Activated	2.219	0.000223	CDKN2B,JUNB,LEFTY2,SERPINE1,SMAD7	208 (15)
JAK1	0.901	kinase	Activated	2.404	0.000264	BCL3,CCL2,CHI3L1,ICAM1,ID1,IRF1,MMP2,TAP1	273 (22)
PRKCE	0.268	kinase	Activated	2.58	0.000395	BAX,CXCL8,CYR61,IL2RG,IL6,JUNB,MMP9,NFKB1,PTGS2	202 (20)
CDK9	1.122	kinase	Activated	2.408	0.00083	CXCL8,IL6,MMP9,NFKBIA,PPARGC1A,STC2,TNFAIP3	299 (22)
RIPK1	-0.13	kinase	Activated	2.169	0.00116	CCL2,CXCL1,CXCL8,IL6,NFKB1	227 (18)
PRKCQ	-2.205	kinase	Activated	2.236	0.00161	IL6,MMP1,MMP2,MMP9,NFKB2	213 (17)
MARK2	0.279	kinase	Activated	2.236	0.00286	CD70,IGF1,IRF1,NFKBIZ,PTGS2
RIPK2	1.455	kinase	Activated	2.077	0.00422	ICAM1,IL6,NFKB2,PPARGC1A,PTGES,SOD2,TRAF1	244 (15)
TGFBR2	0.454	kinase		1.549	3.69e-14	ANGPTL4,BGN,CDHR1,CDKN2A,CDKN2B,CRYAB,CTGF,CXCL6,FN1,FST,GADD45B,GAL,ICAM1,IL1A,IL6,MMP10,MMP2,MMP3,MMP9,PDGFB,RBMS3,SERPINE1,SLC2A3,SMAD7,TAGLN,TGFB3,TGIF1,THBS1,TIMP1,TNFRSF12A	307 (19)
MAPK9	-0.189	kinase		1.17	1.08e-12	AQP1,BAX,BMP1,CCL2,CD70,CDKN2A,CTGF,CXCL8,DIO2,DMD,EDN1,EGF,FOSL2,GADD45B,HMGA1,IER2,IL6,JUNB,LIF,MMP3,MMP9,PTGES,PTX3,SOD2,TNFAIP3,VDR	240 (15)
MET	-1.089	kinase		1.447	2.54e-10	ARID5A,CDK1,CXCL1,CXCL8,EDN1,FN1,HBEGF,HSPB1,IL6,INHBA,MMP2,MUC1,NFKBIZ,NOX4,PIM3,PLK2,PTGS2,SOD2,TGIF1	214 (16)
STK11	0.769	kinase		-1.437	2.13e-09	CCL2,CNTN1,CXCL6,CYP4V2,FN1,GADD45B,HILPDA,ID1,IL1A,IL6,JUNB,LTB,MMP2,MMP9,NCAM2,NEDD9,NFKB2,NRCAM,PTGS2,PTPRN,SERPINE1,STARD10,TNFAIP3	240 (21)
EIF2AK2	-1.611	kinase		1.91	3.23e-09	BAX,CXCL8,IFI27,IFI6,IFIT1,IFITM1,IFITM2,IL1A,IL6,IRF1,MMP9,MT1M,NEDD9,NFKB2,NFKBIA,SOD2,TNFAIP3	248 (19)
MAPK1	-0.208	kinase		1.429	9.79e-09	ARHGAP11A,CCL2,CFB,CRABP2,CRYBG1,CTGF,CXCL8,EGLN3,EGR2,FN1,IFI27,IFI6,IFIT1,IFITM1,IL6,ITGB3,JUNB,LAMA4,LGALS1,LIF,MMP1,MMP2,MMP9,NUPR1,PDGFB,PLAU,PSME2,PTGS2,RBM45,SHANK2,TAP1,VDR	265 (19)
PRKCA	0.101	kinase		0.55	1.23e-08	CCL2,CTGF,FN1,ICAM1,ID1,ID3,IFIT1,IGFBP3,MMP1,MMP3,MMP9,NFKB1,NFKBIA,NQO1,PEG10,PHLDA2,PTGS2,SERPINE1	224 (15)
INSR	0.423	kinase		0.391	2.05e-08	ANKRD1,AQP1,ARHGEF2,CCL2,CDK1,CTGF,EDN1,EGR2,FOXC2,HBEGF,HELLS,IER2,IER3,IFITM2,IGF1,IL6,ITGA5,JUNB,KLF9,LGALS1,MMP2,MMP9,NFKB2,NGF,PDGFB,PHLDA2,PPARGC1A,PRKCQ,PTPRN,SELENOP,SERPINE1,SLC30A1,TGFB3,TGIF1	280 (20)
CDKN1A	1.822	kinase		-0.611	3.14e-08	BAX,CCL2,CDK1,CDKN2A,CDKN2B,CRYAB,CTGF,CYR61,FANCI,FN1,IL32,IL6,INHBA,ITGB3,JAG1,MMP1,MMP3,MMP9,PLK2,SERPINE1,SOD2,TNFAIP6,TUBB3,TUBB4A	256 (17)
MAP3K7	-0.502	kinase		1.58	3.74e-07	CCL20,CFB,CXCL6,CXCL8,IFIT1,IFITM1,IL6,IRF1,MMP1,MMP3,PDGFB,PTGS2,SERPINE1	273 (22)
MAP2K3	1.324	kinase		1.543	8.98e-07	BAX,CXCL8,ICAM1,IL6,MMP1,MMP3,MMP9,PLAU,PPARGC1A,PTGS2,SERPINE1,SGK1	189 (15)
ERBB3	-0.285	kinase		-0.549	1.56e-06	BAX,BGN,FN1,HBEGF,IER2,LAMA4,MMP3,PTGS2,RRAS,SERPINA3,SFRP1,THBS1,TNC	302 (19)
IRAK4	0.263	kinase			1.65e-06	CCL20,CSRNP1,CXCL6,CXCL8,EDN1,IER2,IL6,IRF1,LIF,NFKBIA,NFKBIZ,TNFAIP3	231 (13)
ACVRL1	0.276	kinase		0.024	4.61e-06	CXCL8,EFNA1,ID1,PLAU,PLAUR,SERPINE1,SMAD7,TAGLN	185 (17)
FGFR2	-1.858	kinase		-0.089	4.96e-06	BAX,CA2,DRAM1,FN1,FST,HHIP,ICAM1,IGF1,IL1A,LEFTY2,NOG,PLAUR,SFRP1,SOX3,SPINK1	237 (19)
RPS6KA5	-0.484	kinase		1.524	1.63e-05	CCL20,CDKN2A,CDKN2B,IL6,JUNB,PTGS2	305 (19)
BTK		kinase		1.434	3.09e-05	CDKN2A,CXCL8,HELLS,IFIT1,IFITM1,IL1A,IL6,IRF1,ITGB3,MTHFD2,NFKB2,RELB,SLC2A3	193 (18)
NME1	1.31	kinase		-0.855	3.48e-05	BAX,CTGF,MMP2,PTGS2,PTN,SERPINE1,SMAD7,TIMP1	223 (18)
LYN	0.635	kinase			3.97e-05	BCL3,CDKN2A,IL1A,IL6,NFKB1,NFKB2,NFKBIA,NFKBIZ,SPHK1,TGFB3,TRAF1	257 (15)
ERBB4	-0.414	kinase		-1.502	4.43e-05	CASP4,CCL2,COL5A2,HBEGF,PGK1,PTGS2,SERPINA3,SERPINE2,SFRP1,THBS1,TNC	293 (20)
Brd4		kinase		1.89	4.87e-05	COL5A2,EDNRB,IL6,LOX,LOXL2,PLAU,TAGLN,TIMP1
STK17A	0.182	kinase		1.192	8e-05	MT1H,MT1M,MT1X,SOD2
TRIB3	2.749	kinase		-1.633	8.36e-05	DDIT4,ID1,MTHFD2,PCK2,STC2,TRIB3	130 (5)
BMPR1B	-0.692	kinase		0.436	8.36e-05	ID1,ID3,NR2E1,PTGS2,SERPINE1,SOX6	131 (12)
BRAF	-0.051	kinase			9.09e-05	ASCL1,CDK1,CDKN2A,CXCL8,DUSP4,IL1A,IL6,MMP1,MMP9,SERPINE2,THBS1	259 (23)
IKBKE	1.459	kinase		1.56	0.000107	CXCL6,CXCL8,IFIT1,IL1A,IL6,MMP3,MMP9,NFKBIA,PTGS2	262 (17)
PRKCI	-0.042	kinase		1.976	0.00016	CLDN4,ELF3,IL1A,IL6,MMP10,PTGS2	187 (16)
CDK5R1	0.69	kinase		1.342	0.000171	CXCL8,IL6,MMP2,SERPINE1,SOX6	267 (22)
SYK	-0.089	kinase		1.448	0.00018	AKAP12,ARID5A,ATP8A1,CCL2,CXCL8,EDN1,FST,IL6,IRF1,ITGB3	228 (21)
EPHB1	-0.046	kinase		1.98	0.0002	EGR2,JUNB,PTGS2,SERPINE1	226 (19)
PRKG1	-0.369	kinase		-1.342	0.000284	CTGF,FN1,ID1,SERPINE1,TAGLN,THBS1	246 (22)
MAP3K5	-0.807	kinase		1.477	0.000285	BAX,CTGF,CXCL8,IL6,MSH2	262 (16)
MAPK10	-0.492	kinase		1.954	0.000293	CXCL8,IL6,MMP1,PTGS2	259 (17)
HSPB8	-0.016	kinase		1.981	0.000293	CCL2,CXCL8,ICAM1,IL6	208 (19)
FGFR3	-0.227	kinase			0.000401	CDKN2A,CDKN2D,LTB,MMP9,NOG,SOX3	40 (3)
ACVR1B	0.756	kinase			0.000414	FST,LEFTY2,SERPINE1,SMAD7	174 (10)
MAP2K5	0.219	kinase		0.391	0.00045	CXCL8,ID1,MMP9,PTGS2,THBS1	227 (13)
MAPK7	1.507	kinase		1.254	0.000511	CXCL8,EDN1,ID1,IL1A,IL6,NQO1,PTGS2	190 (16)
CAMK4	-2.05	kinase		1.673	0.000552	CDKN2A,CSRP1,FOSL2,IL6,JUNB,PPARGC1A	281 (20)
BMPR2	0.765	kinase		1.982	0.000554	CXCL8,EFNB1,FN1,ID1,RMRP	243 (24)
MAP3K3	0.065	kinase			0.000554	BMP2,CXCL8,IL6,TGFB3,TNFAIP3	207 (15)
CDKN1B	-0.687	kinase		-1	0.000582	AGTRAP,CSDC2,EPHA2,LHX1,MMP9,RDH5,RRAD,SELENOP,SERPINE1,SMAD7,TENM4
GSK3B	-0.179	kinase		0.52	0.000672	BAX,CCL2,CXCL6,CXCL8,IL6,MMP9,NFKBIZ,PTGS2,SERPINE1,TRAF1,TUBB4A	200 (16)
PLK4	-0.505	kinase		1	0.00098	CD70,CMPK2,EDN1,IRF1,MMP3
DDR1	1.769	kinase		1.969	0.000982	CDKN2A,MMP1,MMP2,MMP9	222 (20)
MAP2K7	-0.086	kinase		1.026	0.00129	CDKN2A,CXCL8,FN1,JUNB,MMP3,PLAU,VDR	272 (16)
IRAK3	-0.015	kinase		0.854	0.00158	IL6,NFKBIA,SOD2,TNFAIP3	230 (16)
MAPK11	0.051	kinase		1.172	0.00161	IL6,PPARGC1A,PTGS2,TIMP1,VDR	231 (17)
EIF2AK4	-0.104	kinase		0.391	0.00161	CHAC1,IL6,MOG,PCK2,SOD2	139 (7)
PIK3CG	0.032	kinase		1.491	0.00164	CD74,FOSL2,ICAM1,IL6,ITGB3,MMP3	233 (19)
PDPK1	-0.533	kinase		-1.82	0.00187	CXCL8,DCT,DYNC1I1,IL6,SERPINE1	260 (22)
PRKCZ	-0.62	kinase		1.408	0.00217	BAX,CXCL8,MMP2,MMP9,NFKBIA	271 (21)
GRB2	0.571	kinase		0.816	0.00232	ASCL1,CRABP2,IL6,IRF6,LTB,PLAU	294 (17)
AURKB	-0.731	kinase		-1.982	0.00238	BAX,CD70,IER3,RFC3	229 (11)
DGKH	-0.165	kinase			0.00249	CCL2,CXCL8	156 (8)
NDRG1	0.251	kinase		1.6	0.00286	CASP4,CXCL1,CXCL8,IL1A,MMP1	232 (12)
FGFR4	0.029	kinase			0.00288	CDK1,MMP1,PLAU,SERPINE1	238 (18)
MAPK12	0.701	kinase		-0.689	0.00288	ITGB8,MMP9,PPARGC1A,VDR	154 (8)
AKT2	-0.232	kinase		1.067	0.00288	MMP9,NFKB2,NQO1,PALLD,SEMA6D,TIMP1	140 (7)
AXL	1.175	kinase		1.069	0.00325	IL6,MMP1,MMP2,MMP3,MMP9	222 (16)
ROCK2	-0.137	kinase		1.432	0.00369	CNN1,CXCL8,ICAM1,SERPINE1,TAGLN	272 (19)
PKM	1.786	kinase		1.506	0.00369	ENO1,IL6,LDHA,MMP2,MMP9	298 (24)
EIF2AK3	-0.105	kinase		1.953	0.00382	CCL20,EIF4EBP1,IGF1,IL6,NFKB2,NUPR1,PCK2,RELB,SHMT2	296 (17)
GIT1	0.02	kinase			0.00489	MMP2,MMP9	233 (19)
PELI2	-0.934	kinase			0.00489	CXCL8,IL6	196 (13)
PODXL	-1.962	kinase			0.00489	MMP1,MMP9	168 (12)
BMPR1A	-0.022	kinase		0.545	0.00525	ID1,ID3,NOG,SERPINE1,SOX6	196 (17)
NTRK2	-1.088	kinase		1.095	0.00533	BMP2,CDK1,CDKN2B,JAG1,SERPINE1,SERTAD1,THBS1	240 (23)
PLK2	2.357	kinase		1	0.00641	CD70,CMPK2,EDN1,IRF1
STK40	1.081	kinase			0.00651	CCL2,CXCL1,CXCL8,FGF1,PTGS2	180 (11)
MAP2K4	-0.385	kinase		1.546	0.00669	CXCL8,IL6,MMP1,PLAU,PTGS2,VDR	223 (15)
NME3	0.618	kinase			0.00799	ITGA1,ITGA2	149 (7)
GRK2	0.928	kinase			0.0104	BAX,CDKN2B,IL6
ROCK1	-0.433	kinase			0.0104	CNN1,EDN1,ICAM1
IRAK2	1.778	kinase			0.0104	CXCL8,IL6,NFKB1
PRKD2	1.14	kinase			0.0118	CXCL8,ITGA2
DDR2	1.033	kinase			0.0118	MMP1,MMP2
SGK1	-2.803	kinase		0.508	0.0124	CTGF,HBEGF,IL6,LIF,SLC1A5,SLC2A3
ABL2	0.676	kinase			0.0161	MMP1,MMP3
GNE	0.507	kinase			0.0161	CHAC1,TRIB3
CKS1B	0.147	kinase			0.0161	CDK1,CXCL8
PGK1	2.158	kinase			0.0161	MMP2,MMP3
TEK	0.035	kinase			0.0168	IL1A,IL6,TUBB3
CSF1R	1.417	kinase			0.0183	IL1A,IL6,JUNB,MMP9
LATS1	-1.26	kinase			0.0211	BAX,CTGF
PFKFB3	0.265	kinase			0.0211	CDK1,IL6
KSR1	-0.702	kinase			0.0211	CDKN2A,CDKN2B
IRAK1	1.623	kinase		0.892	0.022	CXCL8,IL6,MMP1,RELB
DCAF1	0.318	kinase			0.0222	PTGES,SIK1/SIK1B,TGM2
MAPK13	1.258	kinase			0.0251	IL6,PPARGC1A,VDR
FLT3	-2.817	kinase			0.0262	BAX,ID1,IL6,NOX4
RSPO3	1.877	kinase			0.0266	IL6,PTGS2
NEK7	-0.603	kinase			0.0266	EDN1,PTGS2
BCKDK	1.945	kinase			0.0266	MOG,SOD2
NEK6	-0.82	kinase			0.0266	IL6,PTGS2
RIPK3	-0.069	kinase			0.0266	IL1A,IL6
ABL1	0.86	kinase		1.919	0.0285	BMP2,IER3,MMP1,TGFB3
CHKA	-1.054	kinase			0.0291	TUBB3
KSR2	-0.026	kinase			0.0291	CXCL8
UHMK1	-1.053	kinase			0.0291	AQP1
MOS	0	kinase			0.0291	CDK1
AMHR2	-0.22	kinase			0.0291	CDKN2A
MAP3K20		kinase			0.0291	SOX6
STK35	0.581	kinase			0.0291	CDKN2A
MAP2K2	0.213	kinase			0.0316	CDKN2A,IL6,ITGB3
NTRK1	0.103	kinase			0.0316	LGALS1,MMP9,SOD2
TYRO3	0.189	kinase			0.0327	EGR2,IL6
MAPKAPK3	0.316	kinase			0.0327	CDKN2A,HSPB1
EFNA4	1.889	kinase		0	0.0334	CRABP2,CTGF,DUSP4,IRF1
ILK	2.014	kinase		1.997	0.0334	FN1,IL6,MMP2,MMP9
JAK3	0.153	kinase		-1.685	0.0334	BAX,IL6,IRF1,TUBB3
EFNA3	1.511	kinase		0	0.036	CRABP2,CTGF,DUSP4,IRF1
MAP3K11	0.709	kinase			0.0392	CXCL8,MMP7
EFNA5	-0.885	kinase		0	0.0415	CRABP2,CTGF,DUSP4,IRF1
RPS6KA4	-0.551	kinase			0.0461	IL6,JUNB
TGFBR3	-0.905	kinase			0.0461	BAX,SERPINE1
NR3C1	-0.86	ligand-dependent nuclear receptor	Inhibited	-2.41	6.98e-20	ACTN1,ADM,ANGPTL4,ANGPTL7,AQP1,BAX,BMP2,C1QTNF1,CASP4,CCL2,CD70,CKAP2,CLCF1,CRABP2,CRYAB,CSRNP1,CXCL8,CYR61,DDIT4,EDN1,EDN2,EFNA1,F2R,FN1,GADD45B,GLUL,GRIA2,ICAM1,IER2,IER3,IFI6,IGF1,IGFALS,IL1A,IL6,INHBA,IRF1,KLF9,LIF,LTB,MMP1,MMP9,NAV3,NFKB1,NFKB2,NFKBIA,PHLDA2,PIM3,PLK2,PPP1R13L,PPP1R14C,PTGS2,PTK2B,RAPGEF4,RBMS3,SELENOP,SERPINE1,SGK1,TCF19,TCIM,THBS1,TNFAIP2,TNFAIP3,TNFAIP6,TNFRSF12A,TRAF1,TR…	300 (16)
ESR1	0.034	ligand-dependent nuclear receptor	Inhibited	-3.435	1.63e-19	ADA,ALOX5,APC,AQP1,ARHGEF2,BAX,BMP2,CA2,CCL2,CCL20,CDC42EP2,CDK1,CDKN2A,CDKN2B,CLDN4,CNN1,COL5A2,COTL1,CRABP2,CTSS,CXCL1,CXCL8,CYP26B1,DDIT4,DUSP4,EDN1,EFNA1,EGF,ENO1,FOSL2,FOXC1,FST,GADD45B,GAL,GREM1,HBEGF,HELLS,ICAM1,ID1,IER3,IFI27,IFI6,IFITM1,IFITM2,IGF1,IGFBP3,IL1A,IL6,IRF1,JUNB,KCNJ13,LGALS1,LTB,LYPD1,MAP2K6,MMP1,MMP9,NEDD9,NFKB1,NFKB2,NFKBIA,NFKBIE,NOTCH3,NQO1,NRCAM,P2RY2,PALLD,PCDH18,PDGFD…	310 (22)
NR1H2	1.482	ligand-dependent nuclear receptor	Inhibited	-2.18	0.00577	ABCA2,AQP1,DIO2,IL6,MMP9,NFKBIA,PTGS2,SLC16A10	242 (24)
NR1H4		ligand-dependent nuclear receptor	Inhibited	-2.406	0.00955	ACSS1,CDKN2A,EDN1,IL6,LDHA,MMP2,MMP3,PPARGC1A,PTGS2,TIMP1,TPI1	229 (16)
PGR	-0.337	ligand-dependent nuclear receptor	Activated	2.663	7.3e-14	ALDH1A3,CDK1,CSRP1,EDN1,FN1,FOXC1,GAL,GLUL,GPRC5A,HBEGF,ICAM1,ID1,IER3,IFI27,KCNG1,KLF9,LDLRAD4,MUC1,NEDD9,NFKBIA,P2RY2,P4HA2,PFKP,PLAU,PLK2,PTGES,PTGS2,SELENOP,SGK1,TGFB3,TGFBI,TM4SF1,TNC,VASP,VCAN,VDR	302 (19)
NR1I3	0.131	ligand-dependent nuclear receptor	Activated	2.588	0.0403	EIF4EBP1,GADD45B,ICAM1,MAFF,NEDD9,TNFAIP2,TUBA4A
NR3C2	-1.576	ligand-dependent nuclear receptor		0.707	2.77e-16	BAX,CCL2,CTGF,CXCL8,DDIT4,EDN1,FKBP1B,FN1,ICAM1,IL6,INHBA,JUNB,KLF9,MMP1,MMP10,MT1H,NOX4,PROCR,PTGS2,RAPGEF4,RRAD,SERPINA3,SERPINE1,SGK1,TUBA4A,TUBB3	293 (19)
RARB	0.954	ligand-dependent nuclear receptor		-0.283	5.48e-09	ASCL1,CDKN2A,CDKN2B,CRYAB,CXCL8,ICAM1,ID1,ID3,IFI27,IFIT1,IFITM1,IGFBP3,IL6,MMP1,PTGS2,UBA7	309 (23)
PPARG	0.725	ligand-dependent nuclear receptor		-0.527	6.53e-09	ANGPTL4,BAX,CA2,CCL2,CRABP2,CTGF,CXCL1,CXCL14,CXCL6,CXCL8,CYP26A1,EDN1,EDN2,EGLN3,EIF4EBP1,F11R,FBP2,FGF1,FN1,FST,ICAM1,IGF1,IGFBP3,IL6,MMP9,MUC1,NOX4,NPPB,PCK2,PCLO,PPARGC1A,PTGES,PTGS2,RNF144B,SERPINE1,SGK1,TAGLN,TRIB3,VDR	244 (21)
AHR	0.391	ligand-dependent nuclear receptor		0.582	1.48e-08	ACTN1,ADM,BAX,CDK1,CDKN2A,CDKN2B,CDKN2D,COL5A2,EDN1,EGLN3,ENO1,FMO2,FN1,IL6,IRF1,ITGA5,JAG1,JUNB,LDHA,LTBP2,MMP2,NEDD9,NOTCH3,NQO1,PDGFB,PTGS2,SERPINE1,SLC16A10,SOD2,TGFB3,TGFBI,THBS1	321 (22)
AR	0.212	ligand-dependent nuclear receptor		0.877	6.57e-07	ADM,ANKRD1,ATP13A4,ATP1A3,CDKN2A,DDIT4,EDN1,EDN2,EDNRB,FXYD3,IGF1,IGFBP3,IL6,ITGA2,KCNJ3,MT1X,MTHFD2,MUC1,NMRK2,NUPR1,PLAU,PLOD2,PMEPA1,SERPINE1,SGK1,SLC2A3,SPINK1,TCF19,THBS1,TNFAIP2,TNFRSF12A,TUBB3,VCAN,ZWINT	323 (26)
THRB	0.222	ligand-dependent nuclear receptor		-1.311	1.32e-06	ABCD3,ATP1A3,CCL2,CDKN2D,EGF,ID1,IGFBP3,IL6,ILK,KLF9,MMP1,MMP2,MMP7,MMP9,NPPB,PTGS2,SERPINE1,SFRP1,TGFBI,TREM1,WNT5B	237 (20)
ESR2	-0.631	ligand-dependent nuclear receptor		-0.271	3.91e-06	AKAP12,APC,BMP2,CA2,CCL2,CLDN4,CNN1,CTGF,CXCL8,CYP26B1,EDN1,FAM84A,IGF1,IGFBP3,ITGA2,JAG1,JUNB,KCNJ3,MMP1,MMP2,NEDD9,PLAUR,POLD4,PTGS2,PTX3,PYCR1,SGK1,SYNPO,TENM4,TGM2,TIMP1	292 (17)
RARG	1.237	ligand-dependent nuclear receptor		-1.342	4.07e-06	BMP2,CRABP2,CRYAB,CTGF,CYP26A1,EGR2,FOXC1,IL6,UBA7	269 (21)
PPARD	1.83	ligand-dependent nuclear receptor		-0.807	6.7e-05	ANGPTL4,CD68,CDK1,DET1,FN1,ICAM1,IL6,ILK,LDHA,LIPG,LRAT,MMP9,MOG,PDE4C,PTGS2,SERINC2,THBS1,TNFRSF12A	286 (20)
NR4A2	0.245	ligand-dependent nuclear receptor		-1.019	0.000108	ADM,CCL20,CXCL8,MMP1,MMP3,MMP9,PTGS2,PTX3,SESN3,TGFB3	248 (18)
RARA	0.51	ligand-dependent nuclear receptor		-1.277	0.000176	ALOX5,CDK1,CRABP2,CTSS,CXCL8,CYP26A1,EGR2,FOSL2,FOXC1,HELLS,IL1A,IL6,IRF1,IRF6,LGALS1,LYPD1,NEDD9,PTGS2,RGS3,SHANK2,TAPBP,UBA7	306 (21)
NR4A1	0.743	ligand-dependent nuclear receptor		-1.482	0.000235	ADM,CRABP2,ELK3,FBP2,ICAM1,IL6,MMP7,MMP9,NFKBIA,PGK1,PYGM,SERPINE1,SMAD7,STARD10,TGFB3	284 (21)
THRA	-0.703	ligand-dependent nuclear receptor		-0.563	0.00454	ANGPTL4,CCL2,CDKN2D,IGF1,IL6,IRF1,KLF9,MMP7,SERPINE1,TREM1	319 (23)
RXRA	-0.607	ligand-dependent nuclear receptor		-0.871	0.00537	CCL20,CDKN2A,CDO1,CRABP2,CRYAB,CYP26A1,IER3,IL6,ILK,KLF9,NEDD9,NPPB,PCK2,RGR,RLBP1,RPE65	253 (20)
NR4A3	0.41	ligand-dependent nuclear receptor			0.00923	BAX,FBP2,LHX1,NQO1,PPARGC1A,TGFB3	152 (10)
NR1H3	-1.396	ligand-dependent nuclear receptor		-1.551	0.0232	ABCA2,DIO2,IL6,MMP9,NFKBIA,PPARGC1A,PTGS2,SLC16A10
RORA	0.214	ligand-dependent nuclear receptor		-0.482	0.0263	CDKN2A,CXCL8,GADD45B,GSTM2,IGF1,IL6,NFKBIA,PPARGC1A,PTGS2,SLC16A10,SLC2A3
NR2E3	0	ligand-dependent nuclear receptor			0.0392	NUPR1,RGR
PPARA	-0.176	ligand-dependent nuclear receptor		-0.355	0.0457	ABCD3,ANGPTL4,BAX,CDK1,CDKN2A,DIO2,EDN1,F11R,GLUL,HILPDA,IGFBP3,IL6,LIPG,MMP9,NFKB1,NFKBIA,NPPB,PPARGC1A,PTGS2,SERINC2
ESRRG	-0.503	ligand-dependent nuclear receptor		1.938	0.054	ENO1,FGF1,LDHA,TPI1
miR-199a-5p		mature microRNA	Inhibited	-3.622	1.19e-11	ACTG2,BGN,CMPK2,FN1,GPRC5A,ID3,IFI27,ITGA1,ITGB3,JAG1,LAMC2,MMP1,MMP7,NEDD9,TAGLN,TGFB1I1,WNT5B
miR-145-5p		mature microRNA	Inhibited	-2.603	0.00143	ACTG2,F11R,MMP1,MUC1,SERPINE1,SOD2,TAGLN	201 (7)
miR-1-3p		mature microRNA	Inhibited	-2.538	0.00171	CCSAP,CDCP1,CSRP1,IGF1,MRC2,MTHFD2,NOTCH3,PDLIM7,RABGAP1L,SPHK1,TAGLN2,THBS1,TMSB10/TMSB4X,TPM4
miR-204-5p		mature microRNA	Inhibited	-2	0.00344	BMP1,EFNB1,MMP3,MMP9
miR-30c-5p		mature microRNA	Inhibited	-2.138	0.016	CDCP1,CTGF,IL6,ITGA2,NCEH1,P4HA2,SLC4A10,TNFAIP2
let-7a-5p		mature microRNA	Inhibited	-2.189	0.0342	CDKN2A,HMGA1,ITGA1,ITGB3,MMP9,PTGS2,RABGAP1L,TAGLN,THBS1
miR-124-3p		mature microRNA	Inhibited	-2.343	0.0367	B4GALT1,CCL2,CHODL,CTGF,DRAM1,ELK3,F11R,JAG1,MYH9,PDLIM7,PPP1R13L,ZNF790
miR-320b		mature microRNA			0.000461	AQP1,IGF1,TAGLN
miR-296-5p		mature microRNA		-1.982	0.00238	BAX,HMGA1,MMP1,TNC
miR-31-5p		mature microRNA		-1.986	0.00238	CDKN2A,CXCL1,CXCL8,PDGFB
miR-24-3p		mature microRNA		-1.188	0.00555	BAX,CDK1,CDKN2A,IL6
miR-21-5p		mature microRNA		-0.556	0.00727	JAG1,MMP2,MSH2,SLC16A10,SMAD7,TAGLN	211 (15)
miR-155-5p		mature microRNA		-1.734	0.00803	CCL20,CXCL1,CXCL8,CYR61,IL1A,IL6,MSH2,PTGS2,SERPINE1,SLC30A1,SYNE2	223 (17)
miR-19b-3p		mature microRNA			0.00862	ALOX5,CTGF,THBS1	154 (7)
miR-221-3p		mature microRNA		-1.988	0.0095	DDIT4,ICAM1,MMP1,SOD2
miR-29b-3p		mature microRNA		-1.72	0.0107	COL5A2,LOXL2,NAV3,TGFB3,TNFAIP3,ZFP36L1
miR-199a-3p		mature microRNA			0.0123	FN1,PTGS2,VCAN
miR-542-3p		mature microRNA			0.0161	ILK,PTGS2
miR-491-5p		mature microRNA			0.0161	MMP2,MMP9
miR-125b-5p		mature microRNA		-1.709	0.0189	ACSS1,ALOX5,CDKN2A,ID1,ID3,IGFBP3,MAP2K1
miR-34a-5p		mature microRNA		-1.308	0.0202	CDK1,ICAM1,JAG1,MAP2K1,TAGLN
miR-499-5p		mature microRNA			0.0291	SOX6
miR-125b-2-3p		mature microRNA			0.0327	BAX,MMP9
miR-17-5p		mature microRNA		-1.266	0.0343	BMP2,CXCL8,EGR2,ITGB8,MMP3
miR-451a		mature microRNA			0.0461	MMP2,MMP9
miR-150-5p		mature microRNA			0.0461	EGR2,PDGFB
miR-92a-3p		mature microRNA			0.047	IL6,ITGA5,ITGB3
miR-26a-5p		mature microRNA			0.047	CDKN2A,EPHA2,PTGS2
miR-16-5p		mature microRNA		-1.803	0.0761	FLT3,HMGA1,IGF1,IL6,ITGA2,MAP2K1,MSH2,PTGS2,SERPINE2,TPI1
miR-146a-5p		mature microRNA		-1.982	0.261	CCL2,CXCL8,LTB,NFKBIA
mir-1	0	microRNA	Inhibited	-2.751	8.04e-05	CCL2,CXCL1,CXCL8,EDN1,FN1,IGF1,MMP9,NOTCH3,SFRP1,SULF1,TAGLN2,ZFP36L1	133 (7)
mir-122		microRNA	Inhibited	-2.333	0.00124	CACYBP,CSRP1,FBLIM1,FOSL2,IL6,MMP7,MTHFD2,SLC1A5,TGM2
mir-515		microRNA	Inhibited	-2	0.00126	ANGPTL4,CXCL8,IL6,SERPINE1	203 (12)
mir-133		microRNA	Inhibited	-2.236	0.00798	CNN1,CTGF,FN1,TAGLN,VCAN	186 (15)
mir-146		microRNA	Inhibited	-2.194	0.00798	CCL2,CXCL8,IL6,MMP2,PTGS2	213 (17)
mir-17		microRNA	Inhibited	-2.2	0.0162	CTGF,CXCL8,FN1,IL6,MMP1,THBS1
mir-21		microRNA		-0.79	7.15e-07	CACYBP,CASP4,CCL2,CDKN2A,CDKN2B,EGR2,FN1,GBP3,ICAM1,IL6,IRF1,JAG1,LTB,MMP2,MMP9,MSH2,PSME2,SMAD7,SOD2,SRSF3,TAP1,TRAF1,TYMP,UBA7	251 (17)
mir-30	0	microRNA		-1.48	4.61e-06	BAX,CTGF,IL6,ITGA2,ITGB3,KLF9,RAB38,SERPINE1
mir-373		microRNA		-1.2	1.38e-05	ANGPTL4,CSDC2,CXCL8,IL6,SERPINE1	146 (3)
mir-29		microRNA		-0.978	4.33e-05	BDKRB2,FLT3,FN1,IGF1,ITGA11,MMP2,NAV3,THBS1,TNFAIP3,ZFP36L1	180 (11)
mir-223		microRNA		1.026	0.00014	C7,EGF,EGR2,ICAM1,IGF1,IL1A,IL6,LMO2,MT1E,NQO1,RAB38,SLC40A1,TGFBI
mir-204		microRNA			0.000754	CXCL1,CXCL8,FOXC1,IL6	140 (7)
let-7	0	microRNA		-1.168	0.000805	APC,CDK1,DMD,FN1,HMGA1,IL6,ITGA1,ITGB3,NFKB1,NR2E1,PLAUR,PTGS2,RFC3,SERPINE1,THBS1	251 (23)
mir-485		microRNA			0.000848	GRIA2,SV2A
mir-25		microRNA		-1.938	0.00116	BAX,IL6,ITGA5,ITGB3,REV3L	181 (10)
mir-155		microRNA		0.647	0.00123	CCL2,CD68,CXCL8,DYNC1I1,EDN1,IL6,MMP3,MSH2,PTGS2,SERPINE1	295 (23)
mir-15		microRNA		-0.592	0.00303	CCL2,FGF1,IFIT1,IL6,MMP9,PTGS2,TIMP1	254 (19)
mir-24		microRNA		1.231	0.00369	CDKN2B,FN1,IL6,SERPINE1,TRIB3	202 (12)
mir-193		microRNA		-1	0.00838	CCL2,PLAU,SULF1,SYNPO	155 (6)
mir-10		microRNA		0.092	0.0143	ALOX5,APC,BAX,CCL2,CYR61,EPHB2,IL6
mir-192		microRNA			0.0145	CXCL8,FN1,IGF1
mir-143		microRNA			0.0145	MMP2,PTGS2,TAGLN
mir-320		microRNA			0.0161	AQP1,IGF1
mir-9		microRNA			0.0168	CDKN2A,NFKB1,NR2E1
mir-27		microRNA		0.293	0.0188	BMP2,EDN1,IGF1,IL6,PTGS2
mir-322		microRNA			0.0211	CDKN2A,MAP2K1
mir-542		microRNA			0.0291	ILK
mir-181		microRNA		0.305	0.0415	CDKN2A,GRIA2,SMAD7,TGM2
mir-145		microRNA			0.0445	IL6,MUC1,SOD2,TAGLN
COL18A1	0.019	other	Inhibited	-3.628	7.45e-15	APC,CCL2,DDIT4,EDN1,EDNRB,EFNA1,EPHB2,F2R,FN1,ICAM1,ID1,ID3,IL6,ITGB3,JUNB,LDHA,MMP1,MMP2,PLAU,PTGS2,SERPINE1,THBS1	252 (20)
CIP2A	-1.078	other	Inhibited	-3.057	2.16e-08	ACTG2,CDKN2B,CFB,CRLF1,CRYAB,EBI3,FAP,IER3,PDLIM7,PLAUR,PTPRB,SERPINE2,TUBA4A
FBN1	1.329	other	Inhibited	-2.433	7.23e-08	CTGF,CYR61,INHBA,MMP1,MMP2,MMP3,MMP9,SERPINE1	329 (23)
OCLN	-0.24	other	Inhibited	-2.216	1.08e-06	MMP1,MMP2,MMP3,MMP7,MMP9	190 (12)
PDCD4	-1.436	other	Inhibited	-2.415	8.22e-06	IL6,LOX,MMP3,PLAU,PLAUR,PTGS2	271 (16)
SAFB	0.377	other	Inhibited	-2.121	2.36e-05	CD74,CDKN2A,CXCL8,IGF1,LTB,NEDD9,NUPR1,TCIM,UBD	176 (7)
TPM3	0.898	other	Inhibited	-2	8e-05	IGF1,ITGA1,MMP1,MMP2	141 (7)
PPP2R5C	-0.189	other	Inhibited	-2.236	9.56e-05	BCL3,CXCL8,NFKB1,RELB,TNFAIP3	227 (9)
FST	5.376	other	Inhibited	-2.759	0.000121	BMP7,FN1,FST,IL6,LEFTY2,MMP2,PPARGC1A,SMAD7	332 (27)
CBX7	0.199	other	Inhibited	-2.148	0.000171	ANKRD1,BMP2,CDKN2A,CTSS,CXCL8	215 (7)
[truncated: 999 more rows]

## Sheet: URA_CTL VS DMSO
Upstream Regulator	Expr Log Ratio	Molecule Type	Predicted Activation State	Activation z-score	p-value of overlap	Target molecules in dataset	Mechanistic Network
infliximab		biologic drug	Inhibited	-2.853	3.34e-10	BMP2,CCL20,CXCL1,CXCL8,DDIT4,DUSP4,EDN1,INHBA,MT1X,NFKB2,NFKBIA,PTGES,PTGS2,SPHK1,TRAF1	269 (19)
etanercept		biologic drug	Inhibited	-2.789	1.65e-06	BMP7,CCL2,CCL20,CXCL8,ICAM1,IL6,PTGES,PTGS2	208 (18)
anakinra		biologic drug	Inhibited	-2.592	1.96e-05	CCL2,CXCL1,EDN1,ICAM1,IL1A,IL6,PTGS2	219 (16)
vasoactive intestinal peptide		biologic drug	Inhibited	-2	0.00477	CCL2,CXCL8,EGF,MMP3	203 (14)
poly rI:rC-RNA		biologic drug	Activated	4.941	2.66e-24	ARID5A,BAX,BMP2,CCL2,CCL20,CD70,CD74,CFB,CXCL1,CXCL6,CXCL8,DIO2,EBI3,EDN1,ELF3,FN1,FPR1,GADD45B,HAS1,HBEGF,ICAM1,IFI27,IFIT1,IGF1,IL1A,IL2RG,IL32,IL6,INHBA,IQGAP2,IRF1,ITGA5,JUNB,LIF,LIPG,LTB,MMP1,MMP2,MMP3,MMP9,NFKB1,NFKBIA,NOTCH3,PCK2,PIM3,PLA2G4C,PLAU,PLAUR,PRKCQ,PSME2,PTGS2,RELB,SLC26A4,SLC40A1,SOD2,TAP1,THBS1,TNFAIP2,TNFAIP3,TNFAIP6,TRAF1,VASP	255 (13)
vancomycin		biologic drug	Activated	2.637	2.97e-08	CDCP1,CLDN4,ELF3,FBLIM1,FMO2,IER3,LAMC2,NOX4,S100A11,SOD2,TGIF1,TIMP1,TMSB10/TMSB4X,TNFRSF12A,UPP1
stallimycin		biologic drug	Activated	2.211	6.22e-08	BMP7,CD70,CXCL8,IFI27,IFI6,IFIT1,IFITM1,IL1A,IL6,INHBA,IRF1	190 (11)
oblimersen		biologic drug	Activated	2.121	0.000181	ADM,CXCL8,GADD45B,IFI27,IFI6,IFIT1,IFITM1,MAFF
enterotoxin B		biologic drug	Activated	2.177	0.0248	CCL2,CXCL6,ICAM1,IL6,LIF,SERPINA3
cyclosporin A		biologic drug		0.065	4.78e-15	ABCD3,AKR1B1,BAX,BGN,BMP2,CCL2,CD68,CLDN4,CTGF,CXCL1,CXCL8,DDIT4,EDN1,EDNRB,EGF,EGR2,ELF3,FBLIM1,FN1,FREM2,FST,HELLS,ICAM1,ID3,IER3,IL1A,IL6,IQGAP2,KCNK3,LAMC2,MMP1,MMP2,MMP3,MMP9,NFKB1,NFKBIA,NRCAM,PTGS2,S100A11,SERPINE1,SLC23A2,SPHK1,TAGLN,TGIF1,TIMP1,TMSB10/TMSB4X,TNFRSF12A,UPP1	282 (20)
isotretinoin		biologic drug		1.22	3.55e-09	ALDH1A3,CCL2,CRABP2,CXCL8,ELF3,IGFBP3,IL27RA,IL6,IRF1,MMP1,MMP9,NFKB2,PTGS2,SERPINA3,TNFAIP2	308 (24)
filgrastim		biologic drug		-1.96	3.04e-07	ALOX5,ATP1A3,CD74,CRYBG1,CXCL1,CXCL8,DPYSL3,EGR2,ENO1,GBP3,GNG11,HHIP,HILPDA,HMGA1,IFI6,IFIT1,IL32,KLF9,LDHA,MAFF,MAP2K6,MMP9,NFKBIE,P2RY2,PHLDA2,PLAUR,PSME1,PSME2,PTGS2,RABGAP1L,RELB,SGK1,TNFAIP2,ZFP36L1
leuprolide		biologic drug		1.544	1.17e-05	BAX,MMP1,MMP2,MMP3,MMP9,TIMP1	238 (22)
interferon beta-1a		biologic drug			1.3e-05	ENO1,FPR1,GADD45B,IFI6,IFIT1,IRF1,LGALS1,LTB,MMP9,NFKBIA,PGK1,PLAUR,PSME1,TNFAIP6	98 (7)
icatibant		biologic drug		-0.832	2.19e-05	BDKRB1,BDKRB2,ICAM1,NGF,PTGS2	160 (11)
vapreotide		biologic drug			9.63e-05	CCL2,CXCL8,THBS1	140 (7)
exenatide		biologic drug			0.000195	BAX,CTGF,ICAM1,IL6,MMP9,PTGS2	225 (18)
blinatumomab		biologic drug			0.000461	CCL2,CXCL8,IL6
romidepsin		biologic drug		1.387	0.000644	BAX,CDKN2A,CDKN2B,CDKN2D,ICAM1,MMP9,PLAUR,PTGS2	324 (26)
tocilizumab		biologic drug			0.00124	CCL2,CXCL8,IL6	172 (11)
aldesleukin		biologic drug		0.816	0.00259	GLUL,GNGT1,IFITM1,IRF1,TAP1,TAPBP
elcatonin		biologic drug			0.00489	CXCL6,MMP2
cetuximab		biologic drug			0.00705	FN1,HSPB1,PLAUR	151 (7)
NF-kappaB decoy		biologic drug			0.00799	IL6,PTGS2	228 (20)
urotensin II		biologic drug			0.0161	ALOX5,CXCL8
cyclosporin		biologic drug			0.0161	CXCL8,ICAM1
parathyroid hormone-related protein		biologic drug			0.0211	FN1,RMRP
polymyxin B		biologic drug			0.0211	CXCL8,IL6
BCG vaccine		biologic drug			0.0266	CCL2,PTGS2
PF-4523655		biologic drug			0.0291	DDIT4
MEDI-547		biologic drug			0.0291	EPHA2
dulanermin		biologic drug			0.0291	BAX
GnRH analog		biologic drug		-0.775	0.0349	ACTN1,BCL3,CDK1,EDNRB,EGF,EIF4EBP1,FN1,IFI27,IL32,INHBA,ITPR3,NFKBIA,PHLDA2,SFRP1,SLC2A3,SRSF3
glutamine		chemical - endogenous mammalian	Inhibited	-2.227	1e-07	ABCB5,ADA,CXCL1,CXCL8,ICAM1,IL6,JUNB,NFKB2,NFKBIA,PCK2,PDGFB,PPARGC1A,PTGS2,PYCR1,TUBB4A	259 (19)
lipoxin A4		chemical - endogenous mammalian	Inhibited	-2.159	7.31e-06	CCL2,CXCL8,FN1,ICAM1,IL6,PTGS2,SERPINE1,TIMP1	233 (20)
10-nitrooleate		chemical - endogenous mammalian	Inhibited	-2.219	4.87e-05	CXCL8,ICAM1,IL6,NOX4,PTGS2	278 (17)
carbon monoxide		chemical - endogenous mammalian	Inhibited	-2.952	6.41e-05	BAX,CCL2,FN1,ICAM1,IL6,NQO1,PLAUR,PTGS2,SERPINE1	213 (16)
neuroprotectin D1		chemical - endogenous mammalian	Inhibited	-2.2	0.000129	BAX,CCL20,IL6,PTGS2,TNFAIP2	243 (13)
taurine		chemical - endogenous mammalian	Inhibited	-2	0.000338	CDO1,FN1,IL6,MMP2,MMP9,PTGS2	220 (19)
resolvin D1		chemical - endogenous mammalian	Inhibited	-2.182	0.00249	CCL2,CXCL8,IL6,NFKB1,PTGS2	261 (18)
tretinoin		chemical - endogenous mammalian	Activated	3.377	4.41e-34	ADA,ADM,AKAP12,ALDH1A3,ALOX5,ANGPTL4,AQP1,ASCL1,BCL3,BCO1,BMP2,CA2,CCL2,CCL20,CD68,CD70,CD74,CDKN2A,CDKN2B,CDKN2D,CHN2,CLDN10,COTL1,CRABP2,CSRNP1,CTGF,CTSS,CXCL1,CXCL6,CXCL8,CYP26A1,CYP26B1,CYR61,DIO2,DPYSL3,DUSP4,EBI3,EDN1,EFNB1,EIF4EBP1,ELF3,FLRT1,FN1,FOSL2,FOXC1,FST,GAS2,GFRA1,GPRC5A,GREM1,HBEGF,HDGF,HMGA1,HSPB1,ICAM1,ID1,ID3,IER3,IFI27,IFI6,IFIT1,IFITM1,IGF1,IGFBP3,IL1A,IL6,INHBA,IRF1,ITGA1,I…	349 (22)
D-glucose		chemical - endogenous mammalian	Activated	4.051	8.73e-24	ACSS1,ACTG2,ACTN1,ADA,AKR1B1,AQP1,ATP2B2,BAX,BMP2,CCL2,CCL20,CDK1,CNN1,CTGF,CXCL8,DDIT4,DMD,EDN1,ELF3,ENO1,FBP2,FN1,FST,GLUL,GREM1,GRIA2,HSPB1,ICAM1,ID1,IER2,IGF1,IL6,ILK,INHBA,ITGA1,ITGA5,ITPR3,JAG1,JUNB,LDHA,MMP1,MMP2,MMP9,NOX4,NQO1,NTS,PCK2,PFKP,PGK1,PLAU,PLAUR,PLK3,PPARGC1A,PTGS2,PTPRN,PYCR1,RELB,SELENOP,SERPINE1,SGK1,SLC25A10,SOD2,SPHK1,TAGLN,TAGLN2,TGFB3,TGIF1,TGM2,THBS1,TIMP1,TPI1,TUBB3,TU…	282 (20)
beta-estradiol		chemical - endogenous mammalian	Activated	2.856	5.05e-22	ADM,APC,AQP1,ASCL1,ATP2B2,BAX,BMP2,CA2,CAPN12,CASP4,CCL2,CCL20,CD74,CDK1,CDKN2B,CFB,CHI3L1,CHRDL2,CLDN4,CNN1,COLEC12,CRABP2,CRLF1,CTGF,CXCL1,CXCL8,CYP26B1,CYR61,DDIT4,DHRS2,DUSP4,EDN1,EDN2,EFNA1,EGF,EGR2,EIF4EBP1,ELF3,ENO1,FAM84A,FGF1,FMO2,FN1,FOSL2,FOXC1,FOXC2,FST,GADD45B,GAL,GPR88,GPRC5A,GREM1,HBEGF,HDGF,HELLS,HSPB1,ICAM1,ID1,IER2,IER3,IGF1,IGFBP3,IL1A,IL6,INHBA,IRF1,IRF6,ITGA1,ITGA2,ITGB3,JAG1…	362 (20)
progesterone		chemical - endogenous mammalian	Activated	2.565	2.25e-21	ADM,AQP1,BAX,BMP2,CA2,CCL2,CDKN2A,CDKN2B,CFB,CLDN4,CRYAB,CXCL8,CYP26A1,EFNA1,EGF,F2R,FN1,FOXC1,FST,GAL,HBEGF,ICAM1,ID1,ID3,IGF1,IGFBP3,IL1A,IL6,INHBA,ITGA1,ITGA11,ITGA2,ITGA5,JAM2,KCNG1,KLF9,LDHA,LDLRAD4,LEFTY2,LGALS1,LIF,LRP2,MMP1,MMP2,MMP3,MMP7,MMP9,MUC1,NEDD9,NFKBIA,PDZK1IP1,PEG3,PLK2,PTGS2,PTX3,SGK1,SLC1A5,SLC2A3,SOD2,SPHK1,SPINK1,TGFB3,TGFBI,TIMP1,TYMP,VDR,WNT5B	317 (21)
hydrogen peroxide		chemical - endogenous mammalian	Activated	4.606	6.39e-17	ALOX5,ANKRD1,BAX,CCL2,CD68,CDK1,CDKN2A,CRYAB,CTGF,CTSS,CXCL6,CXCL8,DDIT4,DUSP4,EDN1,EPHA2,FN1,GADD45B,GLS2,HBEGF,ICAM1,ID3,IFI6,IL32,IL6,ITGA2,ITGB3,MMP1,MMP10,MMP2,MMP3,MMP9,MUC1,NGF,NOTCH3,PDGFB,PLAUR,PPARGC1A,PTGS2,PTN,PTX3,SELENOP,SERPINE1,SGK1,SLC30A1,SOD2,SUSD6,TAGLN,TAP1,TGM2,TNFAIP3,TRIB3,TUBA4A,VDR	279 (17)
prostaglandin E2		chemical - endogenous mammalian	Activated	4.034	8.47e-14	ANGPTL4,BAX,BMP2,CASP4,CCL2,CCL20,CTGF,CXCL1,CXCL8,EGR2,F2R,FN1,FOSL2,FST,FSTL3,ICAM1,ID1,IER3,IGF1,IL1A,IL2RG,IL6,ITGA5,LEFTY2,MMP1,MMP2,MMP3,MMP9,NEDD9,NFKBIA,PLAU,PLK2,PTGES,PTGS2,SPHK1,THBS1,TNFAIP6,TREM1	262 (16)
advanced glycation end-products		chemical - endogenous mammalian	Activated	3.533	8.26e-13	BAX,CCL2,CTGF,CXCL8,F2R,FN1,IL6,LRP2,MMP1,MMP9,PDGFB,PFN1,PTGES,PTGS2,SERPINE1	261 (21)
platelet activating factor		chemical - endogenous mammalian	Activated	2.867	1.22e-12	CCL2,EGR2,FN1,ICAM1,IL1A,IL6,MMP1,MMP2,MMP9,NFKBIA,PLAU,PLAUR,PTGS2,SERPINE1,THBS1,TIMP1	205 (16)
norepinephrine		chemical - endogenous mammalian	Activated	3.504	3.67e-09	CITED4,CTGF,CXCL8,DIO2,EDN1,FN1,FOSL2,FST,GRID2,HHIP,ID1,IL6,MMP2,MMP9,NFKBIA,NGF,PPARGC1A,PTGES,PTGS2,SERPINE1,SGK1,SMAD7	264 (18)
fingolimod phosphate		chemical - endogenous mammalian	Activated	2.449	1.59e-08	CCL2,CTGF,IL6,SERPINE1,SPHK1,THBS1	116 (6)
leukotriene D4		chemical - endogenous mammalian	Activated	3.383	4.71e-08	BMP2,CCL2,CXCL8,CYR61,EGR2,FOSL2,HBEGF,IL6,MMP1,NEDD9,PTGS2,SIK1/SIK1B	278 (21)
cyclic AMP		chemical - endogenous mammalian	Activated	2.001	5.45e-08	BMP2,CA2,CCL2,CRYAB,CTGF,DCT,EGR2,FN1,FOSL2,HBEGF,IGF1,IGFBP3,IL6,INHBA,ITPR3,JUNB,KCNJ13,MMP1,MMP10,MMP9,NGF,PPARGC1A,PTGS2,SERPINE1,SOD2,TIMP1	241 (20)
Ca2+		chemical - endogenous mammalian	Activated	3.232	7.4e-08	CSRP1,CXCL8,CYR61,EDN1,ELF3,FN1,FOSL2,HBEGF,ICAM1,ID1,ID3,IL6,IRF1,ITPR3,JUNB,KCND2,KCNG1,MMP9,NFKBIA,PPARGC1A,PTGS2,SERPINE1,SGK1,SSTR2,TAGLN,VDR	234 (20)
5-hydroxytryptamine		chemical - endogenous mammalian	Activated	2.493	1.41e-07	CCL2,CTGF,CXCL8,F2R,HBEGF,HTR2B,ICAM1,IGF1,IL1A,IL6,PTGS2,SERPINE1,THBS1	260 (19)
sphingosine-1-phosphate		chemical - endogenous mammalian	Activated	3.401	2.43e-07	CCL2,CTGF,CXCL8,FN1,ICAM1,IL6,MMP9,PDGFB,PTGS2,SERPINE1,SPHK1,TAGLN,THBS1,TIMP1	249 (19)
aldosterone		chemical - endogenous mammalian	Activated	2.706	6.4e-07	ADM,BMP2,CCL2,CTGF,EDN1,FKBP1B,FN1,ICAM1,IL6,LOX,MMP2,NFKBIA,PLAUR,PROCR,PTGS2,SERPINE1,SGK1	218 (18)
formaldehyde		chemical - endogenous mammalian	Activated	2.449	1.2e-05	BAX,EGR2,FOSL2,JUNB,MMP9,PTGS2,SGK1	216 (18)
deoxycholate		chemical - endogenous mammalian	Activated	2.234	1.46e-05	BAX,CXCL8,GLS2,GLUL,IL6,KCNJ3,PLAU,PLAUR,PTGS2	217 (16)
D-fructose		chemical - endogenous mammalian	Activated	2.805	2.44e-05	CD68,FN1,ICAM1,IL1A,IL6,MMP2,THBS1,TIMP1	275 (18)
homocysteine		chemical - endogenous mammalian	Activated	2.216	2.84e-05	BAX,CCL2,CXCL8,FGF1,FOSL2,ID1,IL6,MMP2,PTGS2,TIMP1,TRIB3	222 (19)
leukotriene C4		chemical - endogenous mammalian	Activated	2.226	4.87e-05	CCL2,CXCL8,EGR2,ICAM1,PTGS2	191 (18)
lauric acid		chemical - endogenous mammalian	Activated	2.164	4.87e-05	CXCL8,IL1A,IL6,NFKB1,PTGS2	212 (16)
ceramide		chemical - endogenous mammalian	Activated	2.433	0.000105	BAX,CXCL8,ICAM1,MMP1,PTGS2,SFRP1	251 (17)
cholesterol		chemical - endogenous mammalian	Activated	2.128	0.000657	ABCA2,CCL2,CD68,CNN1,CXCL8,FN1,HBEGF,ICAM1,IL1A,IL6,INHBA,MMP1,MMP2,PTGS2,THBS1,TIMP1	217 (21)
anandamide		chemical - endogenous mammalian	Activated	2.425	0.000745	ANGPTL4,IL6,MAP2K1,MMP2,PTGS2,TPI1	283 (19)
UTP		chemical - endogenous mammalian	Activated	2.182	0.000818	CCL2,ICAM1,KCND2,SERPINE1,THBS1	227 (21)
bisphenol A		chemical - endogenous mammalian	Activated	2.008	0.000896	ALDH5A1,BAX,CCL2,CTGF,ENO1,F11R,IGF1,MMP9,PFKFB4,PTGS2,SLC1A5,SRSF3,TGFB3	303 (24)
propionic acid		chemical - endogenous mammalian	Activated	2	0.00158	ICAM1,IL1A,KCNH5,NECAB2
palmitic acid		chemical - endogenous mammalian	Activated	2.458	0.0031	BAX,CCL2,CTGF,CXCL8,ICAM1,IL6,NFKBIA,PPARGC1A,PROCR,PTGS2,SERPINE1,SPHK1,TRIB3	226 (21)
inosine		chemical - endogenous mammalian	Activated	2.449	0.00353	CD68,CFB,EIF4EBP1,IRF1,PPP1R14B,TIMP1
fatty acid		chemical - endogenous mammalian	Activated	2.408	0.00433	BAX,CXCL8,CYR61,IL6,MMP9,NFKBIA,PPARGC1A,PTGS2,SERPINE1	231 (22)
mevalonic acid		chemical - endogenous mammalian	Activated	2.174	0.00468	CCL2,ICAM1,MMP1,PTGS2,SERPINE1	212 (20)
quinolinic acid		chemical - endogenous mammalian	Activated	2.199	0.00965	BAX,GFRA1,JUNB,NGF,PTGS2	244 (17)
cholecalciferol		chemical - endogenous mammalian	Activated	2.574	0.0222	ALOX5,CCL2,EDN1,IGF1,IGFBP3,PTPRB,SERPINE1,VDR
phosphate		chemical - endogenous mammalian	Activated	2.449	0.0499	BMP2,DIO2,F2R,LDHA,STC2,TIMP1
dihydrotestosterone		chemical - endogenous mammalian		0.059	1.47e-15	ADM,ALDH1A3,AQP1,ASCL1,ATP13A2,BAX,CACYBP,CD74,CDO1,CHI3L1,COL5A2,CTGF,DIO2,EFNA1,EGF,EIF4EBP1,ENO1,F2R,FN1,FST,GLUL,HSPB1,IGF1,IGFBP3,IL17RB,IL1A,IL6,IQGAP2,ITGA2,JAG1,LDHA,LGALS1,LOX,MAFF,MMP1,MMP2,MMP3,MMP7,MMP9,MUC1,MYRIP,NFKBIA,PFN1,PLAU,PMEPA1,PTGS2,SELENOP,SERPINE2,SGK1,SLC1A5,SLC2A3,SLC7A7,TGM2,THBS1,VCAN	351 (21)
butyric acid		chemical - endogenous mammalian		-0.191	6.73e-11	AQP1,BAX,C7,CCL20,CDK1,CDKN2A,COL5A2,CXCL8,ELK3,GPRC5A,HDGF,HSPG2,ICAM1,IFIT1,IFITM1,IFITM2,IGFBP3,IL32,IL6,IRF1,ITGA5,ITPR3,MMP7,MMP9,MUC1,NFKB1,NFKB2,NFKBIA,PLAU,PTGS2,PTPRN,SELENOP,SERPINE1,SGK1,SIPA1,TGFBI,TGM2,TIMP1,TNFAIP2,TUBA4A,ZFP36L1	291 (17)
hyaluronic acid		chemical - endogenous mammalian		0.99	1.07e-10	BCL3,CXCL8,FN1,FST,ICAM1,IL6,MMP1,MMP2,MMP3,MMP9,NFKB1,NFKBIA,NOG,PLAU,PTGES,PTGS2,SERPINE1,SPHK1,TIMP1,TNFAIP3	273 (16)
hydrocortisone		chemical - endogenous mammalian		-1.154	3.78e-10	ADM,BDKRB2,CCL2,CDK1,CTGF,CXCL8,FN1,GADD45B,GLUL,ICAM1,IGF1,IGFBP3,IL6,INHBA,ITGA2,NFKBIA,PTGS2,SERPINE1,STC2,TNFAIP2,TNFAIP3	325 (20)
15-deoxy-delta-12,14 -PGJ 2		chemical - endogenous mammalian		-1.978	4.09e-09	BAX,CCL2,CTGF,CXCL8,FN1,HSPB1,ICAM1,IL1A,IL6,IRF1,MMP1,MMP3,MMP9,MUC1,NFKB1,NFKBIA,NOX4,NQO1,PLAU,PTGES,PTGS2,SERPINE1,TGIF1	215 (15)
superoxide		chemical - endogenous mammalian		1.132	1.68e-08	FN1,ICAM1,ID3,IL6,MMP9,PTGS2,SOD2,TIMP1	260 (18)
L-triiodothyronine		chemical - endogenous mammalian		0.179	1.82e-08	ABCD3,ACTG2,ADM,AGTRAP,ATP1A3,BCL3,CDKN2A,CDKN2B,CTGF,DIO2,EDN1,EFNA1,EGF,EGR2,GLS2,ID1,ID3,IGF1,IGFBP3,IL6,ITGB3,KLF9,MMP9,NPPB,NTNG1,PCK2,PGK1,PPARGC1A,PRKCQ,PTGS2,RASD2,SERPINE1,SMAD7	294 (24)
ethanol		chemical - endogenous mammalian		0.549	8.37e-08	ADM,ALDH1A3,ALOX5,BAX,CCL2,CTGF,CXCL8,DCT,EDN1,EDNRB,FOSL2,ICAM1,ID1,IL6,LGALS1,MMP2,MMP3,MMP9,MOG,NQO1,PHLDA2,PLK3,PPARGC1A,PTGS2,SERPINE1,SGK1,SLC40A1,SOD2,TGFB3,TIMP1,TNFAIP6,TRIB3	213 (18)
testosterone		chemical - endogenous mammalian		0.675	1.53e-07	ANKRD1,BAX,BCL3,BMP7,CYP26B1,DDIT4,EGF,EIF4EBP1,FN1,FOSL2,FST,ID1,ID3,IGF1,IGFBP3,IL6,INHBA,LGALS1,MMP7,NFKB2,NFKBIA,NGF,PLAU,PTGS2,SLC25A10,SOD2,SSTR2,THBS1,TUBB3,VCAN	343 (21)
dinoprost		chemical - endogenous mammalian		1.548	3.2e-07	ADM,EDN1,FOSL2,ID1,ID3,IL1A,IL6,MMP1,MMP9,PTGS2,PTK2B,PTX3,THBS1	339 (25)
nitric oxide		chemical - endogenous mammalian		0.718	1.05e-06	BAX,CDKN2A,CTGF,CXCL8,DPYSL3,EDN1,HSPG2,IER3,IL6,JUNB,MMP2,MMP9,NQO1,PPARGC1A,PTGS2,SGK1,SLC23A2,THBS1	258 (17)
oleic acid		chemical - endogenous mammalian		0.13	1.14e-06	ALOX5,ANGPTL4,BAX,CXCL8,EDN1,GADD45B,ICAM1,IGF1,IGFBP3,IL6,NFKBIA,PPARGC1A,PTGS2,SERPINE1,SPHK1	254 (17)
sodium chloride		chemical - endogenous mammalian		1.32	2.15e-06	AKR1B1,AQP1,CLTRN,CTGF,CXCL8,DDIT4,EDN1,ICAM1,NOX4,PTGES,PTGS2	222 (17)
niacinamide		chemical - endogenous mammalian		-0.166	3.09e-06	AGTRAP,BAX,CCL2,CXCL8,ICAM1,IL6,IRF1,JUNB,MMP9,PTGS2	263 (19)
corticosterone		chemical - endogenous mammalian		0.226	8.83e-06	BDKRB2,CTGF,DDIT4,DIO2,EDN1,GLUL,IL6,KLF9,MMP9,NOX4,PPARGC1A,PTGS2,SFRP1,SGK1	287 (20)
indican		chemical - endogenous mammalian		0.053	1.2e-05	CCL2,EGLN3,HILPDA,ICAM1,NOX4,PTGS2,THBS1	214 (17)
uric acid		chemical - endogenous mammalian		1.662	1.46e-05	CCL2,CXCL8,ICAM1,IL1A,IL6,ITGB3,NFKB2,NFKBIE,PTGS2,RELB,RFC3,TREM1	244 (17)
ATP		chemical - endogenous mammalian		1.932	1.57e-05	BAX,CXCL8,HBEGF,ICAM1,IL6,MMP1,MMP3,P2RY2,PTGS2,SERPINE1,SPHK1,THBS1,TUBB3	233 (20)
raffinose		chemical - endogenous mammalian			2.46e-05	AKR1B1,AQP1,ICAM1
melatonin		chemical - endogenous mammalian		-1.459	2.56e-05	BAX,BMP2,CCL2,CXCL6,CXCL8,EDN1,IGF1,IL6,JUNB,MMP9,NQO1,PTGS2,SOD2	206 (19)
vitamin A		chemical - endogenous mammalian		0.465	3.08e-05	AQP1,BCO1,BMP2,CYP26B1,KCNG1,LRAT,SLC40A1
GABA		chemical - endogenous mammalian		0.928	3.95e-05	FN1,MMP2,MMP3,MMP7,MMP9,PTGS2	221 (17)
heparin		chemical - endogenous mammalian		-0.877	4.33e-05	CNN1,EPHB2,FN1,ICAM1,IGFBP3,MMP1,MMP2,MMP9,PROCR,TNFAIP6	217 (20)
ascorbic acid		chemical - endogenous mammalian		-0.047	7.77e-05	CXCL8,IGF1,IGFBP3,IL6,ITGA1,ITGA2,ITGB3,PTGS2,SERPINE1,SLC23A2	204 (15)
L-lysine		chemical - endogenous mammalian		-1.067	8e-05	IGF1,IL6,PCK2,SOD2	287 (18)
desoxycorticosterone		chemical - endogenous mammalian		1.974	8e-05	CTGF,NOX4,PTGS2,SERPINE1	197 (12)
geranylgeranyl pyrophosphate		chemical - endogenous mammalian		-1	8.36e-05	BAX,BMP2,CCL2,ICAM1,MMP9,PTGS2	230 (18)
colfosceril palmitate		chemical - endogenous mammalian			9.63e-05	CCL2,CXCL8,ICAM1	195 (15)
selenomethionine		chemical - endogenous mammalian			9.63e-05	MMP2,MMP3,SELENOP
ursodeoxycholic acid		chemical - endogenous mammalian		1	0.000107	BAX,CCL20,CTGF,ELF3,NFKB1,NFKB2,PTGS2,TIMP1,VDR	257 (18)
mannitol		chemical - endogenous mammalian		1.408	0.000129	AKR1B1,CTGF,FN1,ICAM1,SOD2	260 (17)
stearic acid		chemical - endogenous mammalian		0.946	0.00013	EDN1,ICAM1,IL6,NFKBIA,PPARGC1A,PTGS2	213 (15)
L-arginine		chemical - endogenous mammalian		-0.665	0.00016	BGN,FN1,IGF1,IL1A,IL6,SERPINE1	235 (19)
D-galactosamine		chemical - endogenous mammalian		1.664	0.000164	BAX,ICAM1,IL6,JUNB,PTN,SOD2,TIMP1	225 (14)
riboflavin		chemical - endogenous mammalian		-0.447	0.000171	APC,MMP2,MMP9,SFRP1,TIMP1	255 (16)
histamine		chemical - endogenous mammalian		1.817	0.000198	BMP2,CCL2,CLDN4,CXCL8,HBEGF,ICAM1,IL6,NGF,PTGES,PTGS2	258 (18)
L-alpha-lysophosphatidylcholine, palmitoyl		chemical - endogenous mammalian			0.000236	CCL2,CXCL8,ICAM1	172 (12)
8-oxo-7-hydrodeoxyguanosine		chemical - endogenous mammalian		-1.982	0.000293	CXCL8,ICAM1,IL6,PTGS2	223 (17)
2-methoxyestradiol		chemical - endogenous mammalian		0.096	0.000299	ID1,IL6,LOX,MUC1,PTGS2,SERPINE2,SOX6	274 (21)
hydrochloric acid		chemical - endogenous mammalian			0.00045	CCL2,CXCL8,GLS2,ICAM1,IL6	253 (15)
carboxymethylflavin		chemical - endogenous mammalian			0.000461	MMP2,MMP9,TIMP1	151 (7)
pyridoxamine		chemical - endogenous mammalian			0.000461	CXCL8,IL6,SERPINE1
xanthine		chemical - endogenous mammalian		1.934	0.000566	ID3,MMP2,PLAU,PLAUR	232 (18)
sesamol		chemical - endogenous mammalian			0.000789	CD68,IL6,MMP1
linolenic acid		chemical - endogenous mammalian		-0.13	0.000818	ABCD3,EDN1,ICAM1,NFKBIA,SERPINE1	225 (17)
octanal		chemical - endogenous mammalian			0.000848	CCL2,TUBB3
sulfur		chemical - endogenous mammalian			0.000848	MMP2,MMP9	151 (7)
N(6)-carboxymethyl-L-lysine		chemical - endogenous mammalian			0.000848	CTGF,FN1
farnesyl pyrophosphate		chemical - endogenous mammalian		1.981	0.000982	ICAM1,LIPG,PTGS2,SERPINE1	275 (18)
linoleic acid		chemical - endogenous mammalian		-0.057	0.00105	ANGPTL4,EDN1,ICAM1,IL6,MMP1,NFKBIA,NPPB,PTGS2	283 (21)
lactic acid		chemical - endogenous mammalian		1.253	0.00161	CCL2,CXCL8,IGF1,PCK2,PPARGC1A	269 (21)
sphingosylphosphocholine		chemical - endogenous mammalian			0.00181	CCL2,ICAM1,TGM2	211 (15)
ganglioside		chemical - endogenous mammalian			0.00181	ICAM1,IL6,PTGS2	276 (25)
L-cysteine		chemical - endogenous mammalian			0.00181	CDO1,CXCL8,PCK2
iodine		chemical - endogenous mammalian			0.00181	BAX,EGF,ICAM1
7-ketocholesterol		chemical - endogenous mammalian		1.951	0.00238	BAX,CXCL8,ICAM1,NOX4	263 (22)
chloride		chemical - endogenous mammalian			0.00249	PTGS2,SLC26A4
basic calcium phosphate crystal		chemical - endogenous mammalian			0.00249	MMP1,MMP3	195 (10)
Mn2+		chemical - endogenous mammalian			0.00249	ATP13A2,ICAM1
arginine		chemical - endogenous mammalian		-1.406	0.00249	IGF1,PCK2,PPARGC1A,PTGS2,SOD2	282 (22)
acetaldehyde		chemical - endogenous mammalian		0.9	0.00288	IL6,KLF9,MMP2,TIMP1	227 (14)
chenodeoxycholic acid		chemical - endogenous mammalian		0.758	0.0031	CXCL8,IL1A,IL6,LRP2,MMP9,PCK2,PTGS2,VDR	313 (23)
sorbitol		chemical - endogenous mammalian			0.00341	AKR1B1,AQP1,SGK1
agmatine		chemical - endogenous mammalian		0.132	0.00344	BMP2,BMP7,ICAM1,PPARGC1A
AICAR		chemical - endogenous mammalian		-0.67	0.0039	BAX,CDKN2A,FN1,MMP9,PPARGC1A,SERPINE1,SESN2	234 (22)
10E,12Z-octadecadienoic acid		chemical - endogenous mammalian		1.359	0.00422	CCL2,CXCL8,IGF1,IL6,PTGS2,SOX6,TRIB3	255 (19)
D-sphingosine		chemical - endogenous mammalian			0.00445	IL6,PTGS2,SERPINE1	230 (21)
L-methionine		chemical - endogenous mammalian		-1.165	0.00471	CDK1,GADD45B,NFKBIA,PCK2,SMAD7,SOD2	102 (7)
6-dimethylaminopurine		chemical - endogenous mammalian			0.00489	EFNA1,ICAM1
methylamine		chemical - endogenous mammalian			0.00489	FN1,IL6
adenosine		chemical - endogenous mammalian		1.569	0.00516	CXCL8,ICAM1,IL6,PTGS2,SERPINE1,TIMP1	242 (19)
D-galactose		chemical - endogenous mammalian			0.00566	AKR1B1,BAX,SOD2
glutathione		chemical - endogenous mammalian		0.2	0.00615	BAX,IL6,PTGS2,SERPINE1,SOD2,TNC	204 (18)
epinephrine		chemical - endogenous mammalian		1.043	0.00664	CDK1,CXCL8,IL6,MMP2,MMP3,PPARGC1A,PTGS2	256 (19)
estrone		chemical - endogenous mammalian			0.00705	IGF1,IL6,SERPINE1	235 (16)
chondroitin sulfate A		chemical - endogenous mammalian			0.00705	MMP2,MMP9,TIMP1	259 (17)
manganese		chemical - endogenous mammalian			0.00705	PTGS2,SLC40A1,SOD2	202 (15)
8-epi-prostaglandin F2alpha		chemical - endogenous mammalian			0.00799	MMP2,MMP9	202 (13)
chondroitin sulfate		chemical - endogenous mammalian			0.00799	FN1,MMP3	196 (14)
L-homocysteine		chemical - endogenous mammalian			0.00799	CCL2,CXCL8	149 (7)
N-acetylglucosamine		chemical - endogenous mammalian			0.00799	IL6,PTGS2	154 (10)
lactose		chemical - endogenous mammalian			0.00799	MMP1,VDR
pyridoxine		chemical - endogenous mammalian			0.00862	APC,PTGS2,SFRP1
epoprostenol		chemical - endogenous mammalian			0.0104	MMP1,PTGS2,SERPINE1
tauroursodeoxycholic acid		chemical - endogenous mammalian			0.0104	BAX,CTGF,IL6
L-glutamic acid		chemical - endogenous mammalian		1.643	0.0105	BAX,FMO2,GADD45B,JUNB,PPARGC1A,PTGS2,TAP1,TIMP1
4-phenylbutyric acid		chemical - endogenous mammalian		-0.97	0.0106	CCL2,CXCL8,IL6,MMP2,MOG,SELENOP,SOD2
8-hydroxyguanine		chemical - endogenous mammalian			0.0118	CCL20,IL1A
kynurenine		chemical - endogenous mammalian			0.0118	MMP1,MMP3
nitrite		chemical - endogenous mammalian			0.0118	ICAM1,IL6
alpha-ketoisocaproic acid		chemical - endogenous mammalian			0.0118	ATP2B2,ITPR3
12-hydroxyeicosatetraenoic acid		chemical - endogenous mammalian			0.0118	ICAM1,PTGS2
prostaglandin D2		chemical - endogenous mammalian		1.234	0.012	CXCL8,HAS1,IL6,PTGS2
magnesium		chemical - endogenous mammalian			0.0123	CDKN2A,TRPM7,VDR
2-arachidonoylglycerol		chemical - endogenous mammalian			0.0123	ANGPTL4,PPARGC1A,PTGS2
glutamyl-Se-methylselenocysteine		chemical - endogenous mammalian			0.0123	ID1,PLAUR,PSME1
oxysterol		chemical - endogenous mammalian			0.0123	CCL2,CXCL8,TIMP1
L-carnitine		chemical - endogenous mammalian			0.0145	AQP1,EDN1,IL6
phosphatidylinositol		chemical - endogenous mammalian			0.0161	CXCL8,MMP1
UDP		chemical - endogenous mammalian			0.0161	CXCL8,SERPINE1
ubiquinone 9		chemical - endogenous mammalian			0.0161	IL1A,IL6
polyphosphate		chemical - endogenous mammalian			0.0161	BMP2,ICAM1
bile acid		chemical - endogenous mammalian			0.0166	DIO2,PTGS2,SLC23A2,SPINT1
prostaglandin E1		chemical - endogenous mammalian			0.0168	ICAM1,IL6,MMP1
11,12-epoxyeicosatrienoic acid		chemical - endogenous mammalian			0.0194	ICAM1,MMP9,NFKBIA
Zn2+		chemical - endogenous mammalian			0.0194	MMP3,MMP9,SLC30A1
iron		chemical - endogenous mammalian		0	0.0202	GADD45B,ID1,IL6,SLC40A1,SOD2
ganglioside GM1		chemical - endogenous mammalian			0.0211	NGF,PTGS2
L-lactic acid		chemical - endogenous mammalian			0.0211	CCL2,IL6
N,N-dimethylarginine		chemical - endogenous mammalian			0.0211	ICAM1,SERPINE1
steroid		chemical - endogenous mammalian			0.0241	CYR61,IGF1,TIMP1,TNC
L-dopa		chemical - endogenous mammalian		-0.557	0.0244	ADRA2C,BAX,CDC42EP2,CHAC1,CITED4,COTL1,EDNRB,EGR2,F11R,FAM189A1,GADD45B,GRIA2,GRID2,HBEGF,IER3,JUNB,KCND2,KLF9,LYPD1,P2RY6,PADI2,PFKP,PLK2,PTK2B,RAB13,SMPD3,SPOCK3,TRIB3,VAT1L
lactosylceramide		chemical - endogenous mammalian			0.0251	ICAM1,IL6,RELB
L-tryptophan		chemical - endogenous mammalian			0.0251	CXCL8,IL6,SLC1A5
resolvin D2		chemical - endogenous mammalian			0.0251	CXCL8,IL6,NFKB1
ganglioside GD3		chemical - endogenous mammalian			0.0266	FGF13,ICAM1
sulindac sulfone		chemical - endogenous mammalian			0.0266	NQO1,PTGES
arachidonic acid		chemical - endogenous mammalian		1.035	0.0269	EDN1,IL6,NFKBIA,PLAU,PTGES,PTGS2,SRSF3
trilinolein		chemical - endogenous mammalian			0.0291	BAX
9-hydroxy-(S)-10,12-octadecadienoic acid		chemical - endogenous mammalian			0.0291	SERPINE1
leukotriene A4		chemical - endogenous mammalian			0.0291	TNC
nicotinamide-beta-riboside		chemical - endogenous mammalian			0.0291	PPARGC1A
thromboxane A2		chemical - endogenous mammalian			0.0291	PTGS2
cortodoxone		chemical - endogenous mammalian			0.0291	FN1
beta-lactose		chemical - endogenous mammalian			0.0291	MMP9
16:0 ceramide-1-phosphate		chemical - endogenous mammalian			0.0291	CXCL8
metabolite		chemical - endogenous mammalian			0.0291	NQO1
ramiprilat		chemical - endogenous mammalian			0.0291	IL6
cardiolipin		chemical - endogenous mammalian			0.0291	CCL2
2'-fucosyllactose		chemical - endogenous mammalian			0.0291	ICAM1
3-deoxyglucosone		chemical - endogenous mammalian			0.0291	HBEGF
lactulose		chemical - endogenous mammalian			0.0291	CXCL8
beta-tocopherol		chemical - endogenous mammalian			0.0291	CTGF
leukotriene B4		chemical - endogenous mammalian			0.0316	CXCL8,IL6,MMP9
amino acids		chemical - endogenous mammalian			0.0352	IGF1,IL6,JUNB
dopamine		chemical - endogenous mammalian		-1.254	0.0354	ADRA2C,BAX,CXCL8,FST,IL6,KCND2,SSTR2
calcifediol		chemical - endogenous mammalian			0.0389	CXCL8,IL6,VDR
cyanocobalamin		chemical - endogenous mammalian			0.0389	APC,EGF,SFRP1
phospholipid		chemical - endogenous mammalian			0.0392	ALOX5,PTGS2
levothyroxine		chemical - endogenous mammalian		-0.454	0.0456	CDKN2A,DIO2,EGF,IGFBP3,ITGB3
5'-methylthioadenosine		chemical - endogenous mammalian			0.0461	MMP1,PTGS2
L-histidine		chemical - endogenous mammalian			0.0461	DDIT4,SOD2
8-hydroxyeicosapentaenoic acid		chemical - endogenous mammalian			0.0461	ANGPTL4,IL6
androstenediol		chemical - endogenous mammalian			0.0461	BAX,NFKB1
glucosamine		chemical - endogenous mammalian		-1.977	0.0574	CCL2,CXCL1,ICAM1,MMP3
mangiferin		chemical - endogenous non-mammalian	Inhibited	-2.236	2.23e-05	BAX,ICAM1,MMP1,MMP9,NQO1,PTGS2	195 (16)
baicalein		chemical - endogenous non-mammalian	Inhibited	-2.415	2.93e-05	BAX,CCL2,CXCL8,ICAM1,IL6,MMP1,MMP2,PTGS2	232 (18)
piceatannol		chemical - endogenous non-mammalian	Inhibited	-2.423	6.59e-05	CCL2,ICAM1,IL6,MMP1,MMP9,PTGS2	231 (19)
apigenin		chemical - endogenous non-mammalian	Inhibited	-2.208	9.69e-05	BAX,CCL2,CXCL8,ICAM1,IL6,MMP1,MMP9,PTGS2,SOD2,TAGLN	213 (18)
naringin		chemical - endogenous non-mammalian	Inhibited	-2	0.0002	BAX,CCL2,CXCL8,MMP9	217 (18)
zerumbone		chemical - endogenous non-mammalian	Inhibited	-2.156	0.000554	ICAM1,IL6,MMP9,PTGS2,TRAF1	261 (17)
5-O-mycolyl-beta-araf-(1->2)-5-O-mycolyl-alpha-araf-(1->1')-glycerol		chemical - endogenous non-mammalian	Activated	4.075	1.54e-17	BCL3,CCL2,CCL20,CXCL1,CXCL8,EBI3,EGR2,HBEGF,ICAM1,IER3,IFIT1,IL1A,ITGB8,MMP1,MMP9,NFKB1,NFKB2,NFKBIZ,PTGS2,SERPINE2,SOD2,SPHK1,TNFAIP3,TRAF1	226 (10)
salmonella minnesota R595 lipopolysaccharides		chemical - endogenous non-mammalian	Activated	3.986	1.05e-16	BCL3,CASP4,CCL2,CCL20,CMPK2,CXCL1,CXCL6,CXCL8,EDNRB,FPR1,ICAM1,IL1A,IL6,IRF1,JAG1,JUNB,MAFF,MT1X,NFKB1,NFKB2,NFKBIA,NFKBIZ,PTGS2,RELB,SERPINE1,SLFN5,TNFAIP3	277 (13)
E. coli serotype 0127B8 lipopolysaccharide		chemical - endogenous non-mammalian	Activated	3.027	3.42e-15	ACSS1,AQP1,CCL2,CTGF,DIO2,EDNRB,EGR2,F2R,FGF1,GLUL,IGF1,IL6,IRF1,LAMC2,LIF,LOX,MAP2K1,MMP3,NFKB1,NFKBIA,NGF,NOTCH3,P2RY1,P2RY6,PCK2,PDGFB,PTGES,PTGS2,PTX3,SOD2,UBD	228 (14)
peptidoglycan		chemical - endogenous non-mammalian	Activated	4.117	3.99e-09	AQP1,CCL2,CCL20,CXCL1,CXCL6,CXCL8,ICAM1,IL1A,IL6,IRF1,JUNB,MMP1,MMP3,PTGS2,SOD2,SSTR2,TMSB10/TMSB4X,VDR	247 (14)
E. coli B5 lipopolysaccharide		chemical - endogenous non-mammalian	Activated	4.51	1.94e-07	BCL3,CCL2,CCL20,CXCL6,CXCL8,ICAM1,IFIT1,IL1A,IL32,IL6,IRF1,JUNB,LIF,NFKBIA,PPARGC1A,PTGS2,SELENOP,SERPINE1,SOD2,TGFB3,TGIF1,TGM2,THBS1,TNFAIP3,TREM1	250 (13)
carrageenan		chemical - endogenous non-mammalian	Activated	2.569	8.04e-07	CXCL8,EGR2,FOSL2,ICAM1,IL6,JUNB,NGF,PTGES,PTGS2,SELENOP	293 (16)
N-acetylmuramyl-L-alanyl-D-isoglutamine		chemical - endogenous non-mammalian	Activated	2.541	1.31e-06	BDKRB2,CCL2,CXCL8,ICAM1,IL1A,IL6,ITGB3,MMP9,NFKBIA,PTGS2,TREM1	194 (17)
E. coli lipopolysaccharide		chemical - endogenous non-mammalian	Activated	3.21	3.44e-06	CCL2,CXCL1,CXCL6,CXCL8,CYR61,EBI3,ICAM1,IL32,IL6,MMP9,TREM1	191 (16)
bicuculline		chemical - endogenous non-mammalian	Activated	2.813	6.7e-05	CYR61,EGR2,GADD45B,GRIA2,IER2,JUNB,MAFF,PTGS2	237 (13)
tunicamycin		chemical - endogenous non-mammalian	Activated	2.909	8.83e-05	CASP4,CCL20,CHAC1,DDIT4,EIF4EBP1,FKBP11,GADD45B,ICAM1,IL1A,IL6,ILK,MMP3,MMP9,NFKBIA,PCK2,PTGS2,SESN2	205 (14)
hemozoin		chemical - endogenous non-mammalian	Activated	2.374	0.00016	CCL2,CXCL1,ICAM1,IL1A,IL6,MMP9	220 (18)
lipoteichoic acid		chemical - endogenous non-mammalian	Activated	2.438	0.00017	CCL2,CXCL8,EBI3,ICAM1,IL6,MMP2,MMP9,PTGS2,TREM1	179 (17)
brefeldin A		chemical - endogenous non-mammalian	Activated	2.068	0.00058	GADD45B,KCND2,MMP3,PTGS2,SESN2,THBS1,TIMP1	263 (20)
anisomycin		chemical - endogenous non-mammalian	Activated	2.433	0.00104	CXCL8,IL6,IRF1,JUNB,PLAU,PLAUR,SERPINE1	263 (19)
zymosan		chemical - endogenous non-mammalian	Activated	2.402	0.00359	CXCL8,IL1A,IL6,LIF,MMP2,PPARGC1A,PTGS2	215 (19)
bee venom		chemical - endogenous non-mammalian		1.331	9.42e-07	CXCL8,HAS1,HSPB1,ICAM1,IRF1,ITGA5,JUNB,MYH9,NFKBIA,NUPR1,PTGS2,TNFAIP2,TNFAIP3,TRAF1	241 (15)
maslinic acid		chemical - endogenous non-mammalian			4.34e-06	ACTN1,BAX,CDO1,GPRC5A,IL2RG,JUNB,MAP2K6,NFKBIE,PLA2G4C,PLAUR,PTGS2,THBS1	184 (10)
isoliquiritigenin		chemical - endogenous non-mammalian		-1.981	5.62e-06	BAX,CTGF,IL6,MMP2,MMP9,PTGS2	275 (22)
helenalin		chemical - endogenous non-mammalian		-1.633	5.62e-06	CCL20,CXCL1,CXCL6,IL6,MMP9,NFKBIA	149 (12)
ellagic acid		chemical - endogenous non-mammalian		-1.633	8.22e-06	AKR1B1,BAX,MMP1,MMP3,NQO1,PTGS2	263 (17)
magnolol		chemical - endogenous non-mammalian			8.22e-06	BAX,CXCL8,IL6,MMP2,MMP9,PTGS2	218 (19)
rosmarinic acid		chemical - endogenous non-mammalian		-1.982	8.25e-06	CTGF,CXCL8,IL6,MMP2,PTGS2	300 (18)
2-mercaptoacetate		chemical - endogenous non-mammalian		1.982	2.23e-05	CD68,ENO1,ICAM1,IGF1,IL6,PLAU	165 (9)
anethole		chemical - endogenous non-mammalian			2.33e-05	MMP2,MMP9,PLAU,TIMP1	229 (12)
gallic acid		chemical - endogenous non-mammalian		-1.477	3.33e-05	BAX,CXCL8,IL6,MMP2,MMP9	228 (21)
luteolin		chemical - endogenous non-mammalian		-1.285	3.69e-05	BAX,ICAM1,IL6,MMP1,MMP2,MMP9,PPP1R13L,PTGS2,SOD2	257 (21)
theaflavin		chemical - endogenous non-mammalian		-1.067	4.55e-05	CCL2,CDKN2D,ICAM1,IL6	266 (22)
benzyl isothiocyanate		chemical - endogenous non-mammalian		0.056	0.000105	BAX,CDK1,ICAM1,MMP2,PTGS2,SERPINE1	275 (20)
mezerein		chemical - endogenous non-mammalian			0.00036	CD74,FN1,IFI6,IFIT1,IL1A	205 (7)
harmine		chemical - endogenous non-mammalian		-1	0.000414	BAX,BMP2,MMP2,PTGS2	235 (7)
teichoic acid		chemical - endogenous non-mammalian			0.000461	IL6,MMP2,PTGS2
formylmethylflavin		chemical - endogenous non-mammalian			0.000461	MMP2,MMP9,TIMP1	151 (7)
lumichrome		chemical - endogenous non-mammalian			0.000461	MMP2,MMP9,TIMP1	151 (7)
baicalin		chemical - endogenous non-mammalian		-1.154	0.000511	ASCL1,CCL20,CXCL8,EGF,IL6,KCNJ13,TAGLN	201 (18)
diosgenin		chemical - endogenous non-mammalian		0.447	0.000554	ALOX5,BAX,EDN1,PTGS2,SERPINE1	252 (10)
ginsenoside Rb1		chemical - endogenous non-mammalian		-1.067	0.000566	CXCL8,HBEGF,NGF,PPARGC1A	132 (7)
eugenol		chemical - endogenous non-mammalian			0.000789	CXCL8,IL6,PTGS2	185 (13)
sanguinarine		chemical - endogenous non-mammalian			0.000789	CCL2,NQO1,TIMP1	163 (6)
loganin		chemical - endogenous non-mammalian			0.000848	CTGF,NOX4	123 (7)
wax ester		chemical - endogenous non-mammalian			0.000848	CCL2,IL6
tetrahydropalmatine		chemical - endogenous non-mammalian			0.000848	CXCL8,PTGS2
morin		chemical - endogenous non-mammalian		-1.067	0.000982	MMP3,MMP9,PTGS2,TIMP1	264 (15)
12(S)-hydroxyeicosatetraenoic acid		chemical - endogenous non-mammalian			0.00124	FN1,IL6,PTGS2	198 (14)
decursin		chemical - endogenous non-mammalian		-1	0.00126	BAX,MMP1,MMP3,MMP9	245 (18)
antimycin A		chemical - endogenous non-mammalian			0.00158	CDKN2A,MMP1,SOD2,TIMP1	226 (14)
naringenin		chemical - endogenous non-mammalian		-1	0.00187	CLDN4,CXCL1,CXCL8,PPARGC1A,PTGS2	304 (25)
thymoquinone		chemical - endogenous non-mammalian			0.00232	BAX,BMP2,MMP1,MMP3,MMP9,PTGS2	206 (16)
sangivamycin		chemical - endogenous non-mammalian			0.00249	IL6,MMP1	188 (13)
imperatorin		chemical - endogenous non-mammalian			0.00249	IL6,PTGS2	180 (13)
cercosporin		chemical - endogenous non-mammalian			0.00249	CTGF,FN1
Lycium barbarum polysaccharides		chemical - endogenous non-mammalian			0.00249	IGF1,SOD2
filipin		chemical - endogenous non-mammalian			0.00249	CXCL8,SERPINE1	180 (13)
phosphoramidon		chemical - endogenous non-mammalian			0.00249	EDN1,EDNRB
anacardic acid		chemical - endogenous non-mammalian			0.00253	CXCL8,EDN1,MMP9
honokiol		chemical - endogenous non-mammalian			0.00286	BAX,ICAM1,JUNB,MMP9,PTGS2	251 (17)
astragalin		chemical - endogenous non-mammalian			0.00341	ICAM1,MMP9,PTGS2	123 (7)
delphinidin		chemical - endogenous non-mammalian			0.00341	BAX,ICAM1,MMP1	125 (7)
prostaglandin A1		chemical - endogenous non-mammalian		1.029	0.00344	CXCL8,IL6,NFKBIA,PTGS2	233 (16)
pregna-4,17-diene-3,16-dione		chemical - endogenous non-mammalian		-1.982	0.00407	BAX,MMP9,NFKB1,PTGS2	228 (11)
evodiamine		chemical - endogenous non-mammalian		-1.067	0.00407	CXCL8,ICAM1,MMP9,PTGS2	215 (19)
lipoarabinomannan		chemical - endogenous non-mammalian		1.732	0.00407	CXCL8,ICAM1,IER3,IRF1	280 (20)
curdlan		chemical - endogenous non-mammalian			0.00641	CXCL8,IL6,JAG1,MMP9	211 (17)
gambogic acid		chemical - endogenous non-mammalian			0.00705	MMP9,PTGS2,TRAF1	253 (19)
aurapten		chemical - endogenous non-mammalian			0.00799	CXCL8,PTGS2
betulin		chemical - endogenous non-mammalian			0.00799	PTGS2,TIMP1	132 (7)
2-cyclohexen-1-one		chemical - endogenous non-mammalian			0.00799	ICAM1,PTGS2
monensin		chemical - endogenous non-mammalian			0.00862	CXCL8,MMP9,THBS1	288 (16)
myricetin		chemical - endogenous non-mammalian			0.0104	IL6,MMP1,PTGS2
N-hexanoylhomoserine lactone		chemical - endogenous non-mammalian			0.0118	CXCL6,IL1A
glaucocalyxin A		chemical - endogenous non-mammalian			0.0118	IL6,PTGS2
bergamottin		chemical - endogenous non-mammalian			0.0118	MMP2,MMP9
jasplakinolide		chemical - endogenous non-mammalian			0.0118	CTGF,TAGLN
3-deoxy-2-octulosonic acid(2)-lipid A		chemical - endogenous non-mammalian			0.0123	IL6,PTGES,PTGS2
teasaponin		chemical - endogenous non-mammalian			0.0161	IL6,NFKBIA
PQQ cofactor		chemical - endogenous non-mammalian			0.0161	NGF,PPARGC1A
S-allyl-L-cysteine		chemical - endogenous non-mammalian			0.0161	BAX,PTGS2
phorbol 12,13-dibutyrate		chemical - endogenous non-mammalian		1.972	0.0183	CXCL8,ITGA2,PTGS2,SERPINE1
cyanidin 3-O-glucoside		chemical - endogenous non-mammalian			0.0211	IL6,PTGS2
carnosol		chemical - endogenous non-mammalian			0.0211	ICAM1,PTGS2
protocatechuic acid		chemical - endogenous non-mammalian			0.0211	SLC40A1,SOD2
chrysin		chemical - endogenous non-mammalian			0.0222	CCL2,ICAM1,MMP10
salmonella typhimurium lipopolysaccharide		chemical - endogenous non-mammalian			0.0266	IL6,PTGS2
cyclic guanosine monophosphate-adenosine monophosphate		chemical - endogenous non-mammalian			0.0266	CXCL8,IL6
rhodioloside		chemical - endogenous non-mammalian			0.0266	BAX,IL6
aucubin		chemical - endogenous non-mammalian			0.0291	BAX
hexacosanoyl-coenzyme A		chemical - endogenous non-mammalian			0.0291	ALOX5
procyanidin B2		chemical - endogenous non-mammalian			0.0291	PTGS2
cucurbitacin E		chemical - endogenous non-mammalian			0.0291	PTGS2
silvestrol		chemical - endogenous non-mammalian			0.0291	MUC1
aspergillus beta-glucan		chemical - endogenous non-mammalian			0.0291	CXCL8
pneumocystis beta-glucan		chemical - endogenous non-mammalian			0.0291	CXCL8
theaflavin monogallate B		chemical - endogenous non-mammalian			0.0291	PTGS2
10-hydroxydecanoic acid		chemical - endogenous non-mammalian			0.0291	IRF1
long-chain alcohol		chemical - endogenous non-mammalian			0.0291	PTGS2
formononetin		chemical - endogenous non-mammalian			0.0327	BMP2,IL6
oligomycin		chemical - endogenous non-mammalian			0.0392	IL6,PDGFB
rhein		chemical - endogenous non-mammalian			0.0461	CXCL8,ILK
SB203580		chemical - kinase inhibitor	Inhibited	-5.319	4.31e-27	ADAMTS8,AQP1,BAX,BDKRB1,BMP2,CCL2,CCL20,CDK1,CDKN2A,CTGF,CXCL1,CXCL8,CYP26B1,EDNRB,EFNA1,EGF,ENO1,FN1,HAS1,ICAM1,IER3,IFI27,IFIT1,IGFBP3,IL1A,IL6,JUNB,LMO2,MAP2K6,MMP1,MMP10,MMP2,MMP3,MMP9,NFKB1,NFKB2,NPPB,NQO1,PDGFB,PLAU,PLAUR,PPARGC1A,PTGES,PTGS2,SERPINE1,SGK1,SOD2,STC2,TAGLN,TGFB3,TGM2,THBS1,TIMP1,TNFAIP6,TRAF1,TREM1,TYMP,UBD,VDR	235 (15)
PD98059		chemical - kinase inhibitor	Inhibited	-5.071	1.76e-22	AKAP12,ANKRD1,BAX,BGN,BMP2,CA2,CCL2,CCL20,CD74,CDKN2A,CDKN2B,CTGF,CXCL1,CXCL8,DIO2,DUSP4,EDN1,EDNRB,EGR2,ENO1,F2R,FAM13A,FN1,FOXC2,HAS1,HBEGF,ICAM1,ID3,IER3,IGF1,IGFBP3,IL1A,IL6,ITGA2,ITGB3,JUNB,LDHA,LIPG,MMP1,MMP10,MMP2,MMP3,MMP7,MMP9,MT1M,MUC1,NGF,NQO1,OPCML,PDGFB,PHLDA2,PLAU,PLAUR,PTGES,PTGS2,SELENOP,SERPINE1,TGFB3,THBS1,TIMP1,TRAF1,TUBA4A,TYMP,VCAN,VDR,ZFP36L1	282 (17)
LY294002		chemical - kinase inhibitor	Inhibited	-4.709	1.9e-17	ATP2B2,BAX,BMP2,CASP4,CCL2,CD74,CDKN2A,CDKN2B,CDKN2D,CLDN4,CTGF,CXCL1,CXCL6,CXCL8,CYR61,DHRS2,DUSP4,EGR2,F2R,FN1,FOXC1,FOXC2,HBEGF,ICAM1,IER2,IER3,IGF1,IGFBP3,IL32,IL6,IRF1,ITGB3,JUNB,LAMC2,LIF,MMP2,MMP9,NFKBIA,NQO1,NTS,P2RY6,PGK1,PLAU,PLK2,PTGS2,PTN,SERPINE1,SGK1,SIK1/SIK1B,TAGLN,THBS1,TNFAIP3,TREM1,TYMP,VCAN,ZWINT	228 (17)
SP600125		chemical - kinase inhibitor	Inhibited	-3.455	1.01e-16	ADM,ALOX5,AQP1,BAX,CCL2,CCL20,CDK1,CLDN4,CTGF,CXCL1,CXCL8,CYR61,DDIT4,FN1,HAS1,ICAM1,IL17RB,IL1A,IL6,ITGA2,JUNB,MMP1,MMP3,MMP9,MTHFD2,P4HA2,PCK2,PTGES,PTGS2,PTX3,SERPINE1,SOD2,SPHK1,THBS1,VDR	315 (18)
U0126		chemical - kinase inhibitor	Inhibited	-3.385	1.66e-16	ANGPTL4,AQP1,ARHGEF2,BAX,CCL2,CLCF1,CLDN4,CTGF,CXCL1,CXCL8,DHRS2,DUSP4,EDN1,EDNRB,EGF,EIF4EBP1,EPHA2,FN1,GADD45B,GRIA2,HBEGF,ICAM1,IER2,IER3,IL17RB,IL1A,IL6,INHBA,IRF1,ITGA5,JUNB,LIF,MMP1,MMP2,MMP3,MMP9,MUC1,NAV3,PLAU,PLAUR,PLK2,PRELP,PTGS2,SERPINE1,SGK1,SLC2A3,STC2,TGFB3,TGM2,THBS1,TRAF1,TUBA4A,TYMP,ZWINT	320 (19)
PS-1145		chemical - kinase inhibitor	Inhibited	-3.264	7.21e-13	CCL2,CXCL1,CXCL8,EBI3,ICAM1,IL6,IRF1,NFKBIA,PTGS2,SERPINA3,TNFAIP3	268 (19)
Ro31-8220		chemical - kinase inhibitor	Inhibited	-2.63	1.41e-11	CCL2,CXCL8,DUSP4,FN1,FSTL3,ICAM1,IL6,ITGA5,MMP1,MMP2,PRKCQ,PTGS2,SERPINE1,TRAF1	285 (21)
tyrphostin AG 1478		chemical - kinase inhibitor	Inhibited	-2.709	1.52e-11	CCL2,CXCL8,EDN1,EGF,FAP,HBEGF,ICAM1,IL6,ITGA2,MMP1,MMP2,MMP9,MUC1,PLAU,PTGS2,SPHK1,TNFAIP6	274 (20)
Sb202190		chemical - kinase inhibitor	Inhibited	-2.806	8.58e-11	ALOX5,ANGPTL4,CCL2,CTGF,CXCL8,EBI3,FN1,HAS1,ICAM1,IFIT1,IL6,JUNB,MMP1,MMP2,MMP9,PPARGC1A,PTGS2,SERPINE1,SGK1,TYMP,VDR	250 (16)
herbimycin		chemical - kinase inhibitor	Inhibited	-3.068	4.06e-10	CTGF,CXCL8,F2R,ICAM1,IL6,JUNB,MMP1,MMP2,MMP9,PLAU,PTGS2,SERPINE1,SOD2	228 (18)
bisindolylmaleimide I		chemical - kinase inhibitor	Inhibited	-3.688	1.87e-09	CLCF1,CTGF,CXCL8,EIF4EBP1,FN1,ICAM1,IGF1,IL6,MMP1,MMP10,MMP2,MMP9,NFKBIA,PTGS2,SERPINE1,SOD2,TGFB3,TRAF1	198 (17)
AG490		chemical - kinase inhibitor	Inhibited	-2.599	2.72e-09	BAX,BMP7,CCL2,CD68,CXCL8,EDN1,ICAM1,IGF1,IL6,IRF1,LMO2,MMP9,PTGS2,SOD2,TAGLN,TIMP1	261 (23)
wortmannin		chemical - kinase inhibitor	Inhibited	-2.723	1.4e-08	BAX,CCL2,CDKN2A,CDKN2B,CDKN2D,CTGF,CXCL8,F2R,FN1,FOXC2,ICAM1,IGF1,IL6,IRF1,MMP2,MMP9,NFKB1,NFKBIA,PLAU,PTGS2,SERPINE1,TPI1,TYMP	271 (18)
H89		chemical - kinase inhibitor	Inhibited	-2.427	2.61e-08	BAX,CLCF1,CXCL8,EGR2,IGF1,IL6,ITPR3,MMP1,MMP2,MMP9,NFKBIA,NTS,PLAU,PPARGC1A,PTGS2,SERPINE1,SOD2,TNFAIP6,TREM1	213 (18)
Bay 11-7082		chemical - kinase inhibitor	Inhibited	-3.109	2.65e-08	BMP2,CCL2,CHI3L1,CXCL1,CXCL8,ICAM1,IL17RB,IL6,MMP2,MMP9,NFKB1,PTGS2,SOD2	262 (16)
PP2/AG1879 tyrosine kinase inhibitor		chemical - kinase inhibitor	Inhibited	-3.078	5.05e-08	CCL2,CTGF,CXCL8,EDN1,FN1,GRIA2,ICAM1,ID1,IL32,IL6,PLAU,PTGS2,SERPINE1,SOD2	213 (16)
calphostin C		chemical - kinase inhibitor	Inhibited	-2.627	3.31e-07	CCL2,CXCL8,FN1,ICAM1,IL6,MMP9,NGF,NPPB,NQO1,PLAU,PTGS2,SOD2	224 (16)
H-7		chemical - kinase inhibitor	Inhibited	-2.97	2.17e-06	CLCF1,FN1,ITGA5,JUNB,MMP1,MMP3,SERPINE1,SOD2,VDR	312 (21)
Go 6976		chemical - kinase inhibitor	Inhibited	-3.1	3.68e-06	BMP2,CXCL8,FN1,ITGA5,MMP2,MMP9,NFKBIA,PTGS2,SOD2,TRAF1	251 (16)
bisindolylmaleimide		chemical - kinase inhibitor	Inhibited	-2.183	0.000818	CTGF,CXCL8,FN1,IL6,ITGA2	262 (21)
PP1		chemical - kinase inhibitor	Inhibited	-2.186	0.00468	CXCL8,IL1A,MMP2,NPPB,PTGS2	273 (18)
staurosporine		chemical - kinase inhibitor		0.679	1.59e-06	CA2,CXCL8,ICAM1,IGF1,IL6,ITGB3,MMP1,MMP9,NEDD9,NQO1,PLAU,PTGS2,SERPINA3,SERPINE1,VDR	234 (16)
JAK inhibitor I		chemical - kinase inhibitor		-0.816	0.000105	CXCL1,CXCL6,MMP9,PTGS2,SGK1,TIMP1	214 (17)
TPCA-1		chemical - kinase inhibitor			0.000789	CXCL8,IL6,TRAF1	200 (9)
GW 5074		chemical - kinase inhibitor			0.00124	BAX,PTGS2,SERPINE1	253 (23)
R 59022		chemical - kinase inhibitor			0.00181	CCL2,CXCL8,IL6	253 (19)
1L-6-hydroxymethyl-chiro-inositol 2-(R)-2-O-methyl-3-O-octadecylcarbonate		chemical - kinase inhibitor			0.00181	IL6,MMP2,PTGS2	293 (22)
AX15839		chemical - kinase inhibitor			0.00249	CXCL8,IL6
(Ala9)-autocamtide-2		chemical - kinase inhibitor			0.00249	MMP1,MMP2
8-bromoguanosine 3',5'-cyclic monophosphate		chemical - kinase inhibitor		-0.6	0.00249	EDN1,JUNB,MMP9,PLAUR,TGFB3	280 (21)
K-252		chemical - kinase inhibitor		-1.982	0.00555	CXCL8,GRIA2,MMP1,SOD2	287 (24)
KN-62		chemical - kinase inhibitor		-1.98	0.00555	CXCL8,IL6,MMP9,PTGS2	261 (21)
Go6983		chemical - kinase inhibitor			0.0104	CTGF,PTGS2,TRAF1
doramapimod		chemical - kinase inhibitor			0.0118	CTGF,IL6
RWJ 67657		chemical - kinase inhibitor			0.0118	CXCL8,PTGS2
PD 169316		chemical - kinase inhibitor			0.0222	FN1,PPARGC1A,PTGS2
PD 168393		chemical - kinase inhibitor			0.0266	CCL2,CXCL8
MK2 inhibitory peptide		chemical - kinase inhibitor			0.0266	FN1,LOX
tyrphostin AG 127		chemical - kinase inhibitor			0.0266	BAX,PTGS2
Tpl2 kinase inhibitor		chemical - kinase inhibitor			0.0291	PTGS2
2,5-dihydroxymethylcinnamate		chemical - kinase inhibitor			0.0291	EDN1
CGP77675		chemical - kinase inhibitor			0.0291	PTGS2
PD173955		chemical - kinase inhibitor			0.0291	PLAUR
Ro 31-7549		chemical - kinase inhibitor			0.0291	PTGS2
pCPT-cAMP		chemical - kinase inhibitor			0.0327	FOXC2,JUNB
tyrphostin AG 1296		chemical - kinase inhibitor			0.0392	ICAM1,PTGS2
IND S7		chemical - kinase inhibitor			0.047	ENO1,PCK2,PGK1
2-amino-5-phosphonovaleric acid		chemical - other	Inhibited	-2.543	0.003	ARID5A,EGR2,GADD45B,GFRA1,JUNB,PLEKHO1,PLK3,PTGS2,RELB,TNFAIP3,TSPAN18	160 (7)
lysophosphatidic acid		chemical - other	Activated	4.407	2.66e-13	ANKRD1,CCL2,CTGF,CXCL1,CXCL8,CYR61,EDN1,ICAM1,IL6,JUNB,LIF,LIPG,MMP9,NFKB1,NPPB,PLAU,PLAUR,PTGS2,SERPINE1,SPHK1,TAGLN	269 (17)
phorbol esters		chemical - other	Activated	2.999	5.55e-08	CXCL6,CXCL8,IL6,JUNB,LIF,MMP1,MMP10,MMP3,MMP9,NFKB1,PLAU,PTGS2,SOD2,TIMP1,VDR	203 (14)
lysophosphatidylcholine		chemical - other	Activated	2.945	1.58e-07	CCL2,CXCL1,CXCL8,HBEGF,ICAM1,IL6,MMP1,PLAU,PLAUR,SERPINE1	224 (16)
cardiotoxin		chemical - other	Activated	2.111	3.66e-05	BGN,CCL2,EDNRB,FGF11,FLT3,IGF1,IL2RG,ITGA5,MMP2,MMP3,MYH9,PDGFB,PEG3,PTN,TIMP1
epoxyeicosatrienoic acid		chemical - other			0.000848	ALOX5,PTGS2
saturated fatty acid		chemical - other			0.00181	CCL2,IL6,PTGS2	185 (15)
n-6 docosapentaenoic acid		chemical - other			0.0291	PTGS2
tosylphenylalanyl chloromethyl ketone		chemical - protease inhibitor	Inhibited	-2.605	3.87e-06	CCL2,CXCL8,ICAM1,IL6,MMP2,PTGS2,SMAD7	266 (18)
benzyloxycarbonyl-Leu-Leu-Leu aldehyde		chemical - protease inhibitor		-1.458	2.06e-09	AKR1B1,BAX,CCL2,CDKN2A,CFB,CLIC1,CRYAB,CTGF,CXCL8,DMD,EIF4EBP1,HSPB1,ICAM1,IER3,IL6,ITPR3,MMP1,MMP2,MMP9,NFKB2,NFKBIA,NOTCH3,NOX4,NQO1,PFN1,PTGS2,SOD2,TIMP1,TREM1,TUBB4A,VDR	196 (18)
tosyllysine chloromethyl ketone		chemical - protease inhibitor		-1.067	4.55e-05	BDKRB1,IRF1,NFKBIA,PTGS2	233 (13)
lactacystin		chemical - protease inhibitor		0.706	6.46e-05	AKR1B1,CCL2,CLIC1,CRYAB,CXCL8,HSPB1,IL6,MMP1,MMP2,MMP9,NEDD9,NFKBIA,P4HA2,PFN1,PTGS2,TUBB4A,VDR	255 (18)
Z-IETD-FMK		chemical - protease inhibitor			0.000461	BAX,CXCL8,SPHK1	144 (7)
N-Ac-Leu-Leu-norleucinal		chemical - protease inhibitor		-0.959	0.000525	BAX,CCL2,CXCL8,ICAM1,IER3,ITPR3,NEDD9,NFKBIA,PTGS2	274 (17)
4-(2-aminoethyl)benzenesulfonylfluoride		chemical - protease inhibitor		-1.342	0.00161	CASP4,CXCL8,FN1,SOD2,TNC	201 (16)
N-[N-(3,5-difluorophenacetyl-L-Ala)]-S-phenylglycine t-butyl ester		chemical - protease inhibitor		-1.732	0.0107	IL6,NFKB1,PDGFB,RELB
batimastat		chemical - protease inhibitor			0.0123	EGF,MMP2,MMP9
pepstatin		chemical - protease inhibitor			0.0266	BMP2,STC2
amastatin		chemical - protease inhibitor			0.0291	IL6
OSU8-1		chemical - protease inhibitor			0.0291	HBEGF
TAPI-1		chemical - protease inhibitor			0.0327	MMP2,MMP9
epoxomicin		chemical - protease inhibitor			0.047	CXCL8,DMD,NOX4
actinomycin D		chemical drug	Inhibited	-3.339	2.6e-15	ADM,BAX,CCL2,CD70,CTGF,CXCL1,CXCL8,CYR61,DUSP4,EDN1,EGLN3,FN1,FOSL2,FPR1,HBEGF,IL6,IRF1,ITPR3,MMP2,MMP3,NGF,NPPB,PLAU,PLAUR,PTGS2,PTX3,SERPINE1,SLC30A1,SLC40A1,SMAD7,SPHK1,TAP1,TNFAIP2,TRAF1,VDR	272 (16)
epigallocatechin-gallate		chemical drug	Inhibited	-3.325	3.72e-15	APC,BAX,CA2,CCL2,CDKN2A,CTGF,CXCL1,CXCL8,CYR61,EDN1,FN1,FOSL2,GADD45B,GBP3,ICAM1,IL1A,IL6,IRF1,ITGB3,JUNB,MMP1,MMP2,MMP3,MMP9,NFKBIA,PLAU,PTGS2,PTN,RELB,SERPINE1,SFRP1,TAP1,TIMP1,TRAF1	241 (14)
resveratrol		chemical drug	Inhibited	-2.394	8.36e-12	ALOX5,BAX,BMP2,CCL2,CD68,CDKN2A,CXCL8,EDN1,FN1,FOSL2,HDGF,ICAM1,IFIT1,IGFBP3,IL6,ITGA1,JAG1,MAP2K1,MMP1,MMP2,MMP3,MMP9,NFKBIA,NQO1,PDGFB,PLAU,PPARGC1A,PTGS2,SERPINE1,SESN2,SOD2,SPHK1,VASP,VDR	199 (15)
rosiglitazone		chemical drug	Inhibited	-2.309	8.57e-11	ADA,ALOX5,ANGPTL4,BAX,CCL2,CD68,CTGF,CXCL8,DIO2,EBI3,EGLN3,FGF1,FGF13,FN1,GRIA2,HAS1,HTR2B,ICAM1,IGF1,IL1A,IL6,ILK,IRF1,LOX,MMP9,MUC1,NGF,NOX4,NPPB,PPARGC1A,PTGES,PTGS2,SERPINE1,SGK1,SLC27A6,SOD2,TGFB3,THBS1,TIMP1,TNC	267 (19)
genistein		chemical drug	Inhibited	-3.262	1.58e-10	ADM,ALDH5A1,ALOX5,ANGPTL4,BAX,BCL3,BDKRB1,BMP2,CCL2,CD68,CD74,CDK1,CTGF,CXCL6,CXCL8,HAS1,HS3ST3A1,ICAM1,ID1,IGF1,IL6,JUNB,MMP1,MMP2,MMP3,MMP9,NPPB,PCDH17,PFKFB4,PLCXD3,PLK3,PTGS2,SERPINE1,SLC1A5,SOD2,SPHK1,TGFB3,VDR	217 (15)
cerivastatin		chemical drug	Inhibited	-2.052	5.87e-10	AGTRAP,BMP2,CCL2,CD70,CTGF,CXCL8,FN1,HSPB1,ICAM1,IL6,MMP9,PLAU,PLAUR,PTGS2,SERPINE1,TMSB10/TMSB4X	168 (14)
N-acetyl-L-cysteine		chemical drug	Inhibited	-3.475	1.25e-09	ADM,AQP1,ATP1A3,BAX,BMP2,CASP4,CCL2,CCL20,CTGF,CXCL8,CYR61,EDN1,HBEGF,ICAM1,IL1A,IL6,MMP2,MMP9,NPPB,NQO1,PLAU,PLAUR,PTGS2,SERPINE1,SOD2,TNC	221 (15)
curcumin		chemical drug	Inhibited	-3.887	1.58e-09	ALOX5,AQP1,ATP1B2,BAX,CCL2,CDK1,CDKN2A,CLIC1,CTGF,CXCL1,CXCL8,EDN1,FOSL2,GLUL,ICAM1,IL6,JUNB,KLF9,MMP1,MMP2,MMP3,MMP9,NFKB1,NFKBIA,NQO1,PLAU,PPARGC1A,PTGES,PTGS2,PTN,SERPINE1,SMAD7,TRAF1,UBA7	185 (14)
docosahexaenoic acid		chemical drug	Inhibited	-3.385	2.92e-09	ABCD3,BAX,CTGF,CXCL8,IL6,LOX,LOXL1,LOXL2,LOXL3,MMP1,MMP2,MMP9,NFKB1,NOX4,PTGES,PTGS2,SERPINE1,SMAD7,SPHK1,TGFB3,THBS1,TIMP1	252 (20)
silibinin		chemical drug	Inhibited	-2.174	6.48e-09	BAX,CDK1,CTGF,CXCL8,FN1,IGFBP3,IL6,MMP2,MMP3,MMP9,NFKBIA,PLAU,PLAUR,PTGS2	184 (16)
eplerenone		chemical drug	Inhibited	-3.083	7.29e-09	CD68,CTGF,EDN1,FN1,ICAM1,MMP2,NFKB1,NOX4,PTGS2,SERPINE1	273 (17)
losartan potassium		chemical drug	Inhibited	-2.959	1.49e-08	AQP1,BAX,BMP7,CTGF,CXCL8,EDN1,EGF,FN1,IL6,MMP2,MMP9,NOX4,PTGS2,SERPINE1,TGFB3,TIMP1,TUBB3	277 (19)
simvastatin		chemical drug	Inhibited	-2.324	1.67e-08	ARHGEF2,BAX,BMP2,CCL2,CCL20,COTL1,CTGF,CXCL8,CYR61,EDN1,F2R,ICAM1,IGFBP3,IL6,IRF1,MMP1,MMP2,MMP3,MMP9,NFKBIA,NPPB,PTGS2,SERPINE1,TIMP1	199 (15)
fasudil		chemical drug	Inhibited	-2.377	2.6e-07	BMP2,CCL2,CDKN2A,CTGF,ICAM1,IL6,MMP2,MMP9,TAGLN,TGFB3	208 (19)
salirasib		chemical drug	Inhibited	-3.302	2.95e-07	ADM,COL5A2,LDHA,LGALS1,PFKFB4,PGK1,PLAU,PLOD2,SERPINE1,TGM2,TPI1	246 (7)
green tea polyphenol		chemical drug	Inhibited	-2.157	3.91e-07	BAX,ICAM1,IGF1,IGFBP3,IL6,MMP2,MMP9,PLAU,PTGS2	224 (16)
valsartan		chemical drug	Inhibited	-2.035	8.04e-07	AQP1,EDN1,EGF,FN1,ICAM1,IL6,MMP2,PTGS2,SERPINE1,TIMP1	276 (19)
medroxyprogesterone acetate		chemical drug	Inhibited	-2.013	1.01e-06	BAX,CCL2,CDK1,CYR61,FN1,ICAM1,IL1A,IL6,JUNB,LEFTY2,MMP1,MPZL2,PLAU,SGK1,TNC,VCAN	296 (19)
motexafin gadolinium		chemical drug	Inhibited	-2.236	2.36e-06	MT1E,MT1G,MT1H,MT1X,SLC30A1
quercetin		chemical drug	Inhibited	-2.021	2.52e-06	BAX,CCL2,CXCL8,EDN1,EGF,ICAM1,IL32,IL6,MMP1,MMP9,NEDD9,PLAU,PLAUR,PPARGC1A,PTGS2,SMAD7	192 (15)
parthenolide		chemical drug	Inhibited	-2.209	2.81e-06	ANKRD1,CCL2,CXCL8,IL6,LIF,MMP9,PTGS2,SOD2	250 (17)
glucocorticoid		chemical drug	Inhibited	-2.288	3.71e-06	ALOX5,BAX,CCL2,CRIP1,CTGF,CXCL1,CXCL8,EDN1,FN1,GLUL,ICAM1,IGFBP3,IL1A,IL6,MMP3,MMP9,NFKBIA,NGF,PPARGC1A,PTGS2,SERPINE1,SGK1,VDR	231 (16)
aspirin		chemical drug	Inhibited	-2.443	5.35e-06	CCL2,CXCL1,CXCL8,ICAM1,IL1A,IL6,MMP1,MMP2,MMP9,NOX4,PTGS2,THBS1,TYMP	213 (17)
piperine		chemical drug	Inhibited	-2.216	8.22e-06	BAX,IL6,IRF1,MMP3,MMP9,PTGS2	196 (15)
sunitinib		chemical drug	Inhibited	-2.629	8.32e-06	ADAMTS8,CTGF,FN1,HAS1,ICAM1,ITGA1,ITGB3,MMP9,TGFBI,TNC	227 (18)
caffeic acid phenethyl ester		chemical drug	Inhibited	-2.709	8.37e-06	BAX,CDKN2A,CXCL8,HSPB1,ICAM1,IL6,MMP2,NFKB1,NFKB2,NFKBIA,NQO1,PTGS2,RELB	264 (19)
sulfasalazine		chemical drug	Inhibited	-2.38	1.17e-05	CXCL8,ICAM1,IER3,MMP7,NFKBIA,TYMP	247 (16)
ginkgolide B		chemical drug	Inhibited	-2.219	4.87e-05	BAX,CCL2,ICAM1,IL6,NOX4	214 (19)
caffeic acid		chemical drug	Inhibited	-2	4.87e-05	AKR1B1,CCL2,CXCL8,MMP3,PTGS2	280 (26)
cilostazol		chemical drug	Inhibited	-2.621	9.91e-05	BAX,CCL2,ICAM1,MMP1,MMP9,PPARGC1A,SERPINE1	246 (21)
triptolide		chemical drug	Inhibited	-2.39	0.000107	BAX,CXCL1,CXCL8,ICAM1,IL6,MMP1,MMP7,NFKB1,PTGS2	245 (18)
propofol		chemical drug	Inhibited	-2.2	0.000118	BAX,CCL2,IL6,MMP2,MMP9,SOD2,THBS1	253 (18)
telmisartan		chemical drug	Inhibited	-2.759	0.000206	BAX,CCL2,CTGF,CYR61,ICAM1,IL6,MMP9,PTGS2	235 (20)
(+)-MK-801		chemical drug	Inhibited	-2.374	0.000263	ATP1B2,ATP2B2,ICAM1,ITGB3,JUNB,NFKBIA,NTS,SSTR2,TIMP1	291 (20)
hymecromone		chemical drug	Inhibited	-2.429	0.000284	CXCL8,MMP2,MMP3,MMP9,NFKB1,TNFAIP6	200 (17)
tetrathiomolybdate		chemical drug	Inhibited	-2	0.000293	IL1A,MMP9,SERPINE1,TIMP1	252 (12)
napabucasin		chemical drug	Inhibited	-2.121	0.000522	CXCL8,EGF,ID1,ITGA2,JAG1,MUC1,NFKB1,PLAUR
irbesartan		chemical drug	Inhibited	-2.19	0.000818	CCL2,ICAM1,ILK,ITGB3,SERPINE1	155 (13)
lycopene		chemical drug	Inhibited	-2	0.00158	BAX,MMP7,MMP9,PTGS2	202 (18)
candesartan		chemical drug	Inhibited	-2.425	0.00208	ADM,FN1,FOSL2,ICAM1,IL6,SERPINE1	269 (18)
spironolactone		chemical drug	Inhibited	-2.791	0.0021	CTGF,EDN1,EDNRB,FN1,ICAM1,IL6,LOX,PTGS2	218 (18)
vitamin E		chemical drug	Inhibited	-2.433	0.0115	ATP1A3,BAX,CCL2,IL1A,MMP2,SERPINE1
lipopolysaccharide		chemical drug	Activated	8.619	6.37e-30	ADA,ADM,ALOX5,ANGPTL4,AQP1,BAX,BCL3,BDKRB1,BGN,BMP2,CASP4,CCL2,CCL20,CD68,CD74,CDC42EP2,CFB,CHI3L1,CMPK2,COL5A2,COL9A1,CRYAB,CTGF,CXCL1,CXCL14,CXCL6,CXCL8,CYR61,DDIT4,DIO2,DRAM1,DUSP4,EBI3,EDN1,EGR2,ELF3,ELK3,ENO1,F2R,FDCSP,FN1,FOXC2,FPR1,FST,GADD45B,GBP3,HBEGF,HDGF,HMGA1,HSPB1,ICAM1,ID3,IER3,IFI27,IFI6,IFIT1,IFITM1,IFITM2,IGF1,IGFBP3,IL1A,IL2RG,IL32,IL6,INHBA,IRF1,ITGA5,ITGB8,JAG1,JUNB,LDHA,LGAL…	265 (13)
phorbol myristate acetate		chemical drug	Activated	6.671	1.01e-22	ADM,ALDH1A3,ANGPTL4,ASCL1,ATP1A3,BAX,BMP7,C3orf52,CA2,CCL2,CCL20,CD68,CD70,CDK1,CDKN2A,CDKN2B,CDKN2D,CLCF1,CTGF,CXCL8,CYR61,DDIT4,DYNC1I1,EBI3,EGF,EGR2,EIF4EBP1,EPHA2,FHL3,FOSL2,FOXC2,FST,FSTL3,GAL,GNB3,GPRC5A,HAS1,HBEGF,HMGA1,ICAM1,ID1,ID3,IGF1,IGFBP3,IL1A,IL2RG,IL32,IL6,INHBA,IRF1,ITGA2,ITGB3,ITPR3,JUNB,KAT2B,LIF,LIPG,LOXL2,LTB,MAP2K1,MMP1,MMP10,MMP2,MMP3,MMP7,MMP9,MYH9,NFKB1,NFKBIA,NFKBIE,NQO1…	326 (18)
camptothecin		chemical drug	Activated	3.796	3.22e-17	ANO9,BAX,BDKRB1,CASP4,CCL2,CCL20,CD70,CDC42EP2,CDK1,CDKN2A,CHAC1,CRYBG1,CXCL1,CXCL6,CXCL8,EDN1,EGR2,FOXC1,FPR1,GADD45B,HBEGF,ICAM1,ID1,ID3,IGFBP3,IL1A,IL6,IQGAP2,IRF1,LDLRAD4,MAFF,MMP1,MMP9,NFKB1,NFKB2,NFKBIA,NFKBIE,P2RY2,PDLIM7,PEG3,PHLDA2,PTGES,PTGS2,PTPRN,PTX3,RGS3,SERPINE1,SIPA1,SLC30A1,SOD2,SPINK1,STC2,TAGLN2,TAP1,TGFBI,TNFAIP3,TNFAIP6,TPM4,TRAF1,TUBA4A,ZFP36L1	263 (15)
cisplatin		chemical drug	Activated	4.333	4.28e-17	ALDH1A3,ANKRD1,AQP1,BAX,C11orf96,CCL2,CDCP1,CDK1,CDKN2A,CDKN2B,CDO1,CLDN4,CTGF,CXCL14,CXCL8,CYP26A1,DDIT4,DRAM1,DRAXIN,EDN1,EGF,ELF3,EXOC6,F11R,FAXDC2,FBLIM1,FN1,GLS2,GRIA2,ICAM1,IER3,IFI6,IFITM1,IGFBP3,IL1A,IL6,LAMC2,MICALL2,MMP2,MSH2,MT1X,NAV3,NOTCH3,NOX4,NQO1,P4HA2,PLK2,PLK3,PPARGC1A,PROCR,PTGES,REV3L,RNF144B,S100A11,SERPINE1,SESN2,SLC22A8,SLC2A3,TAP1,TCIM,TGIF1,THBS1,TIMP1,TMSB10/TMSB4X,TNFRS…	296 (20)
decitabine		chemical drug	Activated	4.262	1.24e-14	ADGRB1,AKAP12,ALOX5,ANGPTL4,APC,BAX,CDK1,CDKN2A,CDKN2B,CDKN2D,CHI3L1,CTGF,FILIP1L,FN1,GADD45B,GFRA1,HBEGF,HELLS,IFI27,IFITM1,IGFBP3,IL6,ITGA1,ITGA2,JAG1,JUNB,LHX1,LOX,MMP1,MMP2,MMP3,MMP7,MMP9,MSH2,NFKBIA,NQO1,PDGFB,PDLIM4,PTGS2,RRAD,SFRP1,SGK1,SLC19A1,SLC2A3,SLC30A1,SLC4A10,SSTR2,TGFBI,THBS1,TMSB10/TMSB4X,TUBA4A,VCAN	313 (23)
tributyrin		chemical drug	Activated	3.474	1.8e-14	ADM,AKAP12,CCL2,CCL20,CTGF,CXCL6,CXCL8,CYR61,EDN1,HBEGF,ID3,IL6,INHBA,NFKB2,PTGS2,SLC30A1,SOD2,TNFAIP3,TUFT1	256 (15)
mycophenolic acid		chemical drug	Activated	2.78	3.1e-14	ADM,AKAP12,CCL2,CCL20,CTGF,CXCL6,CXCL8,CYR61,EDN1,FN1,HBEGF,ID3,IL6,INHBA,NFKB2,PTGS2,SERPINE1,SLC30A1,SOD2,TNFAIP3,TUFT1	238 (19)
bleomycin		chemical drug	Activated	4.971	2.22e-11	BMP1,CCL2,CTGF,CTSS,CXCL1,F2R,FAP,FN1,HBEGF,ICAM1,ID1,IGF1,IL1A,IL6,ITGA1,JAG1,LOX,LTBP2,MMP2,MMP9,NPPB,SERPINE1,SFRP1,SPHK1,THBS1,TIMP1	330 (20)
deferoxamine		chemical drug	Activated	2.952	2.75e-11	ADM,ANGPTL4,CCL20,CDKN2A,CXCL8,EGLN3,ENO1,GADD45B,HTR2B,ICAM1,IFI6,IGF1,IGFBP3,IL32,IL6,LDHA,MMP1,MMP2,NFKB1,NFKB2,PGK1,PLAUR,SERPINE1,SERPINE2,SLC2A3,SMAD7,VDR	293 (22)
bromodeoxyuridine		chemical drug	Activated	2.726	2.32e-10	BMP7,CD70,CXCL8,IFI27,IFI6,IFIT1,IFITM1,IGFBP3,IL1A,IL6,INHBA,IRF1,SERPINE1,TGFBI	300 (21)
doxorubicin		chemical drug	Activated	4.708	3.73e-10	ADM,BAX,CA2,CDCP1,CDK1,CDKN2A,CLDN4,CTGF,CXCL8,CYR61,DRAM1,EDN1,ELF3,HBEGF,ID1,IER3,IRF1,JAG1,LAMC2,MMP2,NFKB1,NFKBIA,NOTCH3,NOX4,NPPB,NQO1,PMEPA1,PTGS2,S100A11,SCN3B,SMAD7,SOD2,SPHK1,TAP1,TGFB3,TIMP1,TNFRSF12A,UPP1	275 (16)
trichostatin A		chemical drug	Activated	2.582	2.07e-09	AKAP12,BAX,BMP2,CCL2,CDK1,CDKN2A,CDKN2B,CDKN2D,CLDN10,COLEC12,CXCL8,CYTOR,DHRS2,ELF3,F2R,FOSL2,FOXC1,FST,GRIA2,ICAM1,ID1,ID3,IFITM1,IGFBP3,IL6,IRF1,ITGA1,MMP1,MMP3,MMP7,MMP9,MUC1,NFKB2,NFKBIA,PLAU,PTGS2,RELB,SFRP1,SGK1,SPHK1,SPIB,TAGLN,TGM2,THBS1,TIMP1,TMSB10/TMSB4X,TNFAIP2	281 (18)
resiquimod		chemical drug	Activated	3.364	4.85e-08	CASP4,CCL2,CCL20,CD70,CXCL1,CXCL8,EBI3,HSPB1,ICAM1,IER3,IL1A,IL6,INHBA,LIF,NFKB1,NFKBIA,NFKBIZ,PLAU,PTGS2,PTX3,SOD2	269 (14)
estrogen		chemical drug	Activated	2.279	7.98e-08	BCL3,BMP2,CCL2,CTGF,CYR61,EGF,FN1,GAL,HBEGF,ICAM1,IGF1,IL1A,IL6,ITGA5,JUNB,LGALS1,LIF,MUC1,NTS,PTGS2,PTX3,RFC3,SERPINA3,SERPINE2,SSTR2,TGFB3,VDR	312 (19)
cyclophosphamide		chemical drug	Activated	2.903	1.97e-07	CDKN2A,ELF3,FLT3,IER3,IL6,LAMC2,NGF,S100A11,TGIF1,THBS1,TIMP1,TNFRSF12A,UPP1	269 (20)
gentamicin C		chemical drug	Activated	2.891	2.31e-07	CLDN4,DMD,ELF3,FBLIM1,IER3,LAMC2,S100A11,TGIF1,TIMP1,TMSB10/TMSB4X,TNFRSF12A,UPP1
phenacetin		chemical drug	Activated	3.138	2.6e-07	CLDN4,ELF3,FBLIM1,IER3,LAMC2,S100A11,TIMP1,TMSB10/TMSB4X,TNFRSF12A,UPP1
lomustine		chemical drug	Activated	3.464	2.77e-07	CDCP1,CLDN4,ELF3,FBLIM1,IER3,LAMC2,S100A11,TGIF1,TIMP1,TMSB10/TMSB4X,TNFRSF12A,UPP1
triamterene		chemical drug	Activated	3.44	3.94e-07	CDCP1,CLDN4,ELF3,FBLIM1,IER3,LAMC2,S100A11,TGIF1,TIMP1,TMSB10/TMSB4X,TNFRSF12A,UPP1
CC8490		chemical drug	Activated	2	7.14e-07	CXCL8,IER3,IL6,SOD2
allopurinol		chemical drug	Activated	3.053	9.04e-07	CDCP1,CLDN4,ELF3,FBLIM1,IER3,LAMC2,PTGS2,S100A11,TGIF1,TIMP1,TMSB10/TMSB4X,TNFRSF12A,UPP1
etoposide		chemical drug	Activated	2.354	9.19e-07	BAX,CA2,CDKN2A,CXCL8,DDIT4,DUSP4,GLS2,ID1,IER3,IRF1,MMP1,NFKB2,NOTCH3,RELB,RNF144B,SGK1,SLC2A3,SOD2,SPHK1,TNFAIP3	242 (15)
ponesimod		chemical drug	Activated	2.236	1.08e-06	CCL2,CTGF,IL6,SERPINE1,THBS1
phenylbutazone		chemical drug	Activated	2.751	1.1e-06	CDCP1,CLDN4,FBLIM1,IER3,LAMC2,PTGS2,S100A11,TIMP1,TMSB10/TMSB4X,TNFRSF12A,UPP1
cis-urocanic acid		chemical drug	Activated	2.621	2.01e-06	CRYAB,CXCL8,GADD45B,IGFBP3,IL6,PTGS2,TNFAIP3	165 (9)
streptozocin		chemical drug	Activated	2.122	3.16e-06	ATP1B2,BAX,CTGF,EGF,FN1,GREM1,HSPG2,ICAM1,IGF1,IGFALS,IL6,MMP2,MMP9,NOX4,NQO1,PPARGC1A,PTGS2,PTPRN,SERPINE1,SLC2A3,SOD2	242 (19)
cocaine		chemical drug	Activated	3.026	3.98e-06	CCL2,CXCL8,EGR2,GADD45B,GRIA2,ICAM1,IFIT1,IL6,INHBA,JUNB,LAMC2,MAP2K6,NFKB1,NFKB2,NTS,PDGFB,SERTAD1,SLC16A10,THBS1	233 (22)
trovafloxacin		chemical drug	Activated	3.317	4e-06	ICAM1,IL6,IRF1,JUNB,NFKBIA,SERPINE1,SOD2,TGIF1,TGM2,THBS1,TNFAIP3	251 (14)
CpG oligonucleotide		chemical drug	Activated	3.353	4.86e-06	BAX,CASP4,CXCL8,GBP3,ICAM1,IFI27,IFI6,IL6,NFKBIZ,PTGES,PTGS2,SERPINE1,SLC40A1,SOD2,THBS1,VASP	247 (18)
methamphetamine		chemical drug	Activated	2.599	9.3e-06	BAX,BMP7,FOSL2,ICAM1,IL1A,IL6,LGALS1,MMP2,MMP9,NTS,PCLO	288 (21)
eflornithine		chemical drug	Activated	2.828	1.68e-05	CDK1,CDKN2B,FN1,IL32,ITGB3,SERPINE1,SOD2,TGM2	243 (15)
carboplatin		chemical drug	Activated	2.985	2.01e-05	CDCP1,CLDN4,ELF3,IER3,LAMC2,TGIF1,TIMP1,TNFRSF12A,UPP1
dalfampridine		chemical drug	Activated	2.828	2.03e-05	CYR61,EGR2,GADD45B,GRIA2,IER2,JUNB,MAFF,PTGS2	130 (7)
isoproterenol		chemical drug	Activated	3.258	2.66e-05	CDK1,DIO2,EDN1,FOSL2,IL6,JUNB,MMP2,MMP9,NGF,NPPB,PDGFB,PTGS2,SOD2,TIMP1,TUBB3	238 (18)
5-azacytidine		chemical drug	Activated	3.582	0.000171	CDKN2B,CLCF1,EPHA2,HBEGF,IFI6,INHBA,LOX,MAFF,PLAU,PTGS2,SPHK1,TGM2,THBS1,UPP1	235 (14)
tosedostat		chemical drug	Activated	2.433	0.000195	CHAC1,CXCL8,DDIT4,SESN2,STC2,TRIB3
cytarabine		chemical drug	Activated	2.401	0.00303	BAX,CDK1,ICAM1,IL6,LTB,SESN2,TGFB3	242 (17)
gentamicin		chemical drug	Activated	2.589	0.00569	AQP1,BAX,CCL2,CDO1,DMD,EGF,HSPB1,ICAM1,IGFBP3,IRF1,JUNB,PTN,TAP1,TIMP1,ZFP36L1	180 (12)
phytohemagglutinin		chemical drug	Activated	2.978	0.0321	BCL3,CCL2,CXCL8,FOSL2,ICAM1,IL2RG,IL6,ITGB3,MMP9,MT1E,NFKB1,SELENOP,SPHK1,TIMP1,TRAF1
dexamethasone		chemical drug		-0.608	2.56e-40	ACTG2,ADM,AKAP12,ALOX5,ANGPTL4,ANGPTL7,ANKRD1,AQP1,ARHGEF2,ATP1A3,BAX,BCL3,BDKRB2,BGN,BMP1,BMP2,CA2,CCL2,CCL20,CD74,CDKN2A,CDKN2B,CFB,CHI3L1,CLIC1,CMPK2,CRABP2,CRIP1,CRISPLD2,CRYAB,CRYBG1,CTGF,CXCL1,CXCL14,CXCL6,CXCL8,CYP26A1,CYR61,DCT,DDIT4,DIO2,DPYSL3,DUSP4,EDN1,EDN2,EDNRB,EFNA1,EGF,EGLN3,EGR2,EIF4EBP1,ENO1,FILIP1L,FN1,FOSL2,FOXC2,FST,FSTL3,GADD45B,GAL,GBP3,GLUL,GNG11,HBEGF,HHIP,HILPDA,HMGA1,IC…	292 (14)
mifepristone		chemical drug		-1.587	1.18e-18	ADM,AQP1,BAX,BMP7,CA2,CCL2,CD74,CHI3L1,COL5A2,CTGF,DDIT4,DIO2,EDNRB,EGR2,FST,GAL,HBEGF,ICAM1,IGFBP3,IL6,ITGA2,ITGB3,JAM2,JUNB,LAMC2,LOX,MMP1,MMP3,MMP9,MUC1,NFKBIA,NOX4,PADI2,PLK2,PTGS2,PTN,PTX3,SERPINE1,SPINK1,SSTR2,TNFAIP6,VCAN,VDR	311 (21)
fluticasone propionate		chemical drug		-0.747	5.29e-17	ADM,ALOX5,ANGPTL4,BGN,CCL2,CCL20,CD74,CFB,CHI3L1,CXCL1,CXCL8,DDIT4,EBI3,GADD45B,GAL,IFI27,IFIT1,IL1A,KLF9,MMP7,MMP9,MT1X,MUC1,PLAU,PPARGC1A,RNASE1,SELENOP,SERPINE1,TAP1,TGM2,THBS1,TIMP1	280 (15)
4-hydroxytamoxifen		chemical drug		1.984	1.56e-15	BAX,CA2,CLDN4,CTGF,CYR61,DDIT4,DUSP4,EDN1,EDN2,FOSL2,HDGF,IER2,IER3,IGF1,IGFBP3,IL6,JUNB,MAP2K1,MT1G,MT1X,NEDD9,NFKBIA,NOTCH3,POLD4,PPARGC1A,SGK1,SPHK1,TM4SF1,TNFAIP3,TUFT1,VDR	302 (20)
methylprednisolone		chemical drug		0.346	2.01e-11	CD74,CTGF,CTSS,DDIT4,DMD,EDNRB,EFNA1,FBP2,FN1,ID1,ID3,IGF1,IGFALS,IL1A,IL6,IRF1,ITGA2,IVNS1ABP,KLF9,LOX,MMP1,MMP9,OR51E2,PHLDA2,PIM3,PLAU,PLAUR,PSME2,RAB13,RAB38,RAPGEF4,SERPINA3,SERPINE1,SGK1,SLC13A3,SLC19A1,SLC25A10,SLC2A3,SLC30A1,SLC40A1,SLC6A13,SMPD3,SOSTDC1,TAPBP,TMSB10/TMSB4X,TUBA4A,ZFP36L1	312 (19)
triamcinolone acetonide		chemical drug		-1.362	2.28e-11	ALDH5A1,ANGPTL4,ANGPTL7,AQP1,BAX,BMP2,BMP7,CASP4,CRYBG1,ELK3,IER2,IGFBP3,JUNB,KLF9,MT1E,MT1G,MT1H,MT1M,MT1X,MXRA5,NFKBIA,PALLD,PLAU,PLK2,RASL11B,SERPINA3,SOD2,STC2	298 (15)
indomethacin		chemical drug		0.304	2.51e-11	ABCD3,ALOX5,BAX,CCL2,CLDN4,ELF3,FBLIM1,HAS1,ID1,IER3,IGF1,IL17RB,IL1A,IL6,LAMC2,LOXL2,MMP1,MMP2,PDE4C,PLAUR,PTGES,PTGS2,S100A11,TGIF1,TIMP1,TMSB10/TMSB4X,TNFRSF12A,UPP1,VCAN,VDR	277 (20)
halofuginone		chemical drug		-0.115	7.62e-11	AKAP12,BGN,CTGF,EDNRB,F2R,GNG11,IFITM2,IGFBP3,LGALS1,LOX,LRAT,MMP2,MMP3,MMP9,PRELP,PTK2B,SLC13A3,SMAD7,TAGLN,TGFB3,TGM2,TIMP1	234 (19)
dextran sulfate		chemical drug		0.675	1.37e-10	ADA,CD74,CDK1,CTGF,CXCL6,CXCL8,EGF,FGF1,ICAM1,ID3,IL6,KCTD11,MMP2,MMP3,MMP9,MSH2,NQO1,ODAM,P2RY2,PDGFB,PTGS2,PTN,PTP4A3,SERPINE1,SPHK1,TGFB3,TGM2,THBS1,UBD	226 (16)
tamoxifen		chemical drug		0.472	1.48e-10	ADM,AQP1,BAX,BMP2,CA2,CXCL8,CYR61,EIF4EBP1,F2R,IER3,IGF1,IGFBP3,IL6,IRF1,JUNB,LIF,LTBP2,MAFF,MMP1,NRCAM,PFN1,PTGS2,SAMD11,SERPINA3,SLC2A3,SMAD7,SOD2,SSTR2,TAGLN,TYMP,VDR	337 (25)
raloxifene		chemical drug		1.278	1.91e-10	BCL3,BMP2,CXCL6,DDIT4,DUSP4,F2R,GPRC5A,IER3,IGF1,IL6,IRF6,ITGB3,MMP2,MMP3,MUC1,PLK2,PLK3,PTGS2,SERPINE1,SMAD7,TGFB3,TIMP1,TM4SF1,TUBA4A	291 (20)
erlotinib		chemical drug		0.016	2.06e-10	BAX,CCL2,CXCL1,CXCL8,FAP,ICAM1,IL1A,IL6,MMP1,MMP3,NFKB2,NFKBIA,NOX4,RELB,SLC2A3	264 (16)
paclitaxel		chemical drug		1.876	2.38e-10	ABCA2,ARHGEF2,BAX,CCL2,CTGF,CXCL1,CXCL8,DHRS2,DUSP4,EPHA2,GADD45B,HBEGF,ICAM1,IER2,IER3,IGFBP3,IL6,ITGA5,MMP9,MUC1,NAV3,NFKBIA,PLAU,PLAUR,PRELP,PTGS2,SLC2A3,SOD2,THBS1,TRAF1,TUBA4A,TYMP	224 (18)
Y 27632		chemical drug		-1.607	3.34e-10	BMP2,CCL2,CDKN2A,CDKN2B,CTGF,ICAM1,IL6,MMP2,MMP9,PLAU,PTGS2,SERPINE1,SOX6,TAGLN,THBS1	247 (21)
calcitriol		chemical drug		0.122	1.22e-09	ALOX5,BAX,BCL3,BMP7,CA2,CCL20,CDK1,CXCL6,CXCL8,CYR61,EDN1,EPHB2,FN1,HBEGF,ID1,IER3,IFITM1,IGF1,IGFBP3,IL1A,IL6,LGALS1,MMP1,NEDD9,NFKB1,NFKBIA,NGF,NOX4,NUPR1,PADI2,PMEPA1,PTGS2,PYCR1,RAB32,RAB38,RFC3,SLC7A7,SMAD7,SULF1,TAGLN2,TAP1,TCF19,THBS1,TNFAIP3,VDR	259 (19)
doxycycline		chemical drug		0.917	3.55e-09	ABCD3,BMP2,CHAC1,EGR2,MMP1,MMP2,MMP7,MMP9,NGF,PCK2,PLK3,PTGS2,SOD2,SYNPO,TIMP1	205 (14)
N-nitro-L-arginine methyl ester		chemical drug		1.116	9.03e-09	ADM,BAX,BGN,CCL2,CD68,CTGF,CXCL8,FN1,ICAM1,IL6,ITGB3,MMP9,NFKBIA,PTGS2,SERPINE1,TIMP1	217 (16)
gefitinib		chemical drug		-1.016	1.24e-08	ANO9,CCL2,CDKN2D,CKAP2,CXCL8,EFNA1,FMO2,GADD45B,HSPB1,ID1,IGF1,MAP2K6,MMP1,MMP3,NOX4,NRP2,PLAUR,PTGS2,SLC2A3,TRAF1,WNT5B	291 (19)
prednisolone		chemical drug		-0.293	1.9e-08	APC,BAX,CCL2,CDKN2A,CTSS,DRAM1,EDN1,EVA1A,FMO2,IGF1,IL6,KLF9,LDLRAD4,MAP2K1,MYH9,NFKB1,PFKP,PGK1,PTGS2,SGK1,SIK1/SIK1B,SOD2,TGM2,TNFAIP3,TUBA4A	294 (19)
nicotine		chemical drug		1.74	3.32e-08	BMP2,CA2,CCL2,CNTN1,CTGF,CXCL8,EDN1,ENO1,FN1,ICAM1,ID1,IGF1,IL1A,IL6,JUNB,MMP2,MMP7,MMP9,NFKB1,PLAUR,PTGS2,SERPINE1	244 (16)
captopril		chemical drug		1.748	3.58e-08	BGN,FBLIM1,IER3,IL6,LAMC2,LTBP2,MMP9,PTGS2,S100A11,TGFB3,TIMP1,TMSB10/TMSB4X,TNFRSF12A,UPP1	273 (21)
atorvastatin		chemical drug		-0.017	4.72e-08	BMP2,CCL2,CTGF,CXCL8,CYR61,EDN1,ELF3,F2R,GADD45B,ICAM1,IER3,IL6,JUNB,LIPG,MMP2,MMP3,MMP9,NOX4,PTGS2,RNU4-2,SERPINE1,TCIM,TGFB3	223 (15)
bexarotene		chemical drug		-0.397	5.35e-08	BMP7,CCL2,CYP26A1,CYR61,DDIT4,EPHA2,ICAM1,ID1,IER2,LOXL2,MAFF,MMP1,MMP9,MTHFD2,NRP2,NTS,PLAUR,PLOD2,PTGS2,TGM2,TM4SF1,TUBB3	259 (20)
ciglitazone		chemical drug		-1.788	7.05e-08	BAX,CCL2,CXCL1,CXCL8,FN1,ICAM1,IL6,MMP2,MMP9,MUC1,NFKBIA,NOX4,PTGS2,SERPINE1	214 (17)
pimagedine		chemical drug		-1.744	1.58e-07	BAX,CNN1,CTGF,CXCL8,GADD45B,HBEGF,ICAM1,IL6,SERPINE1,TAGLN	251 (20)
plicamycin		chemical drug		-1.777	4.39e-07	CCL2,CTGF,CXCL1,CYP4V2,GFRA2,ID1,PLAUR,RASL11B,SERPINE1,SERPINE2,SLC40A1,STARD10,TIMP1,TYMP,VDR	189 (7)
tempol		chemical drug		-1.744	8.57e-07	CDKN2A,CXCL8,ICAM1,MMP9,PTGS2,RRAD,SERPINE1,SGK1,SOD2	200 (17)
sulindac sulfide		chemical drug		-1.035	8.98e-07	ADRA2C,CTGF,LDHA,MMP1,MMP7,MTHFD2,NQO1,PLAU,PTGES,PTGS2,STC2,TUBA4A	271 (16)
fulvestrant		chemical drug		1.305	1.08e-06	BAX,BMP2,CASP4,CCL2,CD74,CDK1,CYR61,DDIT4,F2R,FOSL2,GAL,ICAM1,ID1,IER3,IGF1,IRF1,ITGB3,MUC1,PLK2,PTGES,PTGS2,SELENOP,SSTR2,TUBA4A	316 (23)
temozolomide		chemical drug		0	1.09e-06	BAX,CCL2,CDKN2A,CXCL8,ITGB3,MMP2,MMP9,NFKBIA,SOD2	205 (19)
arsenic trioxide		chemical drug		0.284	1.17e-06	BAX,CCL2,CDK1,CXCL8,CYP26A1,FN1,IRF1,MMP9,MT1G,MT1H,MT1X,NFKBIA,NQO1,PTGS2,SHMT2,TGIF1,VDR	264 (20)
valproic acid		chemical drug		-1.873	1.6e-06	ACSS1,AKR1B1,B4GALT1,CACYBP,CCL2,CITED4,CRLF1,CYR61,EDN1,FAM135B,FOXC1,GADD45B,GLUL,ICAM1,IL1A,IL6,LOXL3,LRAT,MMP1,MT1G,PDGFB,PDZK1IP1,PSME1,PSME2,PTGS2,PTX3,SELENOP,SERPINE1,SGK1,SSTR2,TGM2,THBS1,TUBB3	275 (20)
ilomastat		chemical drug		-0.468	2.01e-06	CCL2,CXCL8,F11R,HBEGF,MMP9,NGF,NPPB	234 (22)
troglitazone		chemical drug		-1.804	2.38e-06	ANGPTL4,APC,BAX,BMP1,CCL2,CDKN2A,CRYAB,CXCL1,CXCL6,CXCL8,EGLN3,FN1,ICAM1,IL6,LAMA4,MMP3,MMP9,MT1G,MT1H,MUC1,NFKB1,NFKBIA,PADI2,PPARGC1A,PTGES,PTGS2,SERPINE1,TGIF1,TRIB3	215 (19)
ramipril		chemical drug		-1.913	3.62e-06	CTGF,FN1,IL6,ITGA2,MMP2,MMP9,PTGS2,TIMP1	75 (3)
rebamipide		chemical drug		-0.264	3.73e-06	CXCL8,IL6,MMP9,MUC1,SOD2,TIMP1	245 (15)
ethidium		chemical drug			3.73e-06	CTGF,CYR61,MMP1,PLAU,SERPINE1,TIMP1	253 (15)
zinc		chemical drug		1.254	4.94e-06	BAX,CA2,CDKN2A,CNN1,ENO1,IL6,MAP2K1,NFKBIA,NGF,PTGS2,SLC30A1,TGM2	275 (21)
lithium chloride		chemical drug		0.237	5.3e-06	B4GALT1,BAX,BCL3,BMP2,BMP7,DCT,FAM135B,MMP2,MT1G,NOTCH3,PTGS2,PTX3,TAGLN,VCAN	247 (21)
thalidomide		chemical drug		-1.979	5.83e-06	CXCL8,GADD45B,ICAM1,IL6,PDGFB,PLAUR,SERPINE1,TRAF1	296 (20)
pioglitazone		chemical drug		-1.526	7.51e-06	ANGPTL4,AQP1,BAX,CTGF,CXCL8,FBP2,FN1,HAS1,ICAM1,IL6,MMP9,MUC1,NCEH1,PPARGC1A,PTGS2,SERPINE1,SOD2	238 (21)
methotrexate		chemical drug		0.163	9.8e-06	ABCD3,C7,CASP4,CCL2,CFB,CTSS,CXCL8,FPR1,ICAM1,ID1,IGFBP3,IL1A,IL6,ITGA1,MAP2K6,NQO1,PTGS2,S100A11,SELENOP,THBS1,ZFP36L1	315 (20)
nifedipine		chemical drug		-0.958	1.06e-05	ATP2B2,BMP2,CCL2,DUSP4,EDN1,FN1,IL1A,IL6,NGF,PTGS2,SGK1	244 (20)
eicosapentenoic acid		chemical drug		-1.175	1.3e-05	ANGPTL4,CCL2,IGF1,IL6,MMP1,MMP10,MMP9,NFKB1,PTGES,PTGS2,SERPINE1,TGFB3	287 (20)
minocycline		chemical drug		-1.382	1.51e-05	ALOX5,BAX,CXCL8,ICAM1,IL1A,IL6,NANOS1,NGF,PDGFB,PTGS2	247 (19)
suramin		chemical drug		-1.071	1.54e-05	CCL2,CXCL8,FST,ICAM1,IL6,LOX,PTGS2	222 (20)
fenretinide		chemical drug		-1.702	1.56e-05	ANKRD1,ATP1B2,ELF3,IGF1,IL6,ILK,MMP9,MUC1,NFKBIA,PTGS2,TRAF1	252 (15)
betulinic acid		chemical drug		-1.664	1.96e-05	BAX,IL6,MMP2,MMP9,NOX4,PTGS2,TIMP1	271 (21)
tacrolimus		chemical drug		0.553	2.12e-05	ABCD3,BAX,CCL2,CHN2,CXCL8,DPYSL3,EDN1,FN1,HELLS,ID3,JUNB,KCNK3,NFKBIA,PTGS2,SMAD7,SOD2,TNC,TNFRSF12A	262 (17)
mycophenolate mofetil		chemical drug			2.46e-05	CCL2,FN1,ICAM1	174 (11)
latanoprost		chemical drug			2.46e-05	MMP2,MMP3,MMP9	151 (7)
vitamin D		chemical drug		0.811	3.19e-05	BAX,CCL2,CDK1,CYR61,IFI27,IL6,NFKBIA,SGK1,VDR	265 (21)
dipyridamole		chemical drug		-1.664	3.95e-05	CCL2,IL6,MMP2,MMP9,PTGS2,TIMP1	274 (21)
thioctic acid		chemical drug		-1.977	4.25e-05	BAX,CCL2,CXCL8,ICAM1,IL6,MMP2,MMP9,NQO1,SOD2	210 (16)
levofloxacin		chemical drug		-1	4.55e-05	CXCL8,IL1A,IL6,MMP3
dexmedetomidine		chemical drug		-1.969	4.87e-05	CCL2,CXCL8,DDIT4,IL6,PTGS2	212 (18)
emodin		chemical drug		-1.294	4.89e-05	BAX,CLDN4,CXCL8,FN1,ICAM1,IL6,MMP2,MMP9,SOD2	233 (14)
dexamethasone phosphate		chemical drug		-0.128	5.13e-05	DDIT4,ID3,IL6,NFKBIA,SGK1,THBS1	244 (7)
sirolimus		chemical drug		-1.546	5.36e-05	ADA,ADM,BAX,BCL3,BMP2,CD68,CDKN2A,CLIC1,DDIT4,EBI3,ENO1,FN1,FPR1,ICAM1,ID1,IL6,JUNB,LDHA,MMP1,MMP2,MMP3,MMP9,NTS,PGK1,PLAUR,PPARGC1A,SERPINE1,SLC1A5,SLC2A3,SRSF3,TIMP1,TPI1	240 (19)
ursolic acid		chemical drug		-1.591	5.61e-05	AKR1B1,BAX,EIF4EBP1,MMP1,MMP2,MMP3,MMP9,PTGS2,SOD2	260 (15)
andrographolide		chemical drug		-1.741	5.7e-05	BAX,FN1,ICAM1,IL6,MMP9,PTGS2,TIMP1	217 (17)
rimonabant		chemical drug		-1.104	6.59e-05	CXCL8,IL6,MMP9,NGF,PTGS2,SERPINE1	231 (20)
salicylic acid		chemical drug		-1.122	6.7e-05	BGN,CDK1,CTGF,CXCL8,IL1A,IL6,MMP9,PTGS2	203 (14)
ketorolac		chemical drug		0.254	8e-05	CXCL8,IL6,NFKBIA,PTGS2	254 (20)
berberine		chemical drug		-1.863	8.04e-05	BAX,CCL2,CXCL8,FN1,ICAM1,IL6,MMP1,MMP2,MMP9,PTGS2,SPHK1,TIMP1	209 (15)
fluocinolone acetonide		chemical drug		-0.707	9.05e-05	ANGPTL4,ANGPTL7,AQP1,MT1E,MT1H,MT1X,MXRA5,RASL11B
procysteine		chemical drug			9.63e-05	CCL2,IL6,SMPD3	150 (7)
nitrofurantoin		chemical drug		1.343	0.000108	BAX,CTSS,ID1,IER3,IGF1,IGFBP3,IL6,LOX,MAP2K1,NFKBIA,NQO1,S100A11,SELENOP,TIMP1,TNFRSF12A
metformin		chemical drug		-0.881	0.000112	BAX,BMP2,CCL2,CXCL8,DDIT4,FN1,IGF1,IL6,ILK,MMP9,NFKBIA,PTGS2,SELENOP,SERPINE1	275 (23)
zoledronic acid		chemical drug		-0.699	0.000118	CXCL8,CYR61,IL6,MMP2,MMP9,NOX4,PTGS2	230 (22)
caffeine		chemical drug		-1.403	0.00012	CDK1,CDKN2A,CTGF,CXCL8,JUNB,PPARGC1A,PTGS2,SRSF3,THBS1	256 (17)
enalapril		chemical drug		0.707	0.000121	CDKN2A,CLDN4,FBLIM1,IER3,SERPINE1,TGIF1,TIMP1,TNFRSF12A	246 (7)
artesunic acid		chemical drug		-1.067	0.000129	BAX,CCL2,MMP7,MMP9,PTGS2	211 (16)
S-equol		chemical drug			0.00013	IL6,MMP2,MMP9,SERPINE1	273 (18)
imiquimod		chemical drug		1.933	0.000133	CDKN2A,CXCL8,HHIP,ICAM1,IFITM1,IL1A,IL6,JUNB,PTGS2,SOD2	178 (16)
propranolol		chemical drug		-1.455	0.000139	DIO2,ICAM1,IGF1,IL6,NFKBIA,PPARGC1A,PTGS2	313 (25)
17-alpha-ethinylestradiol		chemical drug		-1.183	0.000171	BCL3,CD68,CD74,CDK1,CTSS,CXCL6,IGF1,MMP9,MUC1,PLK3,SGK1,SLC40A1,TGFB3,TGM2	268 (13)
morphine		chemical drug		0.762	0.000189	ADM,BAX,CXCL8,FOSL2,IL6,JUNB,MAP2K1,MMP9,PPP1R14C,PTGES,PTGS2,SYNPO,THBS1	269 (20)
acetovanillone		chemical drug		-1.915	0.000192	CCL2,EDN1,MMP2,MMP9,NPPB,PTGS2,SOD2	212 (17)
amphetamine		chemical drug		1.094	0.000198	BAX,FAP,FOSL2,ICAM1,INHBA,JUNB,NTS,RGS3,SGK1,TNFAIP3	129 (7)
celecoxib		chemical drug		-0.602	0.000203	ALOX5,BAX,CD68,CD70,CLDN4,ICAM1,ID1,MMP2,MMP9,PTGS2,SERPINE1,TRAF1	256 (18)
L-buthionine (SR)-sulfoximine		chemical drug		0	0.000223	MMP1,NFKBIA,NQO1,SERPINE1,TNFAIP3	231 (11)
ibuprofen		chemical drug		-0.115	0.000223	EDNRB,IL6,MMP1,MMP2,MMP9,PTGS2,SERPINA3	254 (17)
retinoid		chemical drug		0.557	0.000223	EDN1,HBEGF,IGFBP3,PTGS2,RPE65,TGFBI,UBD	305 (19)
SRT1720		chemical drug			0.000236	CXCL8,IL6,MMP9	288 (22)
grepafloxacin		chemical drug			0.000236	CXCL8,IL1A,IL6	132 (7)
salinosporamide A		chemical drug		-1.109	0.000285	BAX,ICAM1,MMP9,PTGS2,TRAF1	227 (10)
trientine		chemical drug		-1.987	0.000293	FN1,IGF1,IGFBP3,SERPINE1
topotecan		chemical drug		1.212	0.000317	AKAP12,BCL3,EFNB1,ENO1,GRID2,ITGA2,JUNB,MSH2,PLK2,PLK3,PTGS2,RBMS3,RCBTB2,SESN2,SRSF3	205 (7)
auranofin		chemical drug			0.000414	CXCL8,IL6,NQO1,PTGS2	193 (22)
epicatechin gallate		chemical drug		-0.537	0.00045	CDKN2A,CXCL8,ICAM1,IL6,PTGS2	279 (21)
glycitein		chemical drug			0.000461	IL6,MMP3,MMP9	259 (16)
erismodegib		chemical drug			0.000461	MMP1,MMP2,MMP9	190 (9)
asoprisnil		chemical drug		0.577	0.000552	EGF,IGF1,MT1G,MT1H,SGK1,TGFB3
deoxycorticosterone acetate		chemical drug		1.387	0.000554	CD68,EDN1,PTGS2,SLC26A4,TNC
nystatin		chemical drug			0.000566	CXCL8,ICAM1,IL6,TIMP1	199 (15)
coomassie brilliant blue		chemical drug		0	0.000566	EGF,IL6,LIF,PTGS2
noscapine		chemical drug		-1.98	0.000566	ICAM1,MMP9,PTGS2,TRAF1	258 (14)
loxoribine		chemical drug		1.067	0.000566	CXCL8,IL6,PTGES,PTGS2	186 (13)
beta-1,3-glucan		chemical drug		1	0.000566	FGF1,IL6,ITGB3,PDGFB
alitretinoin		chemical drug		0.49	0.000628	ATP1A3,CASP4,CCL20,CYP26A1,FN1,IL6,IRF1,MMP1,MMP9,MUC1,PLAU,UBA7,WNT5B	248 (23)
fluvastatin		chemical drug		-1.229	0.000643	AGTRAP,CXCL8,EDN1,IL6,PTGS2,SERPINE1	297 (20)
pentoxifylline		chemical drug		-0.896	0.000643	CTGF,ICAM1,IL6,NFKBIA,NPPB,TIMP1	219 (17)
amphotericin B		chemical drug			0.000754	CCL2,CXCL8,IL6,TIMP1	241 (15)
perindopril		chemical drug		-1.972	0.000754	CTGF,EGF,IL6,NGF
phenylephrine		chemical drug		1.48	0.000788	ANKRD1,DIO2,EDN1,EDNRB,FST,NPPB,PTGS2,RRAD	247 (18)
nadifloxacin		chemical drug			0.000789	CXCL8,IL1A,IL6
pictilisib		chemical drug			0.000789	ANGPTL4,CXCL8,LDHA	285 (12)
N-methyl-D-aspartate		chemical drug		1.054	0.00083	ATP2B2,BAX,CCL2,EDN2,LIF,PTGS2,SERPINF2	265 (20)
3,4-dihydroxyphenylethanol		chemical drug			0.000848	MMP9,PTGS2	180 (12)
zileuton		chemical drug			0.000848	ICAM1,PTGS2
E-4031		chemical drug			0.000848	CCL2,IL6
dofetilide		chemical drug			0.000848	CCL2,IL6
lanreotide		chemical drug			0.000848	IGF1,IGFBP3
paricalcitol		chemical drug		-0.747	0.000859	BMP2,FN1,ICAM1,PTGS2,TIMP1,VDR	197 (19)
lovastatin		chemical drug		-0.75	0.000889	CCL2,COTL1,CTGF,HELLS,IL1A,IL6,IRF1,NOX4,PTGS2,SERPINE1,SV2A	223 (16)
PD 123319		chemical drug		0.6	0.00098	BAX,FOSL2,PTGS2,SERPINE1,TIMP1	280 (20)
magnesium sulfate		chemical drug			0.00124	ADM,IL6,NFKBIA	157 (7)
huperzine A		chemical drug			0.00124	CCL2,IL6,NGF
triclosan		chemical drug		0	0.00126	IL6,NQO1,PLAU,TIMP1	148 (7)
ethyl pyruvate		chemical drug		-1.982	0.00126	BAX,IL6,MMP9,PTGS2	258 (20)
rofecoxib		chemical drug		-1.893	0.00126	MMP2,NGF,PTGES,PTGS2	232 (14)
clenbuterol		chemical drug		0.802	0.00126	CXCL1,NGF,PPARGC1A,VDR	60 (4)
bortezomib		chemical drug		-0.886	0.00128	BAX,CDKN2A,CRYAB,CXCL8,DMD,GADD45B,ICAM1,IGF1,IGFBP3,IL6,KLF9,LIF,NFKB1,NOX4,PTGS2,SERPINA3	291 (21)
ribavirin		chemical drug		1.109	0.00128	CXCL8,IFI27,IFI6,IFITM1,IL6,IRF1	237 (19)
silymarin		chemical drug			0.00137	ICAM1,IL6,LTB,MMP9,PPARGC1A	298 (23)
sulforafan		chemical drug		-1.781	0.0014	AKR1B1,BAX,CCL2,CXCL8,ICAM1,IL6,MMP9,NFKBIA,NQO1,PTGES,PTGS2	266 (19)
fenofibrate		chemical drug		-1.549	0.00164	ABCD3,ANGPTL4,CASP4,CCL2,CXCL8,EDN1,FBP2,GLUL,HILPDA,ICAM1,IL6,NFKB1,NPPB,PCK2,PTGS2,SERPINE1,SOD2	204 (17)
BQ 123		chemical drug			0.00181	CCL2,CTGF,IL6	251 (21)
fingolimod		chemical drug		-1.673	0.00192	BAX,CTGF,FN1,ICAM1,IL6,SERPINE1,SPHK1	221 (20)
mitomycin C		chemical drug		0.842	0.00192	BAX,CXCL8,HBEGF,NQO1,PEG3,SESN2,TYMP	265 (15)
isoprenaline		chemical drug			0.00195	CTGF,MMP9,NGF,NPPB	262 (15)
thioridazine		chemical drug		0	0.00195	NTS,SERPINA3,SLC2A3,TAGLN
tanespimycin		chemical drug		-0.98	0.0021	CDK1,CDKN2B,CXCL8,FLT3,LDHA,PLAU,SERPINE1,SOD2,TNFAIP3,TYMP	268 (15)
mibolerone		chemical drug		-0.302	0.00214	CD74,CDK1,CYP4V2,FKBP11,FOSL2,IGF1,IGFBP3,MMP1,PGK1,PRELP,TGFBI
rolipram		chemical drug		-0.277	0.00217	CCL2,IL6,MMP9,PTGS2,SYNPO	264 (22)
trans-hydroxytamoxifen		chemical drug		0	0.00224	DDIT4,DUSP4,EFNA1,GPRC5A,IER3,IRF6,MUC1,PLK2,TGFB3,TM4SF1	176 (7)
plerixafor		chemical drug			0.00238	IL6,MMP1,MMP3,MMP9	211 (20)
finasteride		chemical drug		1	0.00238	BAX,EDN1,IL6,TGFB3	115 (6)
mineralocorticoid		chemical drug			0.00249	SGK1,SLC26A4
benfotiamine		chemical drug			0.00249	AKR1B1,NOX4
fluoroquinolone		chemical drug			0.00249	MMP2,MMP9
pycnogenols		chemical drug			0.00249	CXCL8,PTGS2	149 (7)
glucuronyl glucosamine glycan sulfate		chemical drug			0.00249	FN1,HSPG2
riociguat		chemical drug			0.00249	SERPINE1,TIMP1	150 (7)
astemizole		chemical drug			0.00249	CCL2,IL6
amifostine		chemical drug			0.00249	PTGES,PTGS2
minodronate		chemical drug			0.00249	CCL2,ICAM1
nomifensine		chemical drug			0.00249	IL6,LIF
tenidap		chemical drug			0.00249	IL6,PTGS2	201 (7)
danazol		chemical drug			0.00249	CXCL8,IL6
beraprost		chemical drug			0.00253	CCL2,EDN1,FN1
cephaloridine		chemical drug		0.103	0.00258	ANGPTL4,CCL20,CTGF,CXCL14,DDIT4,FBP2,NQO1,TNFRSF12A,TRIB3
n-3 fatty acids		chemical drug		-0.97	0.00259	ALOX5,BAX,CCL2,IL6,PDGFB,PTGS2	205 (18)
entinostat		chemical drug		-0.055	0.00278	BAX,IGFBP3,MMP1,MMP2,MMP3,MMP9,SERPINE1	233 (16)
alendronic acid		chemical drug			0.00288	CXCL8,EFNB1,ID1,IL6	178 (7)
butaprost		chemical drug		0.545	0.00288	CTGF,IL6,MMP9,PTGS2	203 (17)
potassium chloride		chemical drug		1.342	0.0031	ATP2B2,CDK1,EGR2,ID1,ID3,IGF1,PIM3,PTGS2	302 (25)
nitroglycerin		chemical drug			0.00341	CXCL8,IL6,PLAUR	258 (17)
montelukast		chemical drug			0.00341	CXCL8,IL6,MMP3	219 (11)
edaravone		chemical drug			0.00341	CCL2,IL6,PTGS2	225 (16)
orlistat		chemical drug			0.00341	CCL2,CXCL8,ICAM1	168 (11)
theophylline		chemical drug			0.00341	CXCL8,IL6,THBS1	291 (21)
amiodarone		chemical drug			0.00369	CXCL8,ICAM1,SLC2A3,SOD2,TAGLN
docetaxel		chemical drug		0.937	0.00406	BAX,CDK1,CDKN2A,ITGA2,ITGB3,PLAU,PTGS2,THBS1,TUBB3,TUBB4A	285 (23)
zidovudine		chemical drug			0.00407	BCL3,CCL2,CDKN2A,CXCL8
5-fluorouracil		chemical drug		-0.964	0.00417	ACOX3,BAX,CDK1,CDKN2A,FXYD3,LDHA,PGK1,PSME1,PSME2,PTGS2,SPINK1,THBS1,TMSB10/TMSB4X,TNFRSF12A,TPI1,UBD	283 (20)
3,3'-diindolylmethane		chemical drug		-0.419	0.00422	BAX,IFIT1,IL6,NFKBIA,NQO1,PTGS2,TAP1	307 (26)
vorinostat		chemical drug		-1.002	0.00435	BAX,CDK1,CDKN2A,EDN1,ICAM1,IL6,IRF1,MMP2,MMP9,NFKBIA,PDGFB,PTGS2,PTP4A3,TRAF1	301 (23)
azithromycin		chemical drug			0.00445	IL6,MMP9,TREM1	224 (15)
chlorcyclizine		chemical drug			0.00445	SERPINA3,SLC2A3,TAGLN
metoprolol		chemical drug			0.00445	AQP1,EDN1,IL6
buthionine sulfoximine		chemical drug			0.00445	HBEGF,MMP1,PTGS2	213 (15)
dimethyl sulfoxide		chemical drug		-0.213	0.00454	ALOX5,BMP2,COL22A1,CXCL8,EIF4EBP1,KAT2B,NPPB,NUPR1,PTK2B,SMPD3
conjugated linoleic acid		chemical drug		-1.98	0.00468	ANGPTL4,CXCL8,MMP9,PPARGC1A,PTGS2	264 (18)
methyl-beta-cyclodextrin		chemical drug		1.067	0.00477	CXCL8,IL6,NFKB1,SERPINE1	259 (22)
NSC719239		chemical drug			0.00489	ITGA2,ITGA5
arzoxifene		chemical drug			0.00489	IGF1,TGFB3
lansoprazole		chemical drug			0.00489	CXCL8,PTGS2	155 (10)
trimetazidine		chemical drug			0.00489	CTGF,PPARGC1A	159 (7)
busulfan		chemical drug			0.00489	CDKN2A,IL1A	132 (7)
tiotropium		chemical drug			0.00489	MMP1,MMP2
Vi capsular polysaccharide		chemical drug			0.00489	CXCL8,IL6	169 (7)
imatinib		chemical drug		-1.026	0.00507	BMP2,BMP7,FN1,ID1,IL6,ITGA1,MMP1,SPIB	323 (27)
alpha-tocopherol		chemical drug		-0.594	0.00555	BAX,CTGF,IL1A,IL6	186 (14)
perhexiline		chemical drug			0.00566	SERPINA3,SLC2A3,TAGLN
amiloride		chemical drug			0.00566	PLAUR,PTGS2,SRSF3
moxonidine		chemical drug			0.00705	LRP2,P2RY1,P2RY2
dihydroartemisinin		chemical drug			0.00705	MMP2,MMP9,PTGS2	285 (22)
prazosin		chemical drug			0.00705	CCL2,DIO2,IL6	182 (15)
gamma-tocotrienol		chemical drug			0.00705	IL6,NFKBIA,TNFAIP3	256 (15)
tetrodotoxin		chemical drug		1.067	0.00735	GRID2,ID1,PPARGC1A,TAP1	150 (7)
sodium selenite		chemical drug		-0.339	0.00735	BAX,MMP9,PTGES,PTGS2	200 (16)
isoflurane		chemical drug			0.00735	BAX,ICAM1,IL6,SPHK1	259 (20)
PC-SPES		chemical drug			0.00741	ALOX5,CCL2,ID1,IFI27,IRF1,MYL6,TMSB10/TMSB4X,TUBA4A
eritoran		chemical drug			0.00799	CXCL8,IL6	135 (7)
dienogest		chemical drug			0.00799	CXCL8,PTGS2
rintatolimod		chemical drug			0.00799	IL1A,IL6	143 (7)
lupeol		chemical drug			0.00799	NFKB1,PTGS2
sulfamethoxazole/trimethoprim		chemical drug			0.00799	CXCL8,IL6
tranexamic acid		chemical drug			0.00799	IL1A,PLAU	161 (10)
aurothiomalate		chemical drug			0.00799	HAS1,NQO1
oxytetracycline		chemical drug			0.00799	BMP2,ID1
vidarabine		chemical drug			0.00799	BMP2,IL6	184 (12)
clofibrate		chemical drug		-1.51	0.00835	ABCD3,BAX,BMP7,CDK1,CXCL8,IL6,NQO1,PTGS2	215 (20)
titanium dioxide		chemical drug		-0.132	0.00838	CRYAB,EGF,IGF1,IL6
AGN194204		chemical drug		1.765	0.00839	CDK1,COTL1,CRABP2,CRYBG1,CSRP1,GBP3,IRF1,LGALS1,MMP9,TAP1,TIMP1
clarithromycin		chemical drug			0.00862	CXCL8,FN1,IL6	225 (16)
lonafarnib		chemical drug			0.00862	MMP9,PTGS2,TRAF1	256 (19)
shikonin		chemical drug			0.00862	BAX,CXCL8,TIMP1	220 (20)
amlodipine		chemical drug			0.00862	EDN1,ENO1,PTGS2	174 (11)
fluoxetine		chemical drug		-1.633	0.00874	BAX,HTR2B,IL6,MMP2,SERPINA3,SLC2A3,TAGLN	266 (19)
ritonavir		chemical drug		-1	0.00879	BMP1,CRYAB,CXCL8,ICAM1,IL6,MMP9,MT1G,MT1H,PADI2,WNT5B	242 (21)
seocalcitol		chemical drug		1.698	0.00923	ANKRD1,NGF,PDLIM7,PTGS2,SGK1,VDR	276 (21)
GW501516		chemical drug		-0.647	0.00992	ANGPTL4,CXCL6,IGFBP3,IL1A,IL6,LIPG,PPARGC1A,THBS1	240 (18)
silicon dioxide		chemical drug			0.0104	CCL2,CXCL8,JUNB
erythromycin		chemical drug			0.0104	CXCL8,ICAM1,IL6
diethylstilbestrol		chemical drug		1.349	0.0106	CFB,CRABP2,CXCL6,EGF,GAL,GREM1,HBEGF,IGF1,IGFBP3,INHBA,LTBP2,PDGFB,TGFB3
bryostatin 1		chemical drug		1.953	0.0107	CXCL8,IL2RG,IL6,TRAF1
bardoxolone methyl		chemical drug		-1.982	0.0107	IL6,MMP9,PTGS2,TRAF1
olmesartan medoxomil		chemical drug			0.0118	IL6,PTGS2
acetazolamide		chemical drug			0.0118	AQP1,SLC26A4
warfarin		chemical drug			0.0118	PDGFB,PROCR
eprosartan		chemical drug			0.0118	FN1,SERPINE1
saquinavir		chemical drug			0.0118	MMP9,NFKBIA
quinapril		chemical drug			0.0118	ADM,CTGF
AGI-1067		chemical drug			0.0118	CCL2,IL6
aurintricarboxylic acid		chemical drug			0.0118	GRIA2,PTN
zofenopril		chemical drug			0.0118	IL6,TIMP1
canrenoate potassium		chemical drug			0.0118	EDN1,PTGS2
lithium		chemical drug		-0.501	0.012	BAX,CXCL8,IL6,MMP9,NFKB1,PTGS2,SSTR2
linsidomine		chemical drug			0.012	CDKN2A,MMP1,PTGS2,SLC23A2
everolimus		chemical drug		0.849	0.012	CDK1,CTGF,MMP2,NCEH1
daunorubicin		chemical drug			0.012	ABCA2,BAX,IL6,TAP1
pirfenidone		chemical drug			0.0123	CCL2,CTGF,FN1
iloprost		chemical drug			0.0123	CCL2,CTGF,CXCL8
bafilomycin A1		chemical drug		-0.152	0.0134	CLDN4,NFKBIA,PTGS2,TRIB3
propylthiouracil		chemical drug			0.0137	DIO2,GAS2,GLUL,IGF1,LGALS1,SLC13A3,SLC16A10,SPINK1
retinol		chemical drug			0.0145	CXCL8,CYP26A1,IL6
nitroprusside		chemical drug		-0.277	0.0149	ACTN1,ADM,IGF1,PPARGC1A,PTGS2
semaxinib		chemical drug			0.0149	IL6,MMP9,PTGS2,THBS1
triamcinolone hexacetonide		chemical drug			0.0161	ICAM1,IL1A
phytoestrogen		chemical drug			0.0161	BMP2,LIF
zimelidine		chemical drug			0.0161	SERPINA3,TAGLN
diacerein		chemical drug			0.0161	BAX,IL6
manidipine		chemical drug			0.0161	CXCL8,IL6
vinpocetine		chemical drug			0.0161	CXCL8,ICAM1
diclofenac		chemical drug			0.0166	CLDN4,IL1A,IL6,PTGS2
calcipotriene		chemical drug			0.0168	CXCL8,JUNB,PLAU
vemurafenib		chemical drug			0.0168	CXCL8,DCT,IL6
CEP-1347		chemical drug			0.0168	IL6,PLAU,PTGS2
triflusal		chemical drug			0.0168	CD74,CXCL8,PTGS2
chlorogenic acid		chemical drug			0.0168	CCL2,IL6,PTGS2
SN-38		chemical drug			0.0183	BAX,CCL20,GNG11,IL1A
chromium		chemical drug		-0.447	0.0188	CXCL8,ELF3,NQO1,TNFAIP2,ZWINT
leptomycin B		chemical drug			0.0194	FGF1,IL6,PTGS2
ibudilast		chemical drug			0.0211	IL6,NGF
filgotinib		chemical drug			0.0211	IL6,MMP3
proteasome inhibitor		chemical drug			0.0211	AQP1,BAX
niflumic acid		chemical drug			0.0211	CXCL8,IL6
NCX-4040		chemical drug			0.0211	NQO1,PTGS2
alpha-tocopherol succinate		chemical drug			0.0211	FGF1,IL1A
3M-001		chemical drug		1.982	0.022	CCL2,CXCL8,IL6,PTGS2
ABT-737		chemical drug			0.0222	CXCL8,IL6,IRF1
tranilast		chemical drug			0.0222	CXCL1,CXCL8,IL6
PD 153035		chemical drug			0.0222	CCL2,CXCL8,PTGS2
tetracycline		chemical drug		-0.128	0.0234	CTGF,JAG1,PCDH18,SEMA6D,SERPINE1,SOD2
memantine		chemical drug		-0.48	0.0241	ATP2B2,BAX,NFKBIA,TAP1
ketamine		chemical drug			0.0251	CXCL8,NQO1,PTGS2
probucol		chemical drug			0.0251	BMP2,CTGF,SERPINE1
chelerythrine		chemical drug			0.0251	ICAM1,IL6,NPPB
bromocriptine		chemical drug		1.067	0.0262	CCL2,MMP2,NGF,NTS
estradiol valerate		chemical drug			0.0266	NGF,TUBB4A
nedocromil sodium		chemical drug			0.0266	MMP2,MMP9
raltitrexed		chemical drug			0.0266	FXYD3,TMSB10/TMSB4X
racemic flurbiprofen		chemical drug			0.0266	MMP9,PTGS2
capsaicin		chemical drug		-0.767	0.0267	CXCL8,IGF1,MMP2,MMP9,PTGS2
bosentan		chemical drug			0.0283	BAX,EDN1,ICAM1
oxymatrine		chemical drug			0.0283	BAX,FN1,SMAD7
cannabidiol		chemical drug			0.0283	FN1,ID1,PTGS2
pravastatin		chemical drug			0.0285	BAX,CCL2,COTL1,ICAM1,IL6
artemether		chemical drug			0.0291	MMP2
levocetirizine		chemical drug			0.0291	MMP2
AEOL 10113		chemical drug			0.0291	BAX
rimantadine		chemical drug			0.0291	CXCL8
tandutinib		chemical drug			0.0291	ID1
black cohosh extract		chemical drug			0.0291	SERPINE1
flunixin meglumine		chemical drug			0.0291	IL6
tideglusib		chemical drug			0.0291	IGF1
tyrosine kinase inhibitor		chemical drug			0.0291	FN1
beractant		chemical drug			0.0291	CXCL8
BMS-275183		chemical drug			0.0291	THBS1
hexamethonium		chemical drug			0.0291	IL6
L-threo-safingol		chemical drug			0.0291	CXCL8
prednisolone acetate		chemical drug			0.0291	IL6
nitazoxanide		chemical drug			0.0291	IL6
flunitrazepam		chemical drug			0.0291	CXCL8
remoxipride		chemical drug			0.0291	NTS
tolrestat		chemical drug			0.0291	CXCL8
tropisetron		chemical drug			0.0291	IL6
repaglinide		chemical drug			0.0291	CCL2
terameprocol		chemical drug			0.0291	CDK1
potassium iodide		chemical drug			0.0291	CXCL8
boric acid		chemical drug			0.0291	MUC1
procaterol		chemical drug			0.0291	ICAM1
podophyllotoxin		chemical drug			0.0291	CTGF
idebenone		chemical drug			0.0291	NGF
poractant alfa		chemical drug			0.0291	CXCL8
methylcellulose		chemical drug			0.0291	CDKN2A
gestodene		chemical drug			0.0291	TGFB3
corticosteroid		chemical drug			0.0309	AQP1,CXCL8,IL6,MMP1
GW7647		chemical drug			0.0316	ABCD3,CDKN2A,PPARGC1A
clozapine		chemical drug		-0.218	0.0323	GRIA2,IL6,NTS,PPARGC1A,SGK1
6-mercaptopurine		chemical drug			0.0327	CXCL8,IL6
farglitazar		chemical drug			0.0327	EDN1,SGK1
Trolox C		chemical drug			0.0327	CXCL8,MMP9
sodium dodecyl sulfate		chemical drug			0.0327	IL6,SERPINE2
clomipramine		chemical drug			0.0327	SERPINA3,SLC2A3
tolbutamide		chemical drug			0.0327	ITPR3,PTPRN
mesalamine		chemical drug			0.0327	PTGS2,SOD2
gossypol		chemical drug			0.0327	CXCL1,CXCL8
3-deazaneplanocin		chemical drug		1.303	0.0343	DUSP4,IGFBP3,NUPR1,PLAU,PPP1R18
amitriptyline		chemical drug			0.0352	SERPINA3,SLC2A3,TAGLN
imipramine		chemical drug			0.0389	SERPINA3,SLC2A3,TAGLN
teriflunomide		chemical drug			0.0392	ICAM1,IL6
coal tar		chemical drug			0.0392	NQO1,PTGS2
meloxicam		chemical drug			0.0392	PTGES,PTGS2
baclofen		chemical drug			0.0392	BMP2,MMP3
zeaxanthin		chemical drug			0.0392	MMP2,TIMP1
hesperetin		chemical drug			0.0392	MMP3,PPARGC1A
puerarin		chemical drug			0.0392	BAX,PTGS2
midostaurin		chemical drug			0.0392	FLT3,PTGS2
scopolamine		chemical drug			0.0392	IL6,MMP9
nandrolone		chemical drug			0.0392	IL6,SOD2
panobinostat		chemical drug		1.165	0.0415	CDK1,CRYAB,FLT3,PTGS2
ciprofloxacin		chemical drug		-0.816	0.042	ACTN1,CD68,COLEC12,ICAM1,MMP2,NRCAM,SHMT2
acetaminophen		chemical drug		0.128	0.0423	GLUL,ICAM1,IGF1,IGFBP3,IL1A,IL6,NQO1,PLAUR,PTGS2,SELENOP
choline fenofibrate		chemical drug			0.0429	CDKN2A,NFKBIA,SERPINE1
WR 1065		chemical drug			0.0429	BAX,CASP4,ZFP36L1
bicalutamide		chemical drug		-1	0.0445	DDIT4,MMP2,PMEPA1,SPINK1
apomorphine		chemical drug			0.047	APC,BAX,PTN
ST1926		chemical drug		-1.706	0.0481	AKR1B1,ATP2B2,CLIC1,ENO1,ITGA11,LGALS1,PFN1,SRSF3,TMSB10/TMSB4X
CD 437		chemical drug		-1.765	0.0781	AKR1B1,BAX,CLIC1,ENO1,ITGA11,LGALS1,NFKBIA,PFN1,SRSF3,TMSB10/TMSB4X
pyrrolidine dithiocarbamate		chemical reagent	Inhibited	-4.149	3.2e-12	BDKRB1,BMP2,CCL2,CTGF,CXCL1,CXCL6,CXCL8,ICAM1,IGF1,IL6,IRF1,MMP1,MMP2,MMP7,MMP9,NFKB1,NFKBIA,PGK1,PTGS2,SERPINE1,SOD2	211 (16)
SB-431542		chemical reagent	Inhibited	-2.704	8.95e-11	BGN,CDKN2A,CTGF,FAP,FN1,FST,GADD45B,GAL,ID1,ID3,IGF1,ITGA11,LEFTY2,MMP2,SERPINE1,SMAD7,TGIF1,TNFAIP6,TNFRSF12A	294 (23)
diphenyleneiodonium		chemical reagent	Inhibited	-3.4	5.83e-08	BMP2,CCL2,CLDN4,CXCL8,FN1,IL6,MMP9,NOX4,PTGS2,SERPINE1,SOD2,TIMP1	214 (19)
NS-398		chemical reagent	Inhibited	-3.317	1.56e-06	BAX,CDKN2A,CXCL8,EGR2,F2R,ICAM1,IL1A,IL6,MMP2,MMP9,PTGES,PTGS2,TREM1	189 (15)
D609		chemical reagent	Inhibited	-2.19	5.62e-06	CCL2,CXCL8,IL6,MMP1,MMP9,PTGS2	242 (21)
2-(4-acetoxyphenyl)-2-chloro-N-methylethylamine		chemical reagent	Inhibited	-2.374	6.59e-05	CCL2,CXCL8,IL6,MMP1,MMP9,NFKB1	277 (15)
BAPTA-AM		chemical reagent	Inhibited	-2.569	0.000344	CCL2,CXCL8,FN1,ICAM1,IL6,MMP2,PTGS2	207 (17)
DMH1		chemical reagent	Inhibited	-2	0.000566	LOX,LOXL2,MMP2,PTGS2
2-(4-amino-1-isopropyl-1H-pyrazolo[3,4-d]pyrimidin-3-yl)-1H-indol-5-ol		chemical reagent	Inhibited	-2	0.136	CXCL6,EGR2,ID1,MTHFD2
Pam3-Cys-Ser-Lys4		chemical reagent	Activated	3.492	1e-10	BDKRB2,CASP4,CCL2,CXCL6,CXCL8,ICAM1,IL1A,IL32,IL6,IRF1,LTB,MMP1,MMP2,MMP3,MMP9,NFKB1,NFKBIZ,PTGES,PTGS2,SLC40A1,TGFB3	191 (15)
Ni2+		chemical reagent	Activated	3.14	5.57e-10	ANGPTL4,CCL2,CCL20,CXCL1,CXCL6,CXCL8,ICAM1,IL1A,IL6,LTB	257 (15)
2-bromoethylamine		chemical reagent	Activated	3.286	1.25e-07	CLDN4,ELF3,FBLIM1,IER3,LAMC2,S100A11,TGIF1,TIMP1,TMSB10/TMSB4X,TNFRSF12A,UPP1
fenamic acid		chemical reagent	Activated	3.429	6.52e-07	CDCP1,CLDN4,ELF3,FBLIM1,IER3,LAMC2,S100A11,TGIF1,TIMP1,TMSB10/TMSB4X,TNFRSF12A,UPP1
S-(2,3-bispalmitoyloxypropyl)-cysteine-GDPKHPKSF		chemical reagent	Activated	2.563	9.6e-07	CCL2,CXCL8,ICAM1,IL6,MMP9,PTGS2,SLC40A1	223 (19)
25-hydroxycholesterol		chemical reagent	Activated	2.023	1.51e-05	CHAC1,CXCL8,FOSL2,IL6,JUNB,MAFF,NFKBIA,PTGS2,SV2A,TRIB3	250 (18)
GnRH-A		chemical reagent	Activated	2.578	4.33e-05	CD68,EGR2,FST,GADD45B,IER2,JUNB,NFKBIZ,RRAD,SERPINE1,TRPM7	290 (21)
N-acetylsphingosine		chemical reagent	Activated	2.756	4.87e-05	BAX,CRYAB,CXCL8,MMP1,PTGS2,SERPINE1,SOD2,SPHK1	201 (17)
GW9662		chemical reagent	Activated	2.019	6.74e-05	ANGPTL4,BAX,CCL2,CTGF,EGLN3,FN1,IL6,MUC1,NPPB,PTGES,PTGS2	215 (18)
trinitrobenzenesulfonic acid		chemical reagent	Activated	3.24	9.09e-05	CD68,CXCL6,IL1A,IL6,MMP10,MMP3,MMP9,PTGS2,PTX3,TIMP1,TNFRSF12A	252 (19)
A23187		chemical reagent	Activated	2.268	0.000105	CXCL8,DDIT4,FN1,ICAM1,ID3,IGF1,IL6,INHBA,JUNB,NGF,PTGS2,SERPINE1	275 (19)
ionomycin		chemical reagent	Activated	3.075	0.000208	BMP2,CD70,CLDN4,CXCL8,EBI3,EIF4EBP1,ICAM1,IL6,ITPR3,LDHA,MMP9,NGF,P2RY2,PTGS2,SGK1	259 (22)
CP-55940		chemical reagent	Activated	2.188	0.000745	CCL2,CXCL8,JUNB,MAP2K1,NFKBIA,TNFAIP3	291 (22)
cobalt chloride		chemical reagent	Activated	2.215	0.0021	ADM,CXCL8,DDIT4,PGK1,PLAUR,PTGS2,SLC40A1,SPHK1	280 (16)
CpG ODN 1668		chemical reagent	Activated	2.388	0.00564	CXCL8,ICAM1,IL1A,IL6,NFKB1,PTGS2	199 (17)
cycloheximide		chemical reagent		0.291	9.66e-22	ADM,BAX,BDKRB1,BMP1,CCL2,CCL20,CDKN2D,CTGF,CXCL1,CXCL8,CYR61,DDIT4,DHRS2,DIO2,EDN1,FN1,FOSL2,FST,GADD45B,HBEGF,ICAM1,IFIT1,IGF1,IL1A,IL6,ITGB3,JUNB,KCND2,LARP6,LDHA,MMP1,MMP2,MMP7,NFKBIA,NFKBIE,NQO1,PDGFB,PGK1,PLAU,PLAUR,PTGS2,PTX3,RELB,SERPINE1,SLC30A1,THBS1,TIMP1,TNFAIP2,TNFAIP3,TNFAIP6,TNIP1,TRAF1,VDR	270 (14)
5-N-ethylcarboxamido adenosine		chemical reagent		0	3.23e-11	ADM,BCL3,CCL2,CCL20,CDKN2B,CTGF,CXCL8,EGR2,IER2,IL6,INHBA,JUNB,PLK2,PROCR,RGS3,SERPINE1,SPINT1,THBS1,VCAN,VDR	255 (18)
2-aminopurine		chemical reagent		-1.267	1.65e-07	CXCL1,CXCL8,IFI6,IFIT1,IGF1,IL6,NPPB,PTGS2	258 (19)
8-bromo-cAMP		chemical reagent		-0.342	1.18e-06	ADM,BMP2,BMP7,CTGF,DIO2,DUSP4,IGF1,IL6,ITPR3,LOX,MMP1,NQO1,PPARGC1A,PTGS2,SERPINE1,SGK1,SYNPO,TIMP1,TREM1	295 (22)
N-(3-oxododecanoyl)-homoserine lactone		chemical reagent		0.756	1.47e-06	CXCL6,CXCL8,IL1A,IL6,PTGES,PTGS2	307 (18)
CV 3988		chemical reagent		-1	1.02e-05	CCL2,ICAM1,IL6,ITGB3	187 (7)
bisphenol A diglycidyl ether		chemical reagent		-0.447	2.19e-05	EGLN3,ICAM1,PTGS2,SERPINE1,VDR	222 (13)
N,N-dimethylsphingosine		chemical reagent		-0.529	2.19e-05	FN1,ICAM1,IL6,PTGS2,SPHK1	200 (17)
DETA-NONOate		chemical reagent		1.159	2.36e-05	BGN,CXCL8,ICAM1,IL6,LOXL2,MMP9,PTGS2,SERPINE1,TIMP1	299 (23)
asiatic acid		chemical reagent		0.254	3.33e-05	BAX,CDK1,MMP9,PPARGC1A,SMAD7	237 (11)
N-formyl-Met-Leu-Phe		chemical reagent		1.959	3.48e-05	ACTN1,CCL2,CKAP2,CXCL8,IVNS1ABP,NFKBIA,PTGS2,TAGLN2	238 (18)
palmitoyl-Cys((RS)-2,3-di(palmitoyloxy)-propyl)-Ala-Gly-OH		chemical reagent		1.98	4.55e-05	CXCL8,ICAM1,IL6,PTGS2	174 (15)
methylselenic acid		chemical reagent			5.37e-05	B4GALT1,CDK1,CDKN2A,CDKN2D,ELF3,FN1,ID1,ID3,IGF1,IRF1,JUNB,MAP2K1,NFKB1,NQO1,PEG3,PTGES,RAPGEF4,SGK1,TNFAIP3,TUBA4A	320 (22)
R5020		chemical reagent		0.686	0.000108	CTGF,DUSP4,GAL,HBEGF,IER3,LAMC2,MT1X,MUC1,NFKBIA,SGK1	252 (17)
IDR-1002		chemical reagent		1.934	0.00013	CCL2,CCL20,CXCL1,CXCL8
U46619		chemical reagent		0.689	0.0002	CCL2,CDK1,CXCL8,NOX4	234 (22)
metribolone		chemical reagent		1.234	0.000235	ACTN1,AKAP12,BAX,CDKN2B,CRYAB,FPR1,IFITM2,IGF1,IL6,MMP1,MMP2,MMP7,PMEPA1,SELENOP,THBS1,TM4SF1,VCAN	297 (21)
[Lys15,Arg16,Leu27]VIP(1-7)GRF(8-27)		chemical reagent			0.000236	CCL2,CXCL8,IL6
manganese chloride		chemical reagent			0.000236	IL6,SLC39A14,SOD2	222 (15)
SR 144528		chemical reagent		-1.199	0.000293	CCL2,CXCL8,ICAM1,NFKBIA	286 (20)
CpG ODN 2006		chemical reagent		1.559	0.00042	CCL2,CXCL8,ICAM1,IFIT1,IL6,NFKB2,NFKBIZ,TRAF1	240 (16)
MIA-459		chemical reagent			0.000461	BAX,NFKB2,PTGS2
MIA-313		chemical reagent			0.000461	BAX,NFKB2,PTGS2
poly(U)RNA		chemical reagent			0.000461	CCL2,CXCL8,IL6	194 (15)
N(2)-(gamma-D-glutamyl)-meso-2,2'-diaminopimelic acid		chemical reagent		1.982	0.000566	CXCL8,ICAM1,IL1A,MMP9	212 (16)
ATP-gamma-S		chemical reagent			0.000713	CCL2,CXCL8,IL1A,IL6,MMP9,PTGS2,SOD2,THBS1	220 (20)
galactosylceramide-alpha		chemical reagent		1.977	0.000739	CCL2,CTGF,EBI3,EGR2,IL6,IRF1,JUNB	254 (16)
latrunculin B		chemical reagent		-1.131	0.000754	CNN1,CTGF,DMD,TAGLN	171 (10)
15-E2-isoketal modified phosphatidylethanolamine		chemical reagent			0.000789	CCL2,CXCL8,ICAM1	132 (7)
BAY-u9773		chemical reagent			0.000848	CCL2,IL6	35 (4)
101.10 peptide		chemical reagent		-1.981	0.000982	IL6,MMP3,MMP9,PTGS2	211 (15)
saikosaponin A		chemical reagent			0.00124	CDKN2A,CDKN2B,JUNB
phenyl-N-tert-butylnitrone		chemical reagent		-1.98	0.00126	CXCL8,FN1,IL6,PTGS2	283 (18)
2',3'-dialdehyde ATP		chemical reagent			0.00181	BAX,IL6,PTGS2	250 (20)
N-(3-(aminomethyl)benzyl)acetamidine		chemical reagent			0.00217	BAX,CASP4,CD70,MMP9,TRAF1	285 (17)
alloxan		chemical reagent			0.00249	CCL2,ICAM1	198 (15)
des-Arg(10)-kallidin		chemical reagent			0.00249	BDKRB1,PTGS2
BR-4628		chemical reagent			0.00249	CTGF,LOX
mercaptosteroid 4		chemical reagent			0.00249	CCL2,CCL20
mercaptosteroid 6		chemical reagent			0.00249	CCL2,CCL20
cibacron blue F 3GA		chemical reagent			0.00249	CXCL8,THBS1	130 (7)
ISRIB		chemical reagent			0.00249	CCL20,IL6
potassium cyanide		chemical reagent			0.00249	MMP1,TIMP1
glutathione diethyl ester		chemical reagent			0.00249	PLAU,PLAUR
poly(C)RNA		chemical reagent			0.00249	PTGES,PTGS2
titanium		chemical reagent			0.00249	CCL2,IL6
tiron		chemical reagent			0.00253	IL6,PLAUR,TNC	213 (17)
S-nitroso-N-acetylpenicillamine		chemical reagent		0.7	0.00286	ADM,CCL2,CXCL8,PTGS2,TGFB3	296 (21)
LB-205		chemical reagent			0.00341	BAX,NFKB1,NGF
J11-Cl		chemical reagent			0.00341	CCL20,IL6,PTGS2	174 (15)
manumycin A		chemical reagent			0.00341	CXCL8,FN1,PTGS2	264 (23)
TO-901317		chemical reagent		-0.606	0.00404	ADM,CASP4,CCL2,ENO1,IGF1,IL6,LIPG,MMP9,NFKBIA,PFKP,PSME1,PTGS2,SERPINA3,TGM2,TIMP1	270 (18)
NT157		chemical reagent			0.00489	CXCL8,MMP2
PMX 205		chemical reagent			0.00489	BMP1,THBS1
N-hydroxy-2,2-diphenylacetamide		chemical reagent			0.00489	EDN1,IL6
SYK023		chemical reagent			0.00489	CDKN2A,CDKN2B
DEETGE-CAL-Tat		chemical reagent			0.00489	NQO1,SOD2
clobenpropit		chemical reagent			0.00489	CCL2,IL6	133 (7)
salvianolic acid A		chemical reagent			0.00489	NOX4,NQO1
pyocyanin		chemical reagent			0.00489	CXCL8,ICAM1	179 (11)
poly-L-lysine		chemical reagent			0.00566	CCL2,CXCL8,IL6	236 (20)
carbonyl cyanide p-(trifluoromethoxy)phenylhydrazone		chemical reagent			0.00705	CHAC1,PCK2,PPARGC1A	102 (7)
PD173074		chemical reagent		1.134	0.00712	COBLL1,EFNA1,ELF3,LTB,NUPR1,SLC40A1,TGM2
1-palmitoyl-2-oleoylglycero-3-phosphoglycerol		chemical reagent			0.00799	CXCL8,IL6	228 (17)
pyridoxal phosphate-6-azophenyl-2',4'-disulfonic acid		chemical reagent			0.00799	PTGS2,THBS1	167 (7)
mevalonolactone		chemical reagent			0.00799	ICAM1,PTGS2
Ki16425		chemical reagent			0.00799	PTGS2,SPHK1
1'-acetoxychavicol acetate		chemical reagent			0.00862	ICAM1,MMP9,PTGS2	231 (18)
lith-O-Asp		chemical reagent			0.00862	MMP2,MMP9,PGK1
R-WIN 55,212		chemical reagent		-1.057	0.0107	BAX,CXCL8,ICAM1,IL6
fucoidin		chemical reagent		-1.982	0.0107	BDKRB1,CXCL8,IL6,NPPB
3'-O-(4-benzoyl)benzoyladenosine 5'-triphosphate		chemical reagent			0.0118	IL6,PTGS2
pervanadate		chemical reagent			0.0118	IRF1,NFKBIA
EGTA acetoxymethyl ester		chemical reagent			0.0118	CXCL8,PTGS2
6-cyano-7-nitroquinoxaline-2,3-dione		chemical reagent			0.0118	GFRA1,JUNB
JWH-015		chemical reagent			0.0118	ICAM1,IL6
phenylamil		chemical reagent			0.0118	ID1,TRIB3
W7		chemical reagent			0.0145	CCL2,CXCL8,NPPB
sodium orthovanadate		chemical reagent		1.109	0.0149	CXCL8,NFKBIA,PLAUR,SERPINE1
tert-butyl-hydroquinone		chemical reagent		1.182	0.0152	FOSL2,FOXC1,JUNB,NQO1,PALLD,SERPINE1,SESN2
thenoyltrifluoroacetone		chemical reagent			0.0161	CXCL8,SERPINE1
6-methylsulfinylhexyl isothiocyanate		chemical reagent			0.0161	IL6,NQO1
CpG ODN 1585		chemical reagent			0.0211	IL6,NFKB1
Cr6+		chemical reagent			0.0211	MMP1,SLC30A1
GW3965		chemical reagent		-1.819	0.0248	CXCL8,GNG11,IL6,MMP9,NFKBIA,PTGS2
nicotiflorin		chemical reagent			0.0266	ICAM1,MMP9
torin1		chemical reagent			0.0266	NTS,PTGS2
HA900		chemical reagent			0.0266	CCL2,PTN
poloxamer		chemical reagent			0.0266	ABCD3,DMD
2,4-dinitrobenzenesulfonic acid		chemical reagent			0.0266	ICAM1,IL6
arachidonyltrifluoromethane		chemical reagent			0.0266	PTGS2,SOD2
Ro41-5253		chemical reagent			0.0283	CRABP2,IRF1,SMPD3
poly dA-dT		chemical reagent			0.0283	CXCL8,IL6,NFKBIA
cyanuric acid		chemical reagent			0.0291	CXCL8
3',5'-methoxyflavone		chemical reagent			0.0291	PTGS2
AMG-9810		chemical reagent			0.0291	PPARGC1A
N-formyl-Nle-Leu-Phe		chemical reagent			0.0291	FPR1
polyglactin 910		chemical reagent			0.0291	MMP2
NF279		chemical reagent			0.0291	CXCL8
alpha-hederin		chemical reagent			0.0291	MMP9
GW 6471		chemical reagent			0.0291	PPARGC1A
CR-1-31-B		chemical reagent			0.0291	MUC1
FLLL-32		chemical reagent			0.0291	IL6
SR11256		chemical reagent			0.0291	EDN1
tat-psi-delta-RACK		chemical reagent			0.0291	CCL2
deltaV1-1		chemical reagent			0.0291	CCL2
dinitrophenyl R group		chemical reagent			0.0291	TGM2
casein kinase II inhibitor IV		chemical reagent			0.0291	IL6
CGP 52608		chemical reagent			0.0291	ALOX5
RO0281675		chemical reagent			0.0291	BAX
LY311727		chemical reagent			0.0291	PTGS2
BN 50730		chemical reagent			0.0291	PTGS2
pustulan		chemical reagent			0.0291	CXCL8
SC-19220		chemical reagent			0.0291	ICAM1
2,4-dichlorobenzamil		chemical reagent			0.0291	CTGF
KIRA6		chemical reagent			0.0291	IL6
I-A09		chemical reagent			0.0291	IL6
P62-mediated mitophagy inducer		chemical reagent			0.0291	IL6
N-t-Boc-Phe-D-Leu-Phe-D-Leu-Phe		chemical reagent			0.0291	PTGS2
(des-Arg10,Leu9)-kallidin		chemical reagent			0.0291	CTGF
morphiceptin		chemical reagent			0.0291	MMP9
cortistatin A		chemical reagent			0.0327	FOSL2,IRF1
U73122		chemical reagent		-1.977	0.036	FN1,ICAM1,MMP2,PTGS2
2-chloroadenosine		chemical reagent			0.0392	MMP2,TIMP1
ST3-Hel2A-2		chemical reagent			0.0392	EGR2,IER3
MALP-2s		chemical reagent			0.047	IL1A,IL6,PTGS2
Sn50 peptide		chemical toxicant	Inhibited	-2.19	1.92e-07	BAX,CTGF,CXCL8,ICAM1,IL6,LIPG,MMP2,MMP7,MMP9,PTGS2,SERPINE1,TYMP	236 (20)
hexamethoxyflavone		chemical toxicant	Inhibited	-2.197	2.36e-06	CXCL8,ICAM1,IL6,MMP9,PTGS2	283 (19)
SU6656		chemical toxicant	Inhibited	-2.449	5.7e-05	ADM,CTGF,IER3,INHBA,JUNB,PTGS2,ZFP36L1	234 (16)
forskolin		chemical toxicant	Activated	4.024	1.12e-23	ACTG2,ACTN1,ADAMTS16,AKAP12,B4GALT1,BCL3,CASP4,CCL2,CD68,CDKN2A,CDKN2B,CITED4,CNN1,CRISPLD2,CTGF,CXCL1,DCT,DDIT4,DIO2,EBI3,EDN1,FN1,FOSL2,FST,GADD45B,GAL,GFRA1,HHIP,ICAM1,ID1,ID3,IER2,IER3,IGF1,IGFBP3,IL6,ILK,INHBA,ITPR3,JUNB,KCNJ13,LAYN,MMP3,MMP9,NFKBIA,NGF,NPPB,P4HA2,PDE4C,PEG10,PGK1,PIM3,PLAU,PPARGC1A,PTGES,PTGS2,PTPRN,SERINC2,SERPINE1,SGK1,SLC24A5,SMAD7,SOD2,SSTR2,SYNPO,TAGLN2,THBS1,TIMP1,TM4…	243 (19)
thioacetamide		chemical toxicant	Activated	3.608	2.56e-16	AKAP12,BGN,CDCP1,CLDN4,CTGF,EDNRB,ELF3,F2R,GNG11,IER3,IFITM2,IGF1,IGFBP3,IL6,LAMC2,LGALS1,LOX,LRAT,MMP2,MSH2,PDGFB,PDGFD,PRELP,PTGS2,PTK2B,S100A11,SLC13A3,SMAD7,TAGLN,TGFB3,TGIF1,TGM2,TIMP1,TMC5,TMSB10/TMSB4X,TNFRSF12A,UPP1	320 (16)
cigarette smoke		chemical toxicant	Activated	4.188	4.96e-14	ADM,CCL2,CDKN2A,CXCL8,CYR61,DDIT4,DNAJB5,ICAM1,IFITM1,IGF1,IL1A,IL6,MAFF,MAP2K6,MMP1,MMP2,MMP3,MMP9,MUC1,NFKB1,NOX4,NQO1,P2RY2,P2RY6,PDGFB,PTGES,PTGS2,PTPRB,SERPINA3,SERPINE1,SMAD7,SOD2,TIMP1	296 (16)
Salmonella enterica serotype abortus equi lipopolysaccharide		chemical toxicant	Activated	4.763	1.02e-13	CCL20,CDK1,CDKN2B,CFB,CXCL1,EBI3,EDN1,GADD45B,GBP3,GPRC5A,HAS1,HES4,IL1A,IL32,IL6,INHBA,IRF1,MAFF,MMP1,MMP10,NFKBIZ,PHLDA2,PIM3,PLAU,PTGS2,PTX3,THBS1,TRAF1	262 (17)
bucladesine		chemical toxicant	Activated	2.915	3.14e-12	BDKRB2,CITED4,CLCF1,CXCL8,DIO2,DMD,EGR2,FOSL2,FST,FSTL3,GADD45B,GLS2,GLUL,HAS1,HHIP,ICAM1,ID1,IGF1,IGFALS,IGFBP3,IL6,JUNB,LIF,MMP1,MMP2,MMP9,NFKB1,NGF,NPPB,PDE4C,PLAU,PTGS2,SERPINE1,TGFB3,TIMP1,VDR	273 (18)
carbon tetrachloride		chemical toxicant	Activated	3.57	1.39e-08	BAX,CTGF,CXCL6,EGF,FN1,GADD45B,HDGF,HSPB1,ICAM1,IGF1,IL6,JUNB,MMP2,MMP9,NQO1,PDGFB,PDGFD,PTGS2,RAB13,SMAD7,SOD2,SPHK1,TIMP1,TNFRSF12A	234 (14)
reactive oxygen species		chemical toxicant	Activated	3.51	3.05e-08	BAX,CCL2,CTGF,CXCL8,EDN1,EIF4EBP1,HBEGF,ICAM1,IL6,ITGB3,MMP1,MMP3,NFKB1,PTGS2,RRAD,SERPINE1,SOD2,TNFAIP3	222 (16)
hexachlorobenzene		chemical toxicant	Activated	3.464	7.19e-08	ELF3,FBLIM1,IER3,LAMC2,MMP2,MMP9,S100A11,TGIF1,TIMP1,TMSB10/TMSB4X,TNFRSF12A,UPP1	156 (7)
kainic acid		chemical toxicant	Activated	2.849	2.4e-07	BAX,CSRNP1,EGF,EGR2,FOSL2,GADD45B,GFRA1,GRIA2,HBEGF,JUNB,LMO2,MMP7,MMP9,NGF,PIM3,PTGES,PTGS2,TIMP1	268 (19)
E. coli B4 lipopolysaccharide		chemical toxicant	Activated	2.733	1.02e-06	AQP1,BAX,CCL2,CCL20,CD70,CXCL6,CXCL8,EXOC6,FBLIM1,FLT3,FPR1,ICAM1,IL1A,IL6,NFKB1,NFKBIA,PLAUR,PTGES,PTGS2,RELB,SOD2,STC2,TAP1,TNFAIP3,TRPM3	161 (15)
9,10-dimethyl-1,2-benzanthracene		chemical toxicant	Activated	2.21	1.47e-06	BAX,CDKN2A,EGF,EPHA2,HBEGF,IL6,MMP9,NQO1,PTGS2,SERPINE1	277 (17)
paraquat		chemical toxicant	Activated	2.249	5.89e-06	BAX,CTGF,CXCL8,FN1,IL6,INHBA,ITGB8,LAMC2,MMP1,MMP3,MMP9,PTGS2,TIMP1,TRPM3	256 (18)
4-hydroxynonenal		chemical toxicant	Activated	2.58	2.93e-05	AKR1B1,CDK1,CTGF,ICAM1,IL6,MMP9,PTGS2,SERPINE1	275 (17)
tetrachlorodibenzodioxin		chemical toxicant	Activated	2.127	0.000112	ACTN1,ADM,BAX,CDKN2A,CDKN2D,CXCL8,CYR61,EDN1,EGF,FMO2,IL6,ITGA5,JAG1,LRP2,MMP1,NEDD9,NQO1,PTGS2,SERPINE1,SLC16A10,SLC2A3,SLC40A1,STC2,TGFB3,TNC	314 (23)
ethionine		chemical toxicant	Activated	2.646	0.000118	IER3,LAMC2,S100A11,TIMP1,TMSB10/TMSB4X,TNFRSF12A,UPP1
1-methyl-4-phenyl-1,2,3,6-tetrahydropyridine		chemical toxicant	Activated	2.583	0.000324	BAX,HSPB1,IL1A,IL6,LIF,NGF,PTGS2,SLC40A1,SOD2	225 (15)
Pam3-Cys		chemical toxicant	Activated	2.573	0.000344	CCL2,CXCL8,FPR1,IL6,SERPINE1,SOD2,TNC	230 (18)
4-methylnitrosoamino-1-(3-pyridinyl)-1-butanone		chemical toxicant	Activated	2.218	0.000643	ALOX5,IL6,JUNB,LOX,NFKB1,PTGS2	277 (24)
lipid A		chemical toxicant	Activated	2.219	0.00185	CCL2,CXCL8,IL6,ITGA5,THBS1,VASP	214 (21)
1,4-bis[2-(3,5-dichloropyridyloxy)]benzene		chemical toxicant	Activated	2.158	0.0081	CDK1,DIO2,EIF4EBP1,GADD45B,ICAM1,MAFF,NEDD9,TNFAIP2,TUBA4A
mono-(2-ethylhexyl)phthalate		chemical toxicant	Activated	2.111	0.00876	ANGPTL4,BAX,DDIT4,ENO1,FBP2,IER2,JUNB,NFKB1,PGK1,PPARGC1A,TPI1	149 (7)
chrysotile asbestos		chemical toxicant	Activated	2	0.0095	CTSS,IL6,MMP3,TIMP1	255 (17)
thapsigargin		chemical toxicant		1.853	3.93e-10	BAX,CCL20,CHAC1,CLDN4,CREB3L1,CXCL8,DDIT4,DIO2,EDN1,EGR2,EIF4EBP1,FN1,GADD45B,ICAM1,IER2,IGF1,IL6,MMP9,NFKBIA,NGF,PCK2,SESN2,SGK1,TGM2	236 (19)
kaempferol		chemical toxicant		-1.912	3.47e-07	CDK1,ICAM1,IL32,MMP1,MMP2,MMP9,PLAU,PTGS2	227 (15)
salvin		chemical toxicant		-1.395	9.6e-07	CCL2,CXCL8,IL6,MMP1,MMP3,MMP9,VDR	196 (15)
okadaic acid		chemical toxicant		1.869	2.02e-06	CDK1,CRABP2,CTGF,CXCL8,FOSL2,IL1A,IL6,JUNB,MMP1,MMP3,MMP9,PTGS2,SRSF3	304 (18)
rottlerin		chemical toxicant		-1.408	2.53e-06	AQP1,BAX,CDK1,CDKN2A,CLDN4,CXCL8,ICAM1,IL32,MMP2,MMP9,PDGFB,PTGS2	205 (20)
carbonyl cyanide m-chlorophenyl hydrazone		chemical toxicant		1.993	2.59e-06	CCL20,CXCL8,DDIT4,GNG11,IL1A,NFKBIZ,PTGS2,SERPINE1,SPINK1,ZFP36L1	255 (19)
arsenite		chemical toxicant		1.298	3.45e-06	ADAMTS16,CXCL8,FST,HSPB1,IER3,IGF1,INHBA,IRF1,MAFF,MMP1,NQO1,PTGS2,SERPINE1,THBS1	246 (21)
cytochalasin D		chemical toxicant		-0.908	7.24e-06	CCL2,CTGF,CXCL8,IL6,ITGA11,MMP2,MMP9,PTGS2,SOX6	264 (19)
benzo(a)pyrene		chemical toxicant		0.954	8.03e-06	ADAMTS16,BAX,CYR61,ELF3,FST,HSPB1,IER3,IGF1,INHBA,MAFF,MAP2K1,MAP2K6,MMP1,NQO1,PRKCQ,PTGS2,SERPINE1,THBS1,TNFAIP2,ZWINT	277 (20)
cadmium		chemical toxicant		0	1.06e-05	BAX,BCO1,CYP26A1,CYP26B1,ILK,LOX,PLAU,PTGS2,SGK1,SLC30A1,TIMP1	270 (21)
selenite		chemical toxicant		0	3.33e-05	BAX,MMP9,PLAU,SELENOP,TIMP1	177 (11)
dimethylnitrosamine		chemical toxicant		1.287	4.13e-05	ICAM1,IL6,MMP9,NQO1,RAB13,SOD2,TGM2,TIMP1	234 (12)
SB 216763		chemical toxicant		1.976	4.87e-05	CCL2,CTGF,CXCL8,CYR61,IL6,PLAU,PTGS2,TAGLN	238 (21)
allyl isothiocyanate		chemical toxicant			0.00013	BAX,MMP2,MMP9,PTGS2	244 (18)
cytochalasin B		chemical toxicant		0	0.00013	BMP2,MMP1,MMP2,MMP9	207 (15)
methylnitronitrosoguanidine		chemical toxicant		0.779	0.00016	APC,BAX,IRF1,MSH2,PLAU,SERPINE1	271 (18)
S-nitrosoglutathione		chemical toxicant		1.002	0.000192	CCL2,ICAM1,IGF1,LIF,NFKBIA,NQO1,PTGS2	254 (18)
Am 580		chemical toxicant		1.588	0.000338	ADM,CYP26B1,IRF1,LRAT,TGM2,TIMP1
isobutylmethylxanthine		chemical toxicant		0.415	0.000459	ANGPTL4,CRABP2,EGR2,IL2RG,JUNB,MMP2,MMP3,PPARGC1A,PTPRN,SERPINE1,SGK1,SOD2,TIMP1	237 (17)
nitrofen		chemical toxicant		-1.408	0.000745	AGTRAP,AQP1,ENO1,SCN3B,TGFB1I1,TGFB3
cobalt		chemical toxicant			0.000754	ICAM1,IL6,LDHA,PGK1	309 (17)
monocrotaline		chemical toxicant		1	0.000986	ID1,ID3,IL6,NGF,PDGFB,TUBB3	133 (10)
phorbol 12,13-didecanoate		chemical toxicant		1.387	0.00116	CDK1,CDKN2A,MMP1,SGK1,SOD2	281 (22)
rotenone		chemical toxicant		-0.13	0.00143	BAX,IL6,MMP1,MMP9,PDGFB,PTGS2,TIMP1	246 (16)
urethane		chemical toxicant		-0.424	0.00161	CDKN2A,CDKN2B,PTGES,PTGS2,SFRP1	254 (18)
tannic acid		chemical toxicant			0.00181	CFB,IL6,PTGS2	266 (18)
asbestos		chemical toxicant			0.00181	CDKN2A,CXCL8,JUNB
nickel chloride		chemical toxicant			0.00181	CCL2,IL6,PTGS2	203 (18)
carbenoxolone		chemical toxicant		1.192	0.00238	BAX,CTGF,NOX4,PTGS2	247 (17)
fisetin		chemical toxicant		-1.172	0.00249	BAX,ICAM1,MMP9,PTGS2,TRAF1	231 (16)
pirinixic acid		chemical toxicant		0.722	0.0027	ABCD3,ANGPTL4,BAX,BMP7,CCL2,CDK1,CDKN2A,CXCL8,FBP2,FOXC2,GADD45B,GLUL,HILPDA,HSPB1,IL6,JUNB,MMP9,NFKBIA,NPPB,PCK2,PPARGC1A,PSME1,PTGS2,SERPINE1	221 (19)
bromobenzene		chemical toxicant		-1	0.00422	CDO1,EGF,HSPB1,NFKB1,NQO1,TIMP1,UBD
3-methylcholanthrene		chemical toxicant		1.287	0.00429	ADM,CYR61,NEDD9,NQO1,PTGES,PTGS2	277 (13)
3-nitropropionic acid		chemical toxicant		0.865	0.00471	BAX,DRAM1,LDHA,MMP9,NQO1,TPI1	234 (11)
chlorophyllin		chemical toxicant			0.00489	CCL2,CXCL8
microcystin-LR		chemical toxicant			0.00489	IL6,MMP2	208 (18)
dibutyl phthalate		chemical toxicant		1.941	0.00555	FST,JUNB,NFKB1,SERPINE1	157 (7)
plumbagin		chemical toxicant			0.00555	BAX,IL6,MMP9,PTGS2	215 (18)
ochratoxin A		chemical toxicant			0.00555	BAX,MMP9,NQO1,TIMP1
nonylphenol		chemical toxicant		0.277	0.00651	ALDH5A1,CCL2,PFKFB4,PTGS2,SLC1A5	106 (7)
aphidicolin		chemical toxicant			0.00705	BAX,MMP1,MMP3	229 (11)
ozone		chemical toxicant		1.959	0.00735	CXCL8,IL6,JUNB,NFKB1	220 (15)
arsenic		chemical toxicant		0	0.00735	BAX,NQO1,SPINK1,TRAF1	228 (12)
2,2'-dipyridyl		chemical toxicant			0.00799	LOX,LOXL2
butylated hydroxytoluene		chemical toxicant			0.00799	PTGES,PTGS2
N-ethyl-N-nitrosourea		chemical toxicant			0.00862	BAX,ICAM1,TGM2
azoxymethane		chemical toxicant		0.019	0.00879	IGFBP3,IL6,MSH2,PTGS2,PTP4A3	217 (11)
deoxynivalenol		chemical toxicant		1.234	0.0095	CLDN4,CXCL8,ICAM1,IL6	273 (25)
dichlorovinylcysteine		chemical toxicant		1.03	0.0095	CDKN2A,ENO1,HBEGF,IL6
4-nitroquinoline-1-oxide		chemical toxicant			0.0104	CDK1,MMP9,PTGS2
ferric nitrilotriacetate		chemical toxicant			0.0118	ID3,PTGS2
propyl gallate		chemical toxicant			0.0118	CXCL8,PTGS2
crocidolite asbestos		chemical toxicant			0.012	FOSL2,ILK,JUNB,LIF
diethylmaleate		chemical toxicant			0.0145	NFKBIA,NQO1,TNFAIP3
peroxynitrite		chemical toxicant			0.0145	CXCL8,ICAM1,PTGS2
gliotoxin		chemical toxicant			0.0161	CCL20,IER3
acrolein		chemical toxicant			0.0194	IL6,MMP9,PTGS2
1-methyl-4-phenylpyridinium		chemical toxicant			0.0194	BAX,DDIT4,TRIB3
chlorpyrifos		chemical toxicant			0.0211	GAL,NTS
2,4-dinitrophenol		chemical toxicant			0.0211	IL6,PPARGC1A
nickel		chemical toxicant			0.0222	CXCL8,ICAM1,SERPINE1
capsazepine		chemical toxicant			0.0266	CXCL8,PTGS2
hexarelin		chemical toxicant			0.0266	PPARGC1A,TIMP1
potassium dichromate		chemical toxicant			0.0291	CDKN2A
lead chromate		chemical toxicant			0.0291	CDKN2A
1-(1-glycero)dodeca-1,3,5,7,9-pentaene		chemical toxicant			0.0291	PTGS2
pentachlorophenol		chemical toxicant			0.0291	NQO1
V2+		chemical toxicant			0.0291	CXCL8
6-hydroxydopamine		chemical toxicant		1.563	0.0359	BAX,DDIT4,IL6,MMP3,MMP9,TRIB3
maneb		chemical toxicant		0	0.0364	BAX,INHBA,ITGB8,LAMC2,TRPM3
methyl methanesulfonate		chemical toxicant		1.154	0.0387	APC,CDKN2A,GADD45B,LIF
2,4,5,2',4',5'-hexachlorobiphenyl		chemical toxicant		0.378	0.0437	AKAP12,ATP1B2,GADD45B,GFRA1,SMAD7,SMPD3,ZWINT
IgG		complex	Inhibited	-2.551	1.19e-13	ADM,CCL2,CDKN2B,CLDN4,CRABP2,CXCL8,EDN1,FN1,FST,GPRC5A,HDGF,HSPB1,IER2,IFITM1,IL6,ITGB8,LGALS1,MMP9,NGF,PHLDA2,PLAUR,PTGS2,SERPINE1,SLC2A3,SPINT1,TAPBP,TNC,TNFAIP3	217 (18)
PDGF BB		complex	Activated	4.354	8.43e-30	ADM,AKAP12,ASCL1,BCL3,BDKRB1,BDKRB2,CASP4,CCL2,CCL20,CDK1,CDO1,CNN1,CRYAB,CTGF,CXCL8,CYR61,EDN1,EDNRB,EGR2,FN1,FOXC2,GLUL,GREM1,HBEGF,ID3,IER2,IER3,IGF1,IL6,INHBA,ITGA5,JUNB,LIF,MMP1,MMP2,MMP3,MMP9,NOX4,PLAU,PLK2,PTGS2,SERPINA3,SERPINE1,SGK1,SLC2A3,SLC7A7,SOD2,SPHK1,TAGLN,TGFB3,TGM2,THBS1,TIMP1,TNC,TNFAIP3,TNFRSF12A,TRIB3,VCAN,ZFP36L1	305 (19)
NFkB (complex)		complex	Activated	6.699	5.97e-29	ABCD3,ADM,ADRA2C,ALDH1A3,ANKRD1,AQP1,B4GALT1,BAX,BCL3,BMP2,CASP4,CCL2,CCL20,CD74,CFB,CITED4,CLCF1,CTGF,CXCL1,CXCL6,CXCL8,CYR61,EDN1,EDNRB,EFNA1,ELF3,FGF1,FN1,FST,GADD45B,HDGF,HSPB1,ICAM1,IER3,IL1A,IL32,IL6,IRF1,ITGB8,JAG1,JUNB,LIF,LTB,MMP1,MMP2,MMP3,MMP9,MSH2,NFKB1,NFKB2,NFKBIA,NFKBIE,NFKBIZ,NGF,NPPB,P2RY2,PIM3,PLAU,PLK2,PLK3,PTGES,PTGS2,PTX3,RELB,RRAS,SERPINA3,SERPINE1,SMAD7,SOD2,SPIB,TAP1,TGFB3…	309 (15)
Pdgf (complex)		complex	Activated	2.956	8.05e-14	BAX,CCL2,CDKN2B,EDN1,FN1,ICAM1,INHBA,ITGA5,ITGB3,JAG1,JUNB,MMP1,MMP2,NOTCH3,NOX4,PLAU,PLAUR,PTGS2,SERPINE1,SV2A,TGFB3,TIMP1	223 (15)
PI3K (complex)		complex	Activated	3.133	8.36e-12	CCL2,CDKN2B,CTGF,CXCL8,DDIT4,FN1,HAS1,HBEGF,ICAM1,IFIT1,IGF1,IL6,LEFTY2,LTBP2,MMP1,MMP10,MMP2,MMP9,MTHFD2,NFKB2,NFKBIA,NOX4,NQO1,PTGS2,SEMA6D,SERPINE1,SGK1,TAGLN,TGM2,THBS1,TNFAIP3,TREM1,TUBB3,TYMP	273 (21)
LDL		complex	Activated	2.82	3.43e-11	BMP2,CCL2,CCL20,CD68,CDK1,CDKN2A,CTGF,CXCL6,CXCL8,EDNRB,ICAM1,IFITM1,IGF1,IGFBP3,IL1A,IL6,ITGB3,MMP1,MMP2,MMP3,MMP9,NFKB1,PLAU,PTGS2,SERPINE1,SIPA1,SOD2,SPHK1,TNFAIP3,TNFAIP6	204 (13)
Ap1		complex	Activated	3.373	4.62e-11	CCL2,CTGF,CXCL8,EDN1,FN1,IGF1,IGFBP3,IL1A,IL6,ITGA2,MMP1,MMP2,MMP3,MMP7,MMP9,NGF,NOG,NQO1,PLAU,PTGS2,RELB,SERPINE1,TIMP1,VDR	269 (17)
Collagen type I		complex	Activated	3.357	4.94e-11	BAX,CDKN2A,EIF4EBP1,FN1,HDGF,ITGA1,ITGA2,MMP1,MMP10,MMP2,MMP3,MMP9,PLAU,PLOD2,PTGS2,TNC	277 (20)
CG		complex	Activated	3.606	1.45e-10	ADM,BAX,BMP2,CCL2,CXCL8,CYP26A1,DMD,EDN2,ELK3,FST,GAL,HMGA1,ICAM1,IER3,IGF1,IGFBP3,IL6,INHBA,ITGA1,ITGB3,KCNJ3,LIF,MMP1,MMP2,MMP9,PLAU,PLAUR,PTGS2,PTX3,TENM4,TIMP1,TM4SF1,TNFAIP6,TNFRSF12A,UPP1,VCAN	290 (19)
Smad		complex	Activated	2.672	3.47e-07	ANGPTL4,CDKN2A,CDKN2B,CTGF,ID1,ID3,SERPINE1,SMAD7	145 (7)
CD3		complex	Activated	3.406	3.54e-07	ACTG2,CCL20,CD74,CDK1,CXCL8,EBI3,EGR2,ELK3,GPRC5A,HELLS,ICAM1,ID3,IFIT1,IFITM1,IGF1,IL1A,IL27RA,IL2RG,IL32,IL6,IRF1,JUNB,KCNK3,MMP2,MT1G,MT1H,MTHFD2,NFKB1,NFKBIA,P2RY2,PFN1,PTGS2,RELB,S100A11,SLC23A2,SUSD6,SYNPO,TGM2,THBS1,TNFAIP3,TRAF1,TRIP10,ZFP36L1	278 (19)
IL17R		complex	Activated	2.005	4.15e-07	CCL2,CCL20,CXCL1,CXCL6,CXCL8,MMP1,TIMP1	191 (15)
NfkB1-RelA		complex	Activated	2.792	4.88e-07	CCL2,CXCL1,CXCL8,ICAM1,IL6,MMP1,MMP3,PTGS2
Lh		complex	Activated	2.001	1.38e-06	ACTG2,ACTN1,AKAP12,CASP4,CXCL8,FST,IL6,ILK,MAP2K1,MMP2,MMP9,P4HA2,PGK1,PTGS2,PTPRN,PTX3,SGK1,SOD2,THBS1,TNFAIP3,TNFAIP6,TNFRSF12A,UPP1	292 (19)
Lymphotoxin		complex	Activated	2.619	1.4e-06	CCL2,CXCL8,ICAM1,IL1A,IL6,MMP1,MMP3	258 (14)
TCR		complex	Activated	3.659	1.64e-06	ABCD3,ADM,BCL3,CD70,CXCL8,EGR2,ENO1,GADD45B,ID3,IFI6,IFIT1,IL6,IRF1,JUNB,NFKB1,NFKB2,NFKBIA,PGK1,PTK2B,RELB,SERPINA3,SLC1A5,SLC2A3,SMAD7,SPHK1,TNFAIP3,TNFRSF12A,TPI1,VDR	284 (17)
Hif1		complex	Activated	2.219	1.13e-05	ADM,DDIT4,EDN1,ENO1,FN1,LDHA,LGALS1,LOXL2,PGK1,VASP
STAT1/3/5 dimer		complex	Activated	2.236	1.38e-05	BCL3,CHI3L1,MMP1,MMP3,PLAU
Fibrinogen		complex	Activated	2.163	2.23e-05	BCL3,CCL2,CXCL1,CXCL8,ICAM1,IL6	254 (16)
Ifn gamma		complex	Activated	2.596	2.79e-05	CCL2,CDKN2A,CHI3L1,CXCL8,EDN1,FN1,ICAM1,IL32,LIF,MMP9,PSME1,PSME2	256 (17)
NfkB-RelA		complex	Activated	2.438	3.95e-05	CCL2,CXCL8,ICAM1,IL6,NFKBIA,PTGS2
MAC		complex	Activated	2.364	8.36e-05	EGR2,FN1,IRF1,MMP3,PTGS2,THBS1	271 (21)
IL17a dimer		complex	Activated	2.183	0.00045	CCL2,CCL20,CXCL1,IL1A,IL6	95 (5)
NFAT (complex)		complex	Activated	2	0.000554	CCL2,CD68,ICAM1,IL6,SERPINE1
IL-17f dimer		complex	Activated	2	0.00126	CCL2,CXCL1,IL1A,IL6	95 (5)
Fcer1		complex	Activated	2.543	0.00254	CCL2,CXCL8,IL6,INHBA,LIF,NFKB1,SPHK1	248 (20)
TSH		complex	Activated	2.449	0.00278	CTSS,CXCL8,IGFBP3,IL6,JUNB,NOX4,SOD2	202 (16)
FSH		complex		0.52	1.56e-11	ACTG2,ACTN1,ADAMTS16,ADM,AKAP12,CASP4,CTGF,EFNA1,FILIP1L,FOSL2,FST,GPRC5A,ID1,IGFBP3,IL6,ILK,INHBA,ITGA5,JUNB,LGALS1,LOX,MAP2K1,MMP2,MMP9,MT1H,MT1X,P4HA2,PGK1,PLK2,PTGS2,PTPRN,SERPINE1,SGK1,SMAD7,SSTR2,THBS1,TIMP1,TNFAIP3,TNFAIP6,UPP1	318 (24)
Collagen type IV		complex		1.667	1.08e-10	CCL2,ITGB3,MMP2,MMP9,PLAU,PLAUR,PTGS2,SERPINE1,TAGLN,THBS1	253 (20)
Immunoglobulin		complex		0.14	1.08e-08	ADM,BCL3,CCL2,CD68,CHN2,CRISPLD2,CXCL8,EBI3,EGR2,FAP,FPR1,ICAM1,IL17RB,IL1A,IL32,IL6,INHBA,IRF1,MAFF,MMP1,MMP2,MMP9,NFKBIA,PTGS2,SPHK1,TIMP1,TYMP,UBD,VCAN	202 (17)
RNA polymerase II		complex			1.44e-07	ARID5A,ATP13A2,CDKN2A,CSDC2,CXCL8,ENO1,FANCI,FOSL2,FOXC1,FOXC2,GADD45B,ICAM1,ID1,IGF1,IGFBP3,IL6,JUNB,MAP2K1,MMP2,MMP9,NFKBIA,PCDHAC2,PTGS2,SOD2,TAP1,TAPBP	271 (16)
Fibrin		complex		0.555	1.65e-07	CNN1,CXCL8,FN1,ICAM1,IL6,PLAU,SERPINE1,TAGLN	259 (20)
26s Proteasome		complex		-0.189	4.89e-07	BAX,BCL3,BMP2,CCL2,CD68,CDK1,CXCL8,EGF,HBEGF,ICAM1,IL6,JUNB,NFKB1,NFKB2,PTGS2,RFC3,TGM2,UBD	243 (18)
NADPH oxidase		complex		1.877	2.81e-06	CCL2,CXCL1,EDN1,IL6,MMP9,PTGS2,SERPINE1	199 (16)
Pka		complex		1.681	4.05e-06	BAX,CTGF,DCT,DUSP4,EDN1,IFI27,IFI6,IGF1,IL6,IRF1,JUNB,MMP3,NGF,NTS,PTGS2,SGK1	232 (17)
Collagen type II		complex		0.481	4.07e-06	BMP2,BMP7,CCL20,CXCL1,IL1A,IL6,MMP7,NOG,RRAS	241 (19)
hemoglobin		complex		0.894	8.22e-06	ADM,CXCL8,EDN1,IL6,NQO1,SLC40A1	230 (18)
histone deacetylase		complex		0	1.68e-05	CDKN2A,CYR61,JUNB,MMP9,PLAU,PPARGC1A,SSTR2,THBS1	297 (18)
Laminin (complex)		complex		1.025	2.44e-05	CCL2,FN1,MMP1,MMP9,ODAM,PLAU,PTGS2,SERPINE1	237 (17)
IL12 (complex)		complex		1.718	4.09e-05	BCL3,CCL2,CCL20,CXCL6,CXCL8,EBI3,GADD45B,ICAM1,IL32,IL6,IRF1,LTB,MMP2,MMP9,PLAU,PTGS2,RRAD,TIMP1	183 (15)
farnesyl transferase		complex			4.55e-05	CRYAB,HBEGF,IL6,MMP7	236 (7)
HDL-cholesterol		complex		-1.914	8.29e-05	CHAC1,CYP4V2,EIF4EBP1,FOSL2,NUPR1,SLC30A1,TRIB3
Collagen type V		complex			0.000236	ITGA2,ITGA5,ITGB3	135 (7)
Collagen(s)		complex		-0.57	0.000299	BCL3,CD68,CREB3L1,CYR61,FN1,THBS1,TNC	151 (10)
IKK (complex)		complex		0.772	0.00036	CXCL8,ICAM1,MMP9,PTGS2,TCIM	196 (19)
GPIIB-IIIA		complex			0.000461	BCL3,MMP9,PLAUR	178 (11)
F Actin		complex			0.000461	CTGF,CTSS,MMP2
C1q		complex		1	0.000754	CCL2,CXCL8,ICAM1,IL6	204 (19)
Collagen type III		complex			0.000789	ITGA2,ITGA5,ITGB3	135 (7)
RAR-RXR		complex			0.000848	IRF1,TGM2
AMPK		complex		-1.998	0.000889	BAX,BMP2,CCL2,CXCL8,DUSP4,IL6,MMP9,NOX4,PPARGC1A,PTGS2,SERPINE1	218 (21)
Stat5 dimer		complex		0	0.000982	BAX,IGF1,IGFALS,IGFBP3
Smad2/3-Smad4		complex		1.974	0.00126	CDKN2B,IGFBP3,SERPINE1,SMAD7
HDL		complex		-0.77	0.00208	CCL2,CXCL8,EGLN3,ICAM1,ITGB3,PTGS2	213 (21)
Ggtase I		complex			0.00249	CTGF,CYR61	61 (7)
G protein beta gamma		complex			0.00249	CTGF,CYR61	61 (7)
Adaptor protein 1		complex			0.00341	MMP9,PTGS2,SOD2
Igm		complex			0.00359	CDKN2A,CXCL8,ID3,NFKB1,NFKB2,TRAF1,ZFP36L1	226 (21)
MTORC1		complex		0.808	0.0039	LDHA,MOG,NOX4,PFKP,PPARGC1A,PTGS2	297 (21)
PDGF-AA		complex			0.00477	CDK1,HBEGF,IGF1,IL6	167 (14)
Stat3-Stat3		complex		1.982	0.00555	ICAM1,SERPINA3,SOD2,SPINK1
Hif		complex			0.00862	ANGPTL4,CXCL8,LDHA
Iga		complex			0.0123	CXCL8,NGF,PDGFB
nicotinic acetylcholine receptor		complex			0.0161	ID1,JUNB
Smad1/5/8-Smad4		complex			0.0161	PTGS2,SMAD7
Ige		complex		0.13	0.0188	CCL2,CXCL8,IL1A,IL6,PTGS2
Retinoic acid-RAR-RXR		complex			0.0211	CRABP2,IGFBP3
IgG1		complex			0.0251	BAX,CXCL8,ITGA5
Ferritin		complex			0.0266	ICAM1,NFKBIA
Integrin alpha V beta 5		complex			0.0291	NPPB
Cebp		complex			0.0392	CXCL8,IL6
PP2A		complex			0.0461	PIM3,PTGS2
IL1RN	0	cytokine	Inhibited	-3.514	2.54e-12	BDKRB1,CCL2,CCL20,CHAC1,CTSS,CXCL1,CXCL8,ICAM1,IFI27,IFI6,IGF1,IL1A,IL32,IL6,IRF1,LIF,MMP1,MMP9,NGF,PTGS2,SERPINE1,TIMP1,UBD	233 (15)
TNF		cytokine	Activated	8.691	4.37e-48	ADAMTS8,ADM,AKAP12,AKR1B1,ALDH1A3,ALOX5,ANGPTL4,APC,AQP1,B4GALT1,BAX,BCL3,BDKRB1,BDKRB2,BGN,BMP2,C1QTNF1,CA2,CASP4,CCL2,CCL20,CD70,CDKN2A,CDO1,CFB,CHI3L1,CLCF1,CLDN4,CNN1,COTL1,CRISPLD2,CRLF1,CRYAB,CTGF,CTSS,CXCL1,CXCL6,CXCL8,CYP26B1,CYR61,DMD,DUSP4,EBI3,EDN1,EDNRB,EFNA1,EGLN3,EGR2,ELF3,ELK3,EPHA2,EPHB2,F11R,FN1,FOSL2,FOXC2,FPR1,FST,GADD45B,GBP3,GFRA2,GSTM2,HAS1,HBEGF,HSPG2,ICAM1,ID1,ID3,IER2,IER…	328 (17)
IL1B	2.186	cytokine	Activated	7.396	4.77e-39	ABCD3,ADM,AKR1B1,ANGPTL4,BAX,BCL3,BDKRB1,BGN,BMP2,CASP4,CCL2,CCL20,CD74,CFB,CHI3L1,CMPK2,CRYAB,CSRNP1,CTGF,CTSS,CXCL1,CXCL6,CXCL8,DDIT4,EBI3,EDN1,EFNA1,EGLN3,EIF4EBP1,ELF3,FN1,FST,GADD45B,GBP3,HAS1,HBEGF,HMGA1,HSPB1,HSPG2,ICAM1,ID3,IER2,IER3,IFIT1,IGF1,IGFALS,IGFBP3,IL1A,IL32,IL6,INHBA,IRF1,ITGA1,ITGA5,ITGB3,ITGB8,JUNB,LAMC2,LDHA,LIF,LOX,MAP2K6,MMP1,MMP10,MMP2,MMP3,MMP7,MMP9,MUC1,NFKB1,NFKB2,NFKB…	252 (13)
IFNG	0	cytokine	Activated	6.654	4.37e-36	ABCD3,ACSS1,ADAMTS8,ADM,ALDH1A3,ANGPTL4,AQP1,ASCL1,BAX,BCL3,CASP4,CCL2,CCL20,CD68,CD74,CDKN2A,CDKN2B,CFB,CHAC1,CMPK2,COL5A2,CRLF1,CTGF,CTSS,CXCL1,CXCL6,CXCL8,DCT,DUSP4,EBI3,EDN1,EDNRB,EGF,EGLN3,EGR2,ENO1,F11R,F2R,FGF1,FN1,GBP3,GLUL,HBEGF,HMGA1,HSPB1,HSPG2,ICAM1,ID1,IER2,IER3,IFI27,IFI6,IFIT1,IFITM1,IFITM2,IGF1,IL17RB,IL1A,IL32,IL6,INHBA,IRF1,ITGA5,ITGB3,JAG1,JUNB,LAMC2,LDHA,LIF,LOX,LTB,MAFF,MAP2K…	269 (17)
IL1A	2.391	cytokine	Activated	6.026	8.78e-24	ALDH1A3,BAX,BCL3,CA2,CCL2,CCL20,CXCL1,CXCL6,CXCL8,CYR61,HSPG2,ICAM1,IGF1,IL1A,IL32,IL6,INHBA,ITGA5,ITGB3,JAM2,LDHA,LIF,LOX,MMP1,MMP10,MMP2,MMP3,MMP9,NFKB1,NFKBIA,NFKBIZ,NGF,P2RY6,PDGFB,PDZK1IP1,PLAU,PTGES,PTGS2,PTX3,SERPINA3,SERPINE1,SOD2,SSTR2,TNFAIP3	257 (14)
CD40LG	0.118	cytokine	Activated	3.428	3.31e-19	BAX,CA2,CCL2,CCL20,CD70,CTGF,CXCL1,CXCL8,DUSP4,EBI3,FOSL2,ICAM1,ID3,IFI6,IFIT1,IFITM1,IL1A,IL6,INHBA,IRF1,JUNB,LTB,MMP10,MSH2,MT1E,MT1G,MT1H,NFKB1,NFKB2,NFKBIA,NFKBIE,PLA2G4C,PLAU,PLAUR,PSME1,PSME2,PTGS2,RELB,SERPINE1,SOD2,TAP1,TGIF1,TGM2,TNFAIP2,TNFAIP3,TNFAIP6,TNIP1,TRAF1,TYMP,UBD,ZFP36L1	245 (15)
IL6	4.076	cytokine	Activated	5.367	4.98e-19	ADGRB1,BAX,BCL3,BGN,BMP2,CASP4,CCL2,CCL20,CD68,CD74,CDK1,CDKN2A,CDKN2B,CDKN2D,CRLF1,CTGF,CXCL1,CXCL6,CXCL8,EGR2,FN1,GADD45B,GAL,GBP3,GREM1,ICAM1,ID1,IFIT1,IGF1,IGFBP3,IL6,IRF1,ITGB3,JUNB,LEFTY2,LGALS1,LIF,MAP2K1,MMP1,MMP10,MMP2,MMP3,MMP7,MMP9,MUC1,NFKB1,NFKBIA,NGF,PDGFB,PLAU,PSME1,PSME2,PTGES,PTGS2,PTP4A3,SERPINA3,SERPINE1,SGK1,SLC39A14,SLC40A1,SLC7A7,SMAD7,SOD2,STAP2,TAP1,TGM2,THBS1,TIMP1,TNC,TN…	276 (16)
EDN1	2.517	cytokine	Activated	4.655	1.03e-18	CCL2,CDK1,CTGF,CXCL8,CYR61,DCT,EDN1,EDNRB,FN1,FST,HBEGF,ICAM1,IL6,INHBA,ITGA2,ITGA5,ITGB3,JUNB,MAP2K1,MMP1,MMP2,MMP3,MMP7,MMP9,MYL6,NPPB,PLAU,PLAUR,PTGS2,SERPINE1,TGM2,THBS1,TIMP1,TNC,TPM4,VCAN	245 (19)
CSF2		cytokine	Activated	4.472	4.04e-15	ADA,ALOX5,BAX,BCL3,CCL2,CD74,CDK1,CDKN2B,CLCF1,CXCL1,CXCL8,EDN1,EGR2,F2R,HBEGF,ICAM1,ID3,IER3,IGF1,IL1A,IL32,IL6,INHBA,ITGB3,KCTD11,LTB,MMP1,MMP2,MMP9,NFKB1,NFKB2,NFKBIA,PIM3,PLAU,PTGS2,PTK2B,RELB,SGK1,SLC1A5,SNTB1,SOD2,TGM2,THBS1,TNFAIP3,TPM4,TREM1,UBD,UPP1,VDR	286 (20)
IL4		cytokine	Activated	2.217	1.84e-14	ABCA2,ALOX5,ATP1A3,BAX,BCL3,CA2,CCL2,CCL20,CD74,CDK1,COBLL1,CRIP1,CTGF,CXCL1,CXCL6,CXCL8,DCT,EGR2,F2R,FN1,GBP3,HBEGF,ICAM1,ID3,IER2,IER3,IGF1,IL17RB,IL1A,IL27RA,IL6,IRF1,ITGA1,ITGA2,ITGB3,JAG1,JUNB,LGALS1,LIF,LIPG,LTB,MAP2K1,MMP1,MMP10,MMP2,MMP3,MMP9,MSH2,MUC1,MYH9,NEDD9,NFKB1,NFKB2,NFKBIA,PFKP,PLA2G4C,PLAU,PLOD2,PPARGC1A,PSME1,PTGS2,SERPINE1,SPHK1,TAPBP,TGFB3,TGFBI,TGM2,TIMP1,TNC,VDR	266 (16)
SPP1	-1.671	cytokine	Activated	2.884	5.09e-13	BAX,CA2,CCL2,CCL20,CXCL1,CXCL6,CXCL8,EGF,FN1,ICAM1,IGF1,IL1A,IL6,ILK,ITGA2,ITGB3,JAG1,LIF,LOX,MMP1,MMP2,MMP7,MMP9,NRCAM,PLAU,PTGS2,SERPINE1,TIMP1	225 (16)
TNFSF11		cytokine	Activated	4.89	4.8e-12	CA2,CCL2,CSRP1,CXCL8,EGR2,FPR1,GADD45B,ICAM1,IER3,IGF1,IL1A,IL6,ITGA5,ITGB3,JUNB,MAP2K1,MMP1,MMP9,NFKB1,NFKB2,NFKBIA,NFKBIZ,PLAUR,PTGS2,RELB,RRAS,SERPINE1,SLC7A7,SOD2,SPIB,TNIP1,TRAF1	237 (17)
OSM	0	cytokine	Activated	5.12	5.04e-12	ARHGEF2,CASP4,CCL2,CCL20,CHI3L1,CLDN4,CRLF1,CXCL1,CXCL8,EIF4EBP1,EPHB2,FN1,FOXC1,GLUL,HBEGF,ICAM1,ID1,IGFBP3,IL32,IL6,IRF1,JAG1,JUNB,KCNG1,LDLRAD4,LIF,MMP1,MMP10,MMP2,MMP3,MMP9,MPZL2,MT1X,NOTCH3,PDZK1IP1,PGK1,PLAU,PTGES,SERPINA3,SERPINE1,TAP1,TAPBP,TIMP1,TM4SF1,TNC,TNFAIP2,TYMP,VDR	302 (18)
CCL2	4.557	cytokine	Activated	2	5.33e-11	CCL2,CXCL8,EGLN3,HTR2B,ICAM1,IGF1,IL1A,IL6,INHBA,ITGA1,ITGA5,MMP1,MMP2,MMP9,PTGS2,SERPINE1,SLC40A1,TIMP1	237 (18)
CXCL12	0.453	cytokine	Activated	2.376	1.5e-10	BAX,BCL3,BMP1,BMP2,CA2,CCL2,CXCL8,FN1,GAS2,ICAM1,ID1,IFI27,IL1A,IL6,IRF6,ITGB3,JUNB,LOXL2,MMP2,MMP3,MMP9,PLAU,PTGS2,RRAS,THBS1,TIMP1	217 (16)
IL17F		cytokine	Activated	2.901	1.52e-10	CCL2,CCL20,CXCL1,CXCL6,CXCL8,ICAM1,IGF1,IL32,IL6,MMP1,MMP3,PTGS2	274 (17)
IL17A		cytokine	Activated	3.5	2.96e-10	CCL2,CCL20,CD68,COTL1,CTGF,CXCL1,CXCL6,CXCL8,CYR61,HBEGF,ICAM1,IL1A,IL32,IL6,JAG1,LIF,LOX,MMP1,MMP2,MMP3,MMP9,NFKBIZ,PLAU,PTGS2,TIMP1,TNC,TNFAIP3,TYMP	214 (15)
C5	-1.074	cytokine	Activated	3	3.87e-09	CCL2,CXCL1,CXCL8,FN1,ICAM1,IL1A,IL6,MMP1,MMP3,MMP9,NFKB1,NFKBIA,NGF,PLK3,RGS3,SERPINE1,SMAD7,TNFAIP2,TNFAIP3	206 (16)
IL15	1.355	cytokine	Activated	3.407	5.53e-09	ACTG2,CCL2,CD74,CDKN2B,CTGF,CXCL8,EDN1,EGR2,ELK3,ENO1,GPRC5A,IFIT1,IFITM1,IL2RG,IL32,IL6,IRF1,JUNB,LDHA,LIF,MAP2K1,MT1G,MT1H,NFKB1,NFKBIA,PFKP,PFN1,PGK1,PPARGC1A,S100A11,SMAD7,SYNPO,TIMP1,TPI1,UPP1,VDR,ZFP36L1	281 (18)
TNFSF12	0.07	cytokine	Activated	3.573	9.6e-09	CCL2,CD68,CXCL6,CXCL8,ICAM1,IL6,MMP1,MMP10,MMP3,MMP9,NFKB2,NFKBIA,NOTCH3,PPARGC1A,PTX3,TIMP1,TNFRSF12A	224 (15)
PRL	0	cytokine	Activated	2.052	9.61e-09	CCL2,CCL20,CMPK2,CTSS,EGF,ENO1,FN1,HNRNPH2,ID1,ID3,IFI6,IFIT1,IFITM1,IGFALS,IGFBP3,IL6,IRF1,ITGA1,NFKB1,NUPR1,PDLIM4,PIM3,PSME1,PSME2,SERPINA3,SPINK1,TIMP1,VDR	246 (20)
CSF1	0.891	cytokine	Activated	3.311	1.15e-08	BAX,CCL2,CD68,CXCL6,DUSP4,ENO1,F2R,FN1,IGF1,IL1A,IL6,ITGA5,ITGB3,JUNB,LDHA,MMP9,NFKB2,PLAU,SFRP1,SLC1A5,THBS1,TNFAIP3,TPI1	280 (17)
IL32	6.735	cytokine	Activated	2.275	7.19e-08	BAX,CCL2,CXCL1,CXCL8,ICAM1,IL1A,IL32,IL6,MMP2,MMP3,MMP9,PTGS2	193 (14)
IL18	-1.772	cytokine	Activated	4.034	1.05e-07	CCL2,CCL20,CXCL8,DDIT4,FOSL2,GADD45B,ICAM1,IL1A,IL32,IL6,IRF1,LIF,MMP1,MMP3,MMP9,MSH2,NFKBIZ,PTGS2,SLC2A3,TIMP1	252 (14)
WNT3A	-0.039	cytokine	Activated	2.059	1.8e-07	ALDH1A3,BGN,BMP2,CD68,CTGF,CYR61,DDIT4,EDN1,EFNB1,EGR2,FN1,ID1,IL6,JAG1,JAM2,MT1X,PMEPA1,PTGS2,RMRP,SSTR2,TGFB3,THBS1,TNC,TRIB3,TUBB3	247 (19)
IL2		cytokine	Activated	2.652	2.5e-07	BAX,BMP2,CCL2,CSRNP1,CXCL8,DUSP4,EDN1,FGF13,GADD45B,GFRA2,ICAM1,IER3,IL17RB,IL1A,IL27RA,IL2RG,IL6,IRF1,ITGA1,ITGA2,LIF,LTB,MAP2K1,MAP2K6,MMP2,MMP9,NFKB1,PHLDA2,PTGS2,SESN3,SIPA1,SLC2A3,SLC30A1,STC2,TIMP1,TNFRSF12A,TPI1,TRAF1,TRIB3,UPP1	287 (17)
NAMPT	1.704	cytokine	Activated	2.307	6.76e-07	CCL20,CXCL1,CXCL8,IL6,MMP1,MMP3,MMP9,PEG10	248 (15)
IL5		cytokine	Activated	4.22	8.37e-07	BCL3,CASP4,CCL2,CRIP1,CXCL8,EGLN3,EGR2,EIF4EBP1,ENO1,FOSL2,HBEGF,ICAM1,IER2,IER3,IL2RG,LTB,MMP9,PFKP,PYCR1,SGK1,SLC1A5,SNTB1,TPI1,TPM4,UPP1	299 (21)
CCL5	1.28	cytokine	Activated	2.234	2.2e-06	CCL2,CXCL8,EGF,F2R,HMGA1,IER2,IL6,MMP9,PLAUR,SGK1,THBS1,VASP	214 (19)
CXCL8	4.828	cytokine	Activated	2.815	3.8e-06	BAX,CD74,CXCL8,HAS1,HSPG2,ICAM1,ITGA1,ITGA5,MMP2,MMP9,NFKBIA,PTGS2	243 (22)
TNFSF13B	-0.44	cytokine	Activated	2.356	1.51e-05	BAX,CCL2,CD70,CTSS,CXCL6,CXCL8,ICAM1,MMP9,NFKB2,RELB	214 (15)
IL3		cytokine	Activated	2.366	2.17e-05	ABCA2,ADA,BMP2,CCL2,CXCL8,EGR2,F2R,FOSL2,GADD45B,HBEGF,HDGF,ICAM1,IL17RB,IL6,ITGB3,JUNB,KLF9,LIF,MMP1,MMP3,NEDD9,PSME1,SERPINA3,SLC2A3,VASP	278 (20)
IL22		cytokine	Activated	2.92	3.39e-05	CCL20,CXCL8,HBEGF,HSPB1,IL1A,IL6,MMP1,MMP3,MMP9,MUC1,PTGS2,SERPINA3,SOD2	199 (17)
CCL11		cytokine	Activated	2.853	4.25e-05	CCL2,CXCL6,CXCL8,FGF1,ICAM1,IL6,ITGA1,ITGA2,MMP3	223 (20)
WNT1	0	cytokine	Activated	2.44	0.000103	CDKN2A,EDN1,EFNB1,EIF4EBP1,FN1,IGF1,JUNB,MMP3,NOTCH3,PTGS2,RNASE1,SERPINE1,SERPINE2	291 (20)
MIF	1.673	cytokine	Activated	2.552	0.000159	CCL2,CXCL8,F2R,ICAM1,IL6,MMP1,MMP2,MMP3,MMP9,PTGS2,SOX6,TIMP1	223 (15)
IL36A		cytokine	Activated	2.211	0.000171	CCL20,CXCL1,CXCL6,CXCL8,IL6	197 (14)
TNFSF14	0.88	cytokine	Activated	2.449	0.000236	CCL20,CXCL1,ICAM1,IL6,INHBA,MMP9	256 (20)
CXCL10	0.341	cytokine	Activated	2.166	0.000677	IL1A,IL6,ITGA1,ITGA2,MMP9	219 (16)
IL27		cytokine	Activated	2.902	0.000882	CCL2,CCL20,CD74,CXCL8,EGR2,ICAM1,IL1A,IL6,IRF1,PTGS2,TAP1,UBD	241 (18)
WNT4	0.612	cytokine	Activated	2.213	0.00187	BMP2,FST,ID1,LHX1,PTGS2	195 (12)
IL7	0	cytokine	Activated	2.288	0.0101	BAX,CCL2,CXCL1,FN1,IL6,LIF,LTB,MMP9,SMAD7,UPP1
IL24		cytokine	Activated	2.216	0.0137	BAX,CCL20,CXCL8,HBEGF,PTGS2
IL13		cytokine		1.707	4.75e-12	ADA,BAX,BCL3,CA2,CCL2,CCL20,CHI3L1,CHN2,CTGF,CTSS,CXCL1,CXCL6,CXCL8,FXYD3,ICAM1,IGF1,IL17RB,IL6,JAG1,MMP1,MMP10,MMP2,MMP3,MMP9,MT1X,PFKP,PIEZO1,PLAU,PPARGC1A,PTGES,PTGS2,SERPINE1,SLC26A4,SLC7A7,SPHK1,SPINT1,ST3GAL6,TGM2,THBS1,TIMP1	231 (16)
TNFSF10	1.373	cytokine		1.889	7.47e-11	BAX,CXCL8,IFI27,IFI6,IFIT1,IFITM1,IFITM2,IL6,MMP2,MMP3,MMP9,NFKBIA,PLAU,PSME2,PTGS2,TIMP1,TNFAIP2,TNFAIP3,TRAF1	269 (16)
FAM3B		cytokine			3.34e-10	CASP4,FN1,GAS2,IER3,IGFBP3,ITGA5,LDHA,LGALS1,PTN,RNASE1
IFNA2	0.285	cytokine		1.642	5.7e-09	ALOX5,BAX,CCL2,CD70,CDKN2A,CDKN2B,CMPK2,EGLN3,HBEGF,IFI27,IFI6,IFIT1,IFITM1,IFITM2,IL6,IRF1,MAP2K1,MMP9,MT1G,MT1M,MT1X,PSME1,TAP1,TGM2,UBA7,UBD	171 (17)
IL10	-0.192	cytokine		-0.867	3.72e-08	ADM,BAX,BCL3,BDKRB1,BMP2,CCL2,CCL20,CD68,CDKN2D,CTSS,CXCL6,CXCL8,FPR1,ICAM1,IL17RB,IL1A,IL6,IRF1,LGALS1,LIF,LTB,MMP1,MMP2,MMP9,MUC1,NEDD9,PTGS2,PTX3,TAP1,TIMP1,TREM1,VCAN	216 (16)
WNT5A	0.226	cytokine		1.707	7.34e-07	CCL2,CRYAB,CXCL1,CXCL6,CXCL8,FN1,GREM1,ID3,IL1A,IL6,IRF1,MMP1,MMP10,NFKB1,PTGS2,RMRP	217 (16)
LIF	4.389	cytokine		1.994	1.13e-06	BMP2,BMP7,CXCL8,CYP26A1,ELF3,FN1,GAL,HBEGF,IGF1,IL6,IRF1,JAM2,JUNB,MMP1,PIM3,PTGS2,RPE65,SERPINA3,SOD2,TIMP1,TNC	289 (21)
IL11	0.235	cytokine		0.529	3.68e-06	CXCL8,ICAM1,IGF1,IL6,IRF1,JUNB,MMP1,SERPINA3,SPHK1,TIMP1	195 (17)
IFNB1		cytokine		0.005	4.34e-06	CCL2,CMPK2,CRYAB,CXCL6,CXCL8,EBI3,F2R,GBP3,IFI27,IFI6,IFIT1,IFITM1,IL6,IRF1,ITGB3,MMP2,MMP9,NFKBIE,PTGS2,SLC39A14,THBS1,TIMP1,UBA7,VDR	239 (17)
PF4	0.636	cytokine		1.882	7e-06	CCL2,CNN1,CXCL8,ICAM1,IL1A,IL6,SPHK1	172 (16)
CRH		cytokine		1.537	1.73e-05	BAX,BDKRB2,CXCL8,DIO2,EDN1,IL6,JUNB,SGK1,SLC2A3,VDR	228 (20)
IL26	0	cytokine			4.55e-05	CCL20,CXCL8,ICAM1,IL6	204 (15)
CX3CL1	0.608	cytokine		-0.108	6.59e-05	ICAM1,IL1A,IL6,MMP2,MMP9,TIMP1	246 (16)
IL19	0	cytokine		1.982	9.56e-05	CCL2,FN1,IL6,MMP1,MMP9	268 (19)
CCL1		cytokine			0.00013	IL6,ITGA2,MMP2,SERPINE1	127 (7)
CNTF	-0.358	cytokine		0.277	0.000133	CXCL8,EDN2,IL1A,IRF1,JUNB,LIF,MMP1,NGF,SERPINA3,TIMP1	269 (17)
IL12A	0.106	cytokine		-1.545	0.000138	EBI3,ICAM1,IL1A,IL6,MMP2,MMP3,MMP7,MMP9	236 (17)
IFNL1		cytokine		1.576	0.000198	CHAC1,CMPK2,CXCL8,F2R,IFI27,IFI6,IFIT1,IFITM1,IFITM2,IL6	211 (13)
TIMP1	2.747	cytokine		1.408	0.000338	IGFBP3,MMP2,MMP3,MMP9,PLAU,PLAUR	224 (20)
CCL15		cytokine			0.000461	CXCL8,ICAM1,IL6	195 (19)
FASLG	0	cytokine		1.781	0.000472	CCL2,CXCL8,EGR2,IL6,NFKB1,TGFB3	200 (20)
IFNA1/IFNA13		cytokine		0.775	0.000522	CMPK2,IFI27,IFI6,IFIT1,IFITM1,IFITM2,IRF1,PTGS2	214 (18)
CTF1	1.207	cytokine			0.000552	IRF1,JUNB,MMP1,SERPINA3,TAGLN,TIMP1	237 (17)
IL17D	-1.125	cytokine			0.000848	CXCL8,IL6
CSF3	0.223	cytokine		0.627	0.00172	BAX,CXCL8,EDN1,EGR2,FPR1,GADD45B,ICAM1,IGF1,IL6,LTB,MMP2,MMP9,TNFAIP3	235 (16)
Ccl6		cytokine			0.00181	CTSS,MMP2,MMP9
IL36G		cytokine		1.998	0.00195	CCL20,CXCL1,CXCL8,IL6	196 (14)
IL33	-0.125	cytokine		0.492	0.00225	CCL2,CXCL8,EGR2,IL17RB,IL6,JAG1,NFKBIA,PDGFB,TIMP1	238 (19)
SCGB1A1		cytokine		-1.94	0.00288	FN1,MMP2,MMP9,PTGS2	275 (24)
IL25		cytokine		0.548	0.0039	CCL2,CXCL8,F11R,IL17RB,IL6,JAG1	227 (17)
IL36B	0	cytokine		1.977	0.00407	CCL20,CXCL1,CXCL8,IL6	195 (13)
VAV3	-0.217	cytokine		0.152	0.00407	BAX,EGF,HBEGF,IL6	237 (16)
IL17B	-0.194	cytokine			0.00489	IL6,MMP9	258 (15)
IL36RN		cytokine			0.00489	CXCL8,IL6	80 (3)
CCL3		cytokine		1.98	0.00555	CCL2,CCL20,IL6,ITGA5	220 (24)
EPO	0.308	cytokine		0.987	0.00575	BAX,BCL3,CA2,CLIC1,EDN1,FPR1,GLUL,IL6,JUNB,KAT2B,MMP2,NFKBIA,NUPR1,PRKCQ,PTGS2,PTPRB,TPI1	268 (20)
IL17C	-0.531	cytokine		1.974	0.00641	CCL20,CXCL8,IL1A,IL6	210 (8)
IL37	0	cytokine			0.00705	IL1A,IL6,TIMP1	195 (14)
AIMP1	-0.757	cytokine			0.00862	CCL2,CXCL8,ICAM1	222 (20)
TNFSF9	0.985	cytokine			0.00862	CXCL8,ICAM1,IL6	192 (13)
LTA	-0.324	cytokine		1.982	0.00965	CCL20,IL6,ITGA5,ITGB3,PTGS2	226 (18)
CXCL6	3.23	cytokine			0.0161	IL6,MMP9
PRLH		cytokine			0.0161	CXCL8,IL6
CCL18	0	cytokine			0.0161	MMP2,MMP9
CXCL16	0.399	cytokine			0.0211	CXCL8,FN1
TSLP	2.342	cytokine			0.022	CXCL8,ICAM1,IL6,TIMP1
IL9		cytokine		1.969	0.0241	BCL3,CCL2,CCL20,JUNB
DKK3	-0.75	cytokine			0.0266	CDKN2B,TAGLN
IL12B	0	cytokine		1.195	0.0267	CDKN2D,CXCL8,ICAM1,IL1A,IL6
CYTL1	-2.615	cytokine			0.0291	IGF1
SOCS5	-0.788	cytokine			0.0291	IL6
CXCL1	3.497	cytokine			0.0461	ICAM1,IL6
CAT	-0.698	enzyme	Inhibited	-2.287	3.57e-09	ADM,BAX,CCL2,CXCL8,FN1,IL6,MMP1,MMP9,PTGS2,SERPINE1,THBS1,TIMP1,TNC	245 (22)
TNFAIP3	4.076	enzyme	Inhibited	-2.138	6.01e-06	BAX,CCL20,CXCL8,ICAM1,IL1A,IL6,MMP9,NFKBIA,TNFAIP3	224 (16)
IL4I1	1.482	enzyme	Inhibited	-2	8e-05	CCL2,CXCL1,CXCL8,IL1A
ALDH1A2	-0.024	enzyme	Inhibited	-2.412	0.000236	ALDH1A3,BGN,CTGF,CYR61,TGFBI,TIMP1	235 (9)
SPTLC2	-0.625	enzyme	Inhibited	-2	0.000754	CTGF,MMP2,THBS1,TIMP1	214 (10)
GPX1	0.741	enzyme	Inhibited	-2.194	0.00185	CTGF,DUSP4,ICAM1,IL6,MMP9,SOD2	206 (16)
FN1	3.643	enzyme	Activated	4.006	2.22e-09	CCL2,CXCL1,CXCL8,FN1,GFRA2,IL6,ITGA1,ITGA5,ITGB3,MMP1,MMP2,MMP3,MMP9,NFKBIA,NPPB,ODAM,PDGFB,PLAU,PLAUR,SERPINE1,TAGLN,TGM2,THBS1,TNFAIP2,TNIP1	295 (21)
TAZ	0.244	enzyme	Activated	2.35	1.75e-08	ANKRD1,C7,CCL2,CTGF,CYR61,EDN1,FN1,LOX,NAV3,PCLO,SERPINE1,TAGLN,UPP1	48 (4)
RAC1	0.821	enzyme	Activated	2.99	8.29e-08	ANKRD1,CTGF,CXCL8,FN1,HSPB1,ICAM1,IL6,MMP1,MMP10,MMP2,MMP9,NPPB,PLAUR,PTGS2,SOD2,SOX6	266 (16)
PTGS2	4.116	enzyme	Activated	2.62	8.57e-08	AQP1,BAX,CCL2,CD68,CXCL14,CXCL8,FN1,ICAM1,ID1,IGF1,IGFBP3,IL6,MMP1,MMP2,MMP7,MMP9,PTGS2,TGM2,TNFAIP6,TRAF1	240 (18)
TET2	-0.366	enzyme	Activated	2.111	4.5e-06	ATP1A3,BCL3,CMPK2,CXCL6,FBXO15,FN1,FOSL2,FOXC1,IL6,ITGA2,MAFF,P2RY2,PPP1R13L,SPINT1,TIMP1
RLIM	-0.714	enzyme	Activated	2	4.61e-06	CDKN2B,CTGF,FN1,SERPINE1,SMAD7	130 (9)
PIN1	0.825	enzyme	Activated	2.082	5.35e-06	BAX,CXCL8,FN1,IL6,MMP2,MMP3,MMP9,NOTCH3,PPARGC1A,PTGS2,TIMP1	273 (20)
NOX4	2.858	enzyme	Activated	2.553	9.21e-06	CCL2,CXCL8,FN1,ICAM1,MMP2,NOX4,SERPINE1	222 (20)
TGM2	2.02	enzyme	Activated	3.473	1.12e-05	CA2,CCL2,CD74,CSRNP1,CXCL8,FN1,IFI6,IFIT1,IL6,ITGB3,MMP2,MMP9,PTGES,SLFN5,TAP1,THBS1,TNFAIP2,TNIP1,TPCN1,UBA7	241 (22)
SNCA	-0.465	enzyme	Activated	2.314	1.27e-05	BAX,CCL2,CD68,CD74,DRAXIN,FGF13,IGF1,IL6,IRF1,KCNG1,LRRTM2,MMP1,MMP3,MMP9,PTK2B,SERPINE1,TPI1,TRIB3,TUBB3,VAT1L	277 (17)
PLCE1	-1.423	enzyme	Activated	2.164	3.33e-05	CCL2,CCL20,CXCL8,IL6,PTGS2	262 (19)
TRAF6	-0.143	enzyme	Activated	2.785	4.25e-05	CCL2,CXCL1,CXCL8,ICAM1,IL6,NFKB1,RELB,SERPINA3,TNFAIP3	232 (14)
XIAP	0.057	enzyme	Activated	2.193	5.13e-05	CXCL1,CXCL8,IL6,PTGS2,SERPINE1,SOD2	198 (17)
NCF1		enzyme	Activated	2.219	0.000818	EDN1,FN1,ICAM1,IGF1,SERPINE1	232 (19)
PTGS1	-0.999	enzyme	Activated	2.165	0.000986	ATP8A1,IL6,MMP2,MMP9,PTGES,PTGS2	228 (16)
GNA12	0.659	enzyme	Activated	2	0.00712	CNN1,CXCL8,F2R,MAP2K1,MMP2,PTGS2,TAGLN	206 (20)
CD38	0.585	enzyme	Activated	2.138	0.0198	CRIP1,EGLN3,EIF4EBP1,FN1,ICAM1,IL6,PFKP,PPARGC1A,PYCR1,TPI1
KRAS	0.514	enzyme		0.998	4.39e-23	BGN,CD74,CDKN2A,CRYAB,CTGF,CXCL14,CXCL6,CXCL8,DUSP4,EFNA1,EGR2,ENO1,EPHA2,FKBP11,FN1,FXYD3,GLUL,HBEGF,HMGA1,HSPB1,ID1,IER3,IFI6,IFIT1,IFITM1,IFITM2,IL1A,IL6,ILK,IQGAP2,IRF1,ITGB3,IVNS1ABP,JUNB,LDHA,LIF,LIPG,LOX,MAP2K1,MMP10,MMP2,MMP3,MMP7,MMP9,NFKB1,NFKB2,NFKBIA,NQO1,PALLD,PEG3,PTGS2,PTK2B,SERPINA3,SERPINE2,SMPD3,TAP1,THBS1,TNC,TNFAIP2,TNFRSF12A,TUBA4A,UPP1,VCAN,ZFP36L1	301 (21)
HRAS	0.59	enzyme		1.83	2.39e-19	ADM,ADRA2C,ALDH1A3,ANKRD1,ASCL1,ATP1A3,BAX,BMP1,BTBD11,CDK1,CDKN2A,CDKN2B,CDKN2D,CFB,CLCF1,CNN1,COL5A2,CRABP2,CSRP1,CTGF,CTSS,CXCL1,CXCL8,EIF4EBP1,ELK3,F2R,FN1,FOSL2,FSTL3,HSPB1,ICAM1,IFITM2,IL1A,IL6,ILK,IQGAP2,ITGA5,JUNB,LIPG,MMP1,MMP2,MMP3,MMP9,NFKBIA,NPPB,NQO1,PFN1,PLAU,PLAUR,PLOD2,PMEPA1,PTGS2,SERPINA3,SERPINE1,SERPINE2,SESN3,TAGLN,TAP1,TGFB1I1,TGFB3,TGM2,THBS1,TMSB10/TMSB4X,TYMP,VCAN	302 (22)
TERT	0	enzyme		0.751	2.09e-12	ALDH1A3,BAX,BTBD11,CDKN2A,COL5A2,CTGF,CXCL8,ELK3,F2R,ICAM1,IFIT1,IL6,IQGAP2,LIPG,MMP1,MMP10,MMP2,MMP3,MMP9,NFKBIA,PLOD2,PTGS2,SOD2,SYNPO	263 (19)
EGLN1	0.139	enzyme		0.2	1.76e-11	ADM,ATP13A2,CCL20,CDKN2B,EDN1,EGLN3,ICAM1,IL1A,IL6,INHBA,MMP3,NGF,PGK1,PTGS2,TGFB3,TPI1	292 (22)
GNA15		enzyme			4.23e-10	AKAP12,CASP4,CCL20,CDO1,CRYAB,CXCL8,GLUL,IL6,NFKB1,NOX4,SERPINA3,SOD2,TAGLN,TGFB3,TIMP1,TRIB3,VCAN,ZFP36L1	232 (17)
HMOX1	-0.133	enzyme		-1.457	3.41e-08	AQP1,CCL2,CXCL1,CXCL8,FGF1,ICAM1,ID1,ID3,IGF1,IL6,ITGB3,MMP9,NQO1,PROCR,PTGS2,THBS1,TYMP	279 (19)
SMURF2	0.508	enzyme		-0.64	1.57e-07	CDKN2A,CTGF,FN1,NEDD9,SERPINE1,SMAD7,TGIF1	209 (14)
NRAS	-0.223	enzyme		1.41	2.37e-07	AKAP12,ANKRD1,BAX,CDKN2A,CDKN2B,CRABP2,CRYBG1,FN1,IFIT1,IL6,ITGA2,LGALS1,NQO1,PLAU,PLEKHO1,PTGS2,PTP4A3,PTX3,SERPINE2,SESN3,TAP1	299 (25)
BIRC3	1.873	enzyme		1.098	6.4e-07	CCL2,CXCL1,CXCL8,ICAM1,IL6,NFKB2,NFKBIA	247 (20)
TRAF2	1.683	enzyme		1.889	6.8e-07	ADM,CCL2,CDK1,CDKN2A,CXCL8,EBI3,EFNA1,ICAM1,IL6,MMP9,NFKB1,PPARGC1A,TNFAIP3	278 (20)
OGA	-1.132	enzyme		-0.757	9.28e-07	ACSS1,BAX,CCL2,CCL20,CD302,CD68,CDKN2B,CNN1,CXCL6,CXCL8,CYP4V2,EFNB1,EGR2,FGF13,FN1,GLUL,IGF1,IGFBP3,ITGA2,LIF,MICALL2,PLAU,SERPINE2,SFRP5,TCF19,TGDS,TGFBI,THBS1,TIMP1,TNC,TNFRSF12A,TUBA4A	276 (21)
DICER1	-0.754	enzyme		-1.354	1.32e-06	ANGPTL4,CDKN2A,CDKN2B,CXCL8,CYR61,DHRS2,EGR2,GBP3,ICAM1,ID3,ITGA2,ITGA5,LIPG,MMP9,NANOS1,PLAU,PRKCQ,PROCR,PTPRN,SERPINE1,SFRP5,SLC40A1,SYNPO,THBS1,TM4SF1	284 (14)
RHOA	1.349	enzyme		1.386	1.36e-06	BAX,CDKN2A,CDKN2B,CTGF,CXCL8,FN1,ICAM1,IL6,MMP1,MMP9,NFKB1,PLAU,TAGLN	297 (20)
TXN	0.586	enzyme		1.294	4.07e-06	CDKN2A,CXCL8,ICAM1,IL1A,IL6,MMP9,NFKB1,NFKBIA,SOD2	236 (18)
SOD1	-0.695	enzyme			4.29e-06	ATP1A3,BAX,CASP4,CRYAB,DPYSL3,FAP,FOSL2,HSPB1,ICAM1,IGF1,IL6,INHBA,JUNB,MMP9,P2RY6,PTGS2,SLC40A1,SOD2,TNFAIP3,TUBB4A	265 (19)
RNF111	-0.413	enzyme		1.98	1.02e-05	CDKN2B,PMEPA1,SERPINE1,SMAD7	166 (15)
TAB1	0.092	enzyme		-0.384	1.2e-05	CCL20,CFB,CXCL8,IFIT1,IL6,PTGS2,SERPINE1	249 (21)
HPSE	0.275	enzyme			1.38e-05	CCL2,MMP9,PLAU,PLAUR,PTGS2	216 (16)
PARK7	0.662	enzyme		-0.262	4.87e-05	BAX,CXCL8,ICAM1,NOX4,SOD2	264 (21)
GAPDH	1.619	enzyme		-0.114	5.7e-05	CCL2,CCL20,CXCL1,ENO1,IFI6,IFITM1,IFITM2	105 (7)
XDH	-0.419	enzyme		0.611	6.89e-05	CTGF,CXCL8,ID3,MMP2,PLAU,PLAUR,SERPINE1	223 (17)
CTBP1	0	enzyme		-0.555	6.89e-05	BMP7,CDKN2A,CYP26B1,MUC1,THBS1,VCAN,VDR	44 (3)
APC	-2.83	enzyme		-1.576	7.44e-05	EDN1,ID1,ID3,IGF1,IL6,JAG1,MMP10,MMP3,MMP7,PTGS2,SGK1,TIMP1,TNFRSF12A	225 (19)
ATG16L1	0.201	enzyme		-1.964	8e-05	IL1A,IL6,NFKBIA,SOD2	190 (12)
HAS2	-0.378	enzyme		0.762	8e-05	HAS1,IL6,MMP9,TIMP1	233 (14)
CHI3L1	2.985	enzyme			8.36e-05	CXCL8,MMP9,PEG10,SERPINE1,SLC39A14,TNC	222 (19)
ACSL5	0.442	enzyme		1.342	9.56e-05	FKBP11,GPRC5A,MYRIP,PEG10,PHLDA2
NSD2	0.084	enzyme			9.91e-05	BAX,CA2,GLS2,IGF1,JAM2,RRAS,TUBB4A
PPIF	-0.064	enzyme		0.302	0.0001	CCL2,CCL20,CSRP1,CXCL6,IL6,LIF,MMP2,PTN,RBM45,RGS3,SFRP1	189 (7)
ANXA1	0.228	enzyme		-0.586	0.000118	CCL2,IL6,MMP2,PLAU,PTGS2,SPHK1,TYMP	278 (21)
NOX1	-0.072	enzyme		1.223	0.000129	CXCL8,MMP9,NFKB1,NFKBIA,SMAD7	198 (16)
DPY30	-0.743	enzyme			0.00013	CDKN2A,CDKN2B,ID1,ID3	181 (9)
CYBA	0.134	enzyme		1.964	0.00013	FN1,IL6,SERPINE1,SOD2	208 (17)
SOD2	4.519	enzyme		0	0.000146	COLEC12,IL6,MMP1,MMP2,MMP3,MMP7,MMP9,MT1E,PTGS2,SERPINE1,SOD2	230 (15)
SUZ12	-0.174	enzyme		0.447	0.000218	CDKN2A,CYP26A1,IGFBP3,IVNS1ABP,JAM2,LAMC2,LRAT,MMP2,MMP7,PCDH10,PLAU,TNFAIP2,VASP	119 (6)
CYP2J2	0.177	enzyme		-0.6	0.000285	CXCL6,ICAM1,IL6,MMP9,NFKBIA	264 (20)
PDE3B	-0.118	enzyme			0.000293	IL6,PPARGC1A,SERPINE1,TRIB3	290 (21)
POLR2A	0.148	enzyme			0.000297	ASCL1,CYP26A1,EGR2,IFI6,NFKBIA,SGK1,STC2,TNFAIP3
KL	-0.955	enzyme		-0.692	0.000338	BAX,IL6,MMP7,MMP9,SOD2,VDR	237 (21)
ALOX15	-0.36	enzyme		1.03	0.000338	BAX,FN1,ICAM1,IL6,MMP2,NOTCH3	209 (16)
RHOB	0.065	enzyme		1.067	0.000414	IL6,ITGB3,NFKB1,PTGS2	222 (22)
NOS2	-0.058	enzyme		1.082	0.000422	BAX,CCL2,CHI3L1,CXCL8,EDN1,IL32,IL6,MMP9,NFKBIA,PPARGC1A,PTGS2,SERPINA3,SLC1A5,SLC40A1,TIMP1	270 (21)
PLA2G4A	0.077	enzyme		1.931	0.000566	CXCL8,ICAM1,IL6,PTGS2	254 (19)
RALA	0.636	enzyme			0.000566	MMP2,MMP9,PLAU,PLAUR	218 (14)
FBXO32	0.962	enzyme		-1.245	0.000752	ALDH1A3,CCL20,CXCL6,IL6,MMP3,PTGES,PTGS2,PYCR1,SOD2
PADI2	-2.127	enzyme		1.715	0.000754	CXCL6,CXCL8,IL6,PTGS2	157 (7)
GNA13	-0.923	enzyme			0.000754	CNN1,CXCL8,PTGS2,TAGLN	176 (18)
RDH10	-1.126	enzyme			0.000789	RDH5,SFRP1,SFRP5
REV1	-0.149	enzyme			0.000789	BAX,IL6,SESN2
PLA2G2A	0.056	enzyme			0.000789	CXCL8,IL6,PTGS2	226 (18)
GNA14	0.307	enzyme			0.000848	CXCL8,IL6	140 (7)
PLA2G2F	0	enzyme			0.000848	PTGES,PTGS2
GNB1	0.704	enzyme			0.000859	F2R,FOSL2,IER3,NFKB1,PLAU,PLK2	185 (11)
EPHX2	-1.229	enzyme		0.832	0.000982	CCL2,CXCL6,ICAM1,IL6	233 (20)
PRDX2	0.469	enzyme			0.000982	BAX,CCL2,ICAM1,PTGS2	255 (18)
RNASEH2A	-0.105	enzyme			0.00113	IL6,IRF1,NFKB1,NFKB2,NFKBIA,PTGS2
TRAF3	0.693	enzyme		-1.353	0.00114	ADM,EBI3,ICAM1,IL6,NFKB2,NFKBIA,NFKBIE,RELB,TNFAIP3	188 (17)
SIRT6	0.844	enzyme		1.972	0.00116	CXCL8,IGF1,IL1A,IL6,PPARGC1A,PTGS2,SOD2	323 (23)
ADA	2.618	enzyme		-1.954	0.00116	ADA,IL6,MMP9,SERPINE1,TIMP1	290 (21)
NOS3	0.257	enzyme		-1.791	0.00145	CCL2,CTGF,ICAM1,IL6,MMP2,PTGS2	236 (18)
BIRC2	0.331	enzyme		1.718	0.00158	CCL2,CXCL1,CXCL8,IL6	229 (18)
DDX58	0.275	enzyme		1.116	0.00175	CXCL8,GBP3,IFI27,IFIT1,IL6,IRF1,PTGS2	175 (16)
PTGES3	-1.114	enzyme			0.00181	NUPR1,SOX3,TM4SF1
PARP1	-0.201	enzyme		0.688	0.00185	BAX,CASP4,CXCL1,ICAM1,IGF1,IL6,LIF,PEG10,PTGS2,RAPGEF4	260 (17)
KDM1A	0.47	enzyme		-1.408	0.00225	APC,BMP2,IL27RA,PTPRB,SERPINE1,SFRP1,SFRP5,SMAD7,TM4SF1
CHIA		enzyme			0.00249	CCL2,CXCL8	154 (7)
ZNF451	0.401	enzyme			0.00249	CDKN2B,SERPINE1
GNG2	-1.207	enzyme			0.00249	F2R,NFKB1	140 (7)
NEURL1	-0.461	enzyme			0.00249	GRIA2,JAG1
GPX4	0.47	enzyme			0.00249	IL6,MMP1	154 (10)
PLCL2	0.059	enzyme			0.00253	DIO2,ID1,PPARGC1A
B4GALT6	-1.487	enzyme			0.00253	CCL2,IL6,PTGS2	125 (7)
WWP2	-0.642	enzyme			0.00253	EGR2,IL6,SMAD7	161 (9)
COP1	-0.151	enzyme			0.00253	ICAM1,PPARGC1A,TRIB3
LIPE	-0.744	enzyme			0.00323	ANKRD1,AQP1,CA2,CD74,CDO1,EDN1,FBP2,PPARGC1A,RRAD,SMAD7	141 (7)
SETD2	-0.732	enzyme			0.00325	CTGF,CYR61,IGF1,LAMA4,SERPINE1
PNPT1	-1.352	enzyme			0.00341	CXCL8,IL6,MMP3	236 (14)
PLCL1	-0.694	enzyme			0.00341	DIO2,ID1,PPARGC1A	150 (7)
JMJD1C	-0.288	enzyme			0.00341	ID1,LMO2,NOG
BTRC	-0.582	enzyme		1	0.00344	CXCL8,GLUL,IL6,TRAF1	240 (18)
DGCR8	-0.554	enzyme		0.883	0.00353	CNN1,EGR2,JAG1,NRCAM,TAGLN,TNC
OGG1	-0.17	enzyme			0.00445	CCL20,IL1A,IL6	141 (7)
CASZ1	0.343	enzyme		-0.6	0.00468	ATP1A3,EDN1,KCND2,KCNK3,TGFB3
STUB1	0.531	enzyme		-0.322	0.00468	CDK1,IL6,JUNB,NFKB2,TAGLN	316 (23)
ENTPD2	0.186	enzyme			0.00489	ITGA1,SERPINE1
RRM2	-0.386	enzyme			0.00489	MMP9,THBS1	201 (7)
A4GALT	1.667	enzyme			0.00489	IL6,IRF1
ACOD1	0.071	enzyme			0.00489	IL6,TNFAIP3	203 (12)
HS6ST2	0.107	enzyme			0.00489	CXCL8,IL6	125 (7)
PTGES	2.995	enzyme			0.00516	CXCL14,IL6,MMP9,PTGES,PTGS2,TRAF1	190 (11)
FH	-0.714	enzyme			0.00566	LDHA,LTBP2,NQO1
PLCG1	0.073	enzyme			0.00566	CCL2,SERPINE1,THBS1	215 (15)
GNB3	-3.46	enzyme			0.00566	GNB3,RGS9BP,TRPM1
UGCG	1.209	enzyme			0.00566	BAX,GLS2,ICAM1	231 (12)
SDC1	0.537	enzyme			0.00566	IL6,JUNB,TGM2	135 (7)
NPR1	-0.485	enzyme		-1.987	0.00641	FN1,MMP2,MMP9,TGFB3	180 (11)
HIF1AN	-0.17	enzyme			0.00705	ADM,EGLN3,LDHA	244 (12)
SAT1	1.984	enzyme			0.00705	IGFBP3,KLF9,PPARGC1A
VCP	0.199	enzyme			0.00705	CCL2,CXCL8,NFKB2	228 (16)
CHD4	0.452	enzyme		0.447	0.00789	CLCF1,CPLX3,GNB3,NCEH1,RRAD,SCN3B
RNF187	0.45	enzyme			0.00799	CDK1,HBEGF
SMPD3	-2.767	enzyme			0.00799	ICAM1,IGF1	203 (15)
BUD23	0.827	enzyme			0.00799	CXCL8,IL6
EFEMP1	0.324	enzyme			0.00799	SERPINE1,SMAD7	128 (7)
RPS3	1.148	enzyme			0.00799	CXCL8,NFKBIA	181 (10)
RND3	1.752	enzyme			0.00862	BAX,MMP2,PTGS2	201 (7)
RAC2	0.039	enzyme			0.00879	CD74,EGR2,LDHA,NFKB1,NPPB	133 (7)
FASN	0.052	enzyme		-1.964	0.00879	ALOX5,CXCL8,DDIT4,IL6,PTGS2	310 (24)
CYP1A1	0.136	enzyme		0.728	0.00885	ACOT11,CDKN2D,CYP26A1,GSTM2,IGF1,NQO1,PTP4A3,SHANK2
SND1	0.456	enzyme			0.0095	ANGPTL4,ID1,JAG1,PTGS2
LPL	-0.919	enzyme		-0.311	0.00965	CCL2,CXCL8,ICAM1,IL6,THBS1	207 (21)
DPH5	-0.395	enzyme			0.0104	EGF,IRF1,NFKBIA
CBS/CBSL	1.548	enzyme			0.0104	CCL2,CDO1,LOX
APEX1	0.761	enzyme			0.0104	ALOX5,GFRA1,IL1A
CYP1A2	0.265	enzyme		1.342	0.0106	ACOT11,CYP26A1,GSTM2,NQO1,SHANK2
SAMHD1	-0.459	enzyme			0.0118	IFI27,IFI6
HAS1	3.059	enzyme			0.0118	CDK1,HAS1
CYP4A11	0.038	enzyme			0.0118	MMP9,SGK1
RAP1A	-0.076	enzyme			0.0118	MMP7,THBS1
SULT1E1		enzyme			0.0118	PTGS2,TNFAIP6
PLCG2	-1.201	enzyme			0.0123	ICAM1,IL6,PTGS2
DNMT3B	0.009	enzyme		-0.378	0.0127	CDK1,CDKN2A,IFI27,IFIT1,IFITM1,MYL6,POLD4,PPP1R14C,PTN,SFRP5,SLC30A1
ICMT	-0.293	enzyme			0.0134	CRYAB,GNGT1,HBEGF,TGFBI
ALOX5	2.003	enzyme			0.0149	ALOX5,ITGB3,MMP9,PTGS2
HSD11B1	0.37	enzyme			0.0149	ANGPTL4,CCL2,IL6,PPARGC1A
CYBB	-0.278	enzyme		1.964	0.0149	CTGF,ICAM1,IL6,TGFB3
SERPINC1	-0.012	enzyme			0.0161	HSPG2,IL6
HMGCR	-1.305	enzyme			0.0161	CTGF,CYR61
ERCC4	-0.099	enzyme			0.0161	FN1,IGF1
ENO1	2.015	enzyme			0.0161	ENO1,PTGS2
TDO2	0.812	enzyme			0.0161	PTGS2,SLC1A5
MGLL	-0.44	enzyme			0.0161	IL1A,IL6
PTGDS	0.125	enzyme			0.0161	BAX,DUSP4
NEU3	-0.062	enzyme			0.0161	MMP1,MMP7
RHOJ	-0.959	enzyme			0.0168	AKAP12,MYH9,PTN
ITCH	-0.13	enzyme			0.0168	CTGF,CYR61,IL6
WWOX	-0.725	enzyme			0.0168	HAS1,IL6,MMP9
PARP9	-0.236	enzyme			0.0168	CD74,IFIT1,IRF1
ATG7	0.766	enzyme		-0.469	0.0174	CTGF,CXCL8,IL6,NFKBIA,NQO1
GNAQ	-0.266	enzyme			0.0183	CXCL8,EDN2,PTGS2,SERPINE1
NQO1	-2.166	enzyme		1	0.0201	BAX,FPR1,MMP9,PTGS2
PHF8	-0.514	enzyme			0.0211	ID1,TGM2
GLRX	0.12	enzyme			0.0211	ICAM1,PDGFB
GAL3ST1	0	enzyme			0.0211	GLS2,ITGA5
HS6ST1	0.628	enzyme			0.0211	CXCL8,IL6
GNB2	1.105	enzyme			0.022	FOSL2,IER3,PLAU,PLK2
GNAI3	-0.612	enzyme			0.0222	CCL2,CXCL8,IL6
CYP1B1	-1.556	enzyme		1.342	0.0233	ACOT11,CYP26A1,GSTM2,NQO1,SHANK2
IFIH1	-0.207	enzyme			0.0262	IFI27,IFIT1,IL6,NFKBIA
Cdc42		enzyme		0	0.0262	CTSS,EDN2,LIF,MYH9
GUSB	-0.311	enzyme			0.0266	CYR61,EGR2
RALBP1	0.728	enzyme			0.0266	IL6,MMP2
BRMS1	-0.472	enzyme			0.0266	IL6,PLAU
SIAH1	0.173	enzyme			0.0266	EGLN3,SMAD7
SCD	0.708	enzyme		-1.486	0.0267	ANGPTL4,CXCL8,DIO2,IL6,PPARGC1A
IRS1	1.011	enzyme			0.0276	CDKN2B,CRABP2,GAS2,IGF1,LAMA4,PPARGC1A,TGFBI,TRIB3
CYP7A1	-0.174	enzyme			0.0283	IL6,PTGS2,TIMP1
PMM2	0.476	enzyme			0.0291	ICAM1
CYP2R1	-0.821	enzyme			0.0291	VDR
MARCH6		enzyme			0.0291	DIO2
HSPA6	-0.05	enzyme			0.0291	SPHK1
TPH2	0	enzyme			0.0291	IGF1
TXNDC2	-0.185	enzyme			0.0291	IL6
PAM	0.66	enzyme			0.0291	AQP1
GBP1	1.252	enzyme			0.0291	MMP1
PTS	0.16	enzyme			0.0291	IGF1
ACSL4	1.149	enzyme			0.0291	PTGS2
TM7SF2	-0.193	enzyme			0.0291	NOTCH3
THEM4	-0.1	enzyme			0.0291	PTGS2
TPST1	1.059	enzyme			0.0291	IL6
CBLC		enzyme			0.0291	NOX4
TRIP12	-0.651	enzyme			0.0291	CDKN2A
PRDX6	0.957	enzyme			0.0291	PLAU
GBP2	1.928	enzyme			0.0291	MMP9
Nedd4		enzyme			0.0291	THBS1
RANBP2	-0.996	enzyme			0.0291	FN1
RDH16	0.659	enzyme			0.0291	CYP26A1
GBA	0.527	enzyme			0.0291	IL6
DNMT1	0.234	enzyme			0.0292	CDK1,CDKN2A,MYL6,PTGS2,PTN,SFRP5
CHD7	0.042	enzyme			0.0316	BAX,JAG1,NOTCH3
HSD17B4	-0.604	enzyme			0.0316	ABCD3,ALOX5,BMP2
KDM8	-0.97	enzyme			0.0327	ENO1,LDHA
NQO2	0.583	enzyme			0.0327	MMP9,PTGS2
ANG	-0.88	enzyme			0.0327	BAX,IL6
NMNAT1	-0.103	enzyme			0.0327	PEG10,RAPGEF4
NCF4		enzyme			0.0327	IL6,ST3GAL6
BCAR1	-0.1	enzyme			0.0327	CDKN2B,MMP7
MGAT3	0.472	enzyme			0.0327	ITGA2,ITGA5
RAG2	-0.152	enzyme			0.0352	BAX,HELLS,IL6
HSPD1	-0.039	enzyme			0.0352	BAX,ICAM1,IL6
PCYT1A	-0.363	enzyme			0.0352	FST,GFRA1,TUBB3
SIRT3	0.345	enzyme		0.845	0.036	BAX,DIO2,IL6,SOD2
Fcor		enzyme			0.0392	PPARGC1A,SOD2
PELI1	0.771	enzyme			0.0392	CXCL8,IL6
ENTPD1	-0.649	enzyme			0.0392	CXCL8,SERPINE1
ACO1	0.821	enzyme			0.0392	IGF1,IGFBP3
POR	-0.033	enzyme		-1.664	0.0398	CD74,CYP26A1,FGF1,FLVCR2,FOXC1,GADD45B,LGALS1,SERPINA3,SLC23A2,UBD
ALOX12	0.185	enzyme			0.0461	FN1,MMP2
RC3H1	-0.459	enzyme			0.047	CCL20,CXCL6,IL1A
ADORA2A	0.912	G-protein coupled receptor	Inhibited	-2.53	0.00214	ATP1A3,ATP8A1,EGR2,HHIP,IL6,MMP9,NFKBIA,PEG3,PTGS2,TUBB3,TUBB4A	237 (19)
F2R	2.307	G-protein coupled receptor	Activated	4.253	1.28e-10	CASP4,CCL2,CTGF,CXCL8,CYR61,F2R,FN1,ICAM1,IL6,MMP2,MMP9,PLAU,PLAUR,PTGS2,TAGLN,TGFB1I1,TGM2,THBS1,TNFAIP3	206 (20)
PTGER1	0.026	G-protein coupled receptor	Activated	2.029	2.54e-08	ANGPTL4,CXCL8,EGR2,FN1,ICAM1,IL6,PTGS2	308 (19)
LPAR1	-0.998	G-protein coupled receptor	Activated	2.423	8.61e-07	CTGF,CXCL8,IL6,MMP9,PTGS2,SPHK1	203 (19)
F2RL1	1.756	G-protein coupled receptor	Activated	3.243	2.15e-06	CCL2,CTGF,CXCL1,CXCL8,CYR61,HBEGF,IL1A,IL6,LIF,MMP9,PTGS2	198 (15)
LTB4R2	-0.423	G-protein coupled receptor	Activated	2.149	4.61e-06	CXCL8,MMP1,MMP2,MMP9,NOX4	158 (7)
PTAFR	-0.02	G-protein coupled receptor	Activated	2.19	2.99e-05	CCL2,CXCL8,IL6,MMP2,MMP9,PTGS2	220 (21)
CXCR4	0.647	G-protein coupled receptor	Activated	2.414	5.61e-05	CCL2,CXCL1,CXCL8,ID1,IL6,JUNB,MMP2,PGK1,RRAS	208 (20)
S1PR2	0.867	G-protein coupled receptor	Activated	2.156	9.56e-05	ICAM1,PDGFB,PTGS2,SPHK1,TIMP1	214 (15)
C5AR1	-1.322	G-protein coupled receptor	Activated	2.621	0.00192	CXCL8,IGF1,IL6,LTBP2,MMP1,MMP9,SERPINE1	269 (26)
C3AR1	0.2	G-protein coupled receptor	Activated	2.228	0.0106	CXCL8,IGF1,IL6,LTBP2,SERPINE1
GPER1	-0.652	G-protein coupled receptor		1.987	1.75e-10	BAX,CTGF,CYR61,DDIT4,DUSP4,EDN1,EDN2,IER2,IGF1,MT1G,MT1X,NFKBIA,TNFAIP3,TUFT1	284 (20)
PTGER4	1.151	G-protein coupled receptor		0.03	7.56e-06	CCL2,CCL20,CMPK2,CXCL8,EDN1,IL6,IRF1,MAFF,MMP2,MMP9,PDGFB,PTGS2,RNF144B,SLC13A3,SLFN5,ZFP36L1	250 (18)
S1PR1	-1.997	G-protein coupled receptor		0.766	8.22e-06	ICAM1,IGF1,IL1A,IL6,JUNB,PTGS2	213 (19)
BDKRB1	3.329	G-protein coupled receptor		0.152	1.02e-05	BDKRB1,CTGF,CXCL6,EDN1	190 (11)
ACKR1	0.224	G-protein coupled receptor			2.23e-05	CCL2,ICAM1,SIK1/SIK1B,TNFAIP2,TNFAIP3,UBD
LPAR2	0.622	G-protein coupled receptor		1.969	2.33e-05	CXCL8,FN1,IL6,PTGS2	226 (22)
FFAR3	0.264	G-protein coupled receptor		0.971	2.52e-05	ARHGEF2,BAX,FXYD3,ICAM1,IL1A,ITPR3,KCNH5,LOXL2,NECAB2,P4HA2,VAT1L
CCR2	0	G-protein coupled receptor		0.829	2.6e-05	CCL2,CXCL6,FN1,HTR2B,IGF1,IL1A,IL6,MMP2,MMP9,TIMP1	237 (21)
BDKRB2	3.07	G-protein coupled receptor		-0.875	4.87e-05	BDKRB1,CTGF,EDN1,ICAM1,PTGS2	268 (18)
PTGER2	-1.348	G-protein coupled receptor		1.028	5.57e-05	CXCL8,FPR1,IL1A,IL6,MMP9,PTGES,PTGS2,SERPINE1,THBS1,TIMP1,TNFAIP6,TREM1	227 (18)
DRD2	0.328	G-protein coupled receptor		0.896	0.000105	BAX,CCL2,CRYAB,EDNRB,IGF1,IGFBP3	287 (21)
ADRB3	0.082	G-protein coupled receptor		1.123	0.000129	CCL2,IL6,JUNB,PPARGC1A,PTGS2	224 (20)
AGTR1	0.097	G-protein coupled receptor		0.128	0.000139	EDN1,FN1,IL6,PTGS2,SERPINE1,SGK1,TGFB3	215 (17)
RHO	0.078	G-protein coupled receptor		-0.707	0.00042	AQP1,CD74,CTSS,DPYSL3,GNGT1,SELENOP,SGK1,TNFAIP3
ADRA1A	-0.213	G-protein coupled receptor			0.00058	CDK1,EGR2,FN1,IL6,LIF,LOX,MMP7	241 (17)
S1PR3	1.528	G-protein coupled receptor		1.969	0.000754	ICAM1,IGF1,PTGS2,TAGLN	282 (20)
P2RY4		G-protein coupled receptor			0.000789	ICAM1,MMP9,TIMP1	176 (7)
GPR32		G-protein coupled receptor			0.000848	CXCL8,IL6	141 (7)
CNR1	-0.363	G-protein coupled receptor		-0.707	0.000882	BMP2,BMP7,CDK1,EGF,IGF1,IL6,NOG,PLAU,PTGS2,PTK2B,SOX6,TIMP1	231 (17)
P2RY2	2.306	G-protein coupled receptor			0.000982	CXCL8,ICAM1,PTGS2,SERPINE1	238 (18)
LTB4R	0.206	G-protein coupled receptor		1.231	0.00116	ALOX5,CXCL8,EGF,MMP2,MMP9	227 (17)
FZD8	1.522	G-protein coupled receptor		1.199	0.00158	BMP2,CTGF,FN1,VCAN	258 (16)
ADRA1D	-0.084	G-protein coupled receptor			0.00232	CDK1,EGR2,FN1,IL6,LIF,LOX	270 (17)
SMO	0.126	G-protein coupled receptor			0.00247	BGN,FOXC2,HHIP,NOG,NRCAM,NRP2,TGFB3,VCAN	226 (11)
CXCR3	0.33	G-protein coupled receptor			0.00288	ATP1B2,FN1,MMP1,TNC	141 (7)
CHRM3	-0.626	G-protein coupled receptor			0.00341	CYR61,ITGA2,MMP9	209 (7)
ADORA2B	-0.932	G-protein coupled receptor		1.368	0.00416	CXCL8,IL6,MMP9,SERPINE1,TIMP1	212 (17)
LPAR3	-0.078	G-protein coupled receptor			0.00489	CXCL8,IL6	198 (12)
ACKR3	-0.188	G-protein coupled receptor			0.00555	ADM,COL9A1,HBEGF,RRAS
OPRM1	0.231	G-protein coupled receptor			0.00566	ADM,IL6,MMP9	312 (24)
CX3CR1	-0.338	G-protein coupled receptor		0.507	0.00641	ICAM1,IGF1,IL1A,IL6	216 (18)
FPR2	0.286	G-protein coupled receptor			0.00705	CCL2,CXCL8,IL6	241 (17)
CCR1	0.126	G-protein coupled receptor		1.964	0.00735	CTSS,ITGB3,MMP2,MMP9	227 (18)
ADRA1B	0.057	G-protein coupled receptor			0.0116	EGR2,FN1,IL6,LIF,LOX
P2RY1	-2.37	G-protein coupled receptor			0.0161	FN1,IL6
TBXA2R	0.37	G-protein coupled receptor			0.0161	ICAM1,PTGS2
GABBR2	0.645	G-protein coupled receptor			0.0161	GLUL,GRIA2
KISS1R	0.93	G-protein coupled receptor			0.0194	BMP7,HHIP,MMP9
ADGRF5	0	G-protein coupled receptor			0.0211	MMP2,MMP9
CYSLTR2	-1.848	G-protein coupled receptor			0.0211	CXCL8,DCT
CXCR1	0	G-protein coupled receptor			0.0211	BAX,CXCL8
GHSR	0.554	G-protein coupled receptor			0.0211	IGF1,IL6
ADORA3	0	G-protein coupled receptor			0.0222	CCL2,CXCL8,IRF1
Agtr1b		G-protein coupled receptor			0.0266	CTGF,PTGS2
HTR7	-0.216	G-protein coupled receptor			0.0266	IL6,THBS1
GPR132	-0.129	G-protein coupled receptor			0.0266	ICAM1,IL6
TAS1R3	-0.166	G-protein coupled receptor			0.0392	DDIT4,SLC1A5
FFAR4	-0.17	G-protein coupled receptor			0.0461	CXCL8,PTGS2
NPY2R	-0.748	G-protein coupled receptor			0.0461	IGF1,IL6
P2RY14	-0.108	G-protein coupled receptor			0.047	GAL,PLCH1,SSTR2
Alpha catenin		group	Inhibited	-4.795	8.39e-17	BCL3,BGN,COL5A2,CXCL6,ELK3,IGF1,IL2RG,IL6,IRF1,ITGA5,LAMA4,MMP2,MMP9,NFKBIA,NFKBIZ,PLAU,PTGS2,PTX3,RELB,SGK1,TGM2,TIMP1,TNC,TNFAIP2,TNFAIP3,TNFAIP6,TNFRSF12A	219 (18)
Nr1h		group	Inhibited	-3.471	1.11e-07	BCL3,CCL2,CXCL1,CXCL8,EDN1,F2R,FGF1,IL6,LTB,NFKB2,NFKBIZ,PPARGC1A,PRKCQ,PTGES,PTGS2,RPE65,SFRP1,TAP1,THBS1	260 (18)
Atrial Natriuretic Peptide		group	Inhibited	-2	0.0002	CTGF,EDN1,SERPINE1,TNC	252 (21)
EGLN		group	Inhibited	-2.566	0.0221	ADM,EGLN3,EIF4EBP1,FOSL2,LDHA,PFKP,TPI1
AURK		group	Inhibited	-2	0.0609	BAX,CYP26B1,RRAD,SESN2
Tgf beta		group	Activated	4.783	4.79e-25	ANGPTL4,BGN,CCL2,CDKN2A,CDKN2B,CTGF,CXCL8,CYR61,EDN1,EGR2,FN1,FST,GADD45B,GREM1,HSPG2,ID1,IGF1,IGFBP3,IL1A,IL6,ILK,ITGA5,ITGB3,JAG1,JUNB,LIF,LOX,MMP1,MMP10,MMP2,MMP3,MMP7,MMP9,MUC1,NEDD9,NOX4,PDGFB,PLAU,PMEPA1,PPARGC1A,PTGS2,SERPINE1,SMAD7,TAGLN,TGFBI,TIMP1,TREM1	346 (21)
ERK		group	Activated	6.13	1.62e-23	ACTN1,BAX,BGN,CCL2,CLDN4,CTGF,CXCL1,CXCL6,CXCL8,DIO2,EDN1,EGR2,EPHA2,FN1,FOSL2,FST,HAS1,HBEGF,HMGA1,ICAM1,IER3,IL6,ITGB3,JAG1,JUNB,LIF,MAFF,MMP1,MMP2,MMP3,MMP9,MUC1,NFKBIZ,NOTCH3,PLAU,PTGES,PTGS2,SERPINE1,TGM2,THBS1,TIMP1,TYMP,VASP,VCAN,ZFP36L1	270 (16)
ERK1/2		group	Activated	4.279	4.61e-20	ALOX5,ATP1A3,BAX,BMP2,CCL2,CCL20,CDK1,CTGF,CXCL1,CXCL6,CXCL8,DUSP4,EDN1,ENO1,FN1,HBEGF,HMGA1,ICAM1,ID1,ID3,IFIT1,IGFBP3,IL1A,IL6,ITGA2,ITGB3,JUNB,MMP1,MMP2,MMP3,MMP9,NOX4,PFKFB4,PLAU,PLAUR,PTGES,PTGS2,PTN,SERPINE1,SGK1,TAP1,TAPBP,TIMP1,TREM1,TYMP,VCAN	236 (16)
P38 MAPK		group	Activated	5	7.28e-19	BAX,BGN,BMP2,CCL2,CD70,CDKN2A,CTGF,CXCL1,CXCL6,CXCL8,DIO2,EDN1,EDNRB,EGR2,FN1,FST,ICAM1,ID3,IER3,IL1A,IL32,IL6,INHBA,IRF6,ITGB3,ITGB8,JAM2,JUNB,MMP1,MMP2,MMP3,MMP9,MSH2,NFKB1,NGF,NOTCH3,NPPB,PLAU,PLAUR,PPARGC1A,PTGS2,RRAD,SERPINE1,SGK1,THBS1,TIMP1,TNIP1,TREM1,VDR	266 (18)
RAS		group	Activated	3.239	7.68e-18	ARHGEF2,B4GALT1,CCL2,CDKN2A,CDKN2B,CLDN4,CTGF,CXCL8,EDN1,FN1,HMGA1,IGF1,IRF1,LIF,LRAT,MMP1,MMP2,MMP9,NFKB1,PDGFB,PLAU,PLAUR,PTGES,PTGS2,SERPINE1,SERPINE2,SOD2,TGM2,UPP1	271 (19)
Vegf		group	Activated	3.724	9.34e-18	AKAP12,ANGPTL4,ANGPTL7,BAX,BMP2,BMP7,C1QTNF1,CA2,CDK1,CDKN2A,CHI3L1,CLCF1,CNN1,CRLF1,CRYAB,CXCL1,CXCL8,CYR61,DUSP4,EDN1,EFNA1,FN1,FST,HBEGF,HELLS,ICAM1,ID1,IGFBP3,IL1A,IL27RA,IL6,INHBA,IRF1,ITGA2,ITGB8,ITPR3,JAM2,LRAT,LRP2,MFSD4A,MMP10,MMP2,MMP9,MT1G,NFKB1,NRCAM,PCDH10,PHLDA2,PLAU,PLAUR,PLOD2,PTGS2,SFRP1,SGK1,TIMP1,TNC	224 (17)
IL1		group	Activated	4.948	2.65e-17	BAX,BMP2,CCL2,CCL20,CFB,CHI3L1,CXCL1,CXCL8,EDN1,ELF3,FN1,FPR1,FST,ICAM1,IGF1,IL6,INHBA,IRF1,LIF,LOX,LRAT,MAP2K6,MMP1,MMP10,MMP2,MMP3,MMP7,MMP9,NGF,NRP2,PPARGC1A,PTGS2,RELB,SERPINE1,SLC2A3,SOD2,SPHK1,TGFB3,TGM2,TIMP1,TNC,TNFAIP3,TNFAIP6,TYMP,VCAN	321 (17)
cytokine		group	Activated	4.4	7.78e-17	ALOX5,BAX,BCL3,CCL2,CXCL1,CXCL8,CYR61,EDN1,EFNA1,ICAM1,IL6,ILK,IRF1,LIF,LIPG,MMP1,MMP2,MMP3,MMP9,NGF,PLAU,PLAUR,PTGS2,SERPINE1,SGK1,SOD2,TIMP1,TNFAIP6,TYMP,UPP1	196 (13)
Jnk		group	Activated	4.264	1.77e-13	BAX,CCL2,CTGF,CXCL6,CXCL8,EDN1,FN1,ICAM1,IGF1,IL1A,IL6,MMP1,MMP2,MMP3,MMP9,MRC2,MSH2,NOX4,NQO1,PDGFB,PLAU,PLAUR,PTGES,PTGS2,SERPINE1,SESN2,SOD2,TGM2,TIMP1,TNFRSF12A,VCAN	234 (15)
Akt		group	Activated	3.07	6.86e-11	ADM,ANKRD1,BAX,BMP2,CCL2,CTGF,CXCL8,EGR2,FN1,IER3,IGF1,IL32,IL6,MMP2,MMP9,MT1X,MUC1,NFKB1,NFKBIA,NOX4,NRP2,PPARGC1A,PTGS2,PTN,PTX3,SEMA6D,SERPINE1,SGK1,SOD2,THBS1,TNC,VCAN	258 (22)
Pkc(s)		group	Activated	3.715	2.84e-10	ADM,CCL2,CNN1,CTGF,CXCL8,CYR61,DMD,EDN1,EGR2,FN1,GADD45B,IL6,IRF6,ITGA5,JUNB,MMP1,MMP2,MMP9,NFKB1,NOX4,NQO1,PTGS2,PTPRN,SERPINE1,STC2,TAGLN,VDR	276 (17)
Tnf (family)		group	Activated	3.368	1.21e-08	CCL2,CLDN4,CXCL1,CXCL8,FST,ICAM1,IGF1,IL1A,IL6,INHBA,JAG1,MMP9,NFKBIA,NOX4,PDGFB,PTGS2,SERPINE1,TNFAIP3,TRAF1,TYMP	174 (16)
Nfat (family)		group	Activated	3.949	1.46e-08	B4GALT1,CCL2,CXCL8,CYR61,EGR2,HBEGF,ICAM1,NOX4,PDGFB,PTGS2,RELB,RGS3,SERPINE1,SOD2,TRAF1,TUBB3	264 (17)
Pro-inflammatory Cytokine		group	Activated	2.607	6.94e-08	ADM,AKR1B1,GLUL,ICAM1,IL6,ITGA1,LGALS1,LIPG,MMP3,MMP9,SPINT1,TIMP1,UBD	258 (17)
Mapk		group	Activated	3.416	4.97e-07	ADA,CCL2,CLDN4,CXCL1,CXCL8,IGF1,IL6,JUNB,MMP10,MMP3,MMP7,MMP9,NPPB,PTGS2,TUBB3	289 (17)
Interferon alpha		group	Activated	3.543	2.27e-06	BCL3,CCL2,CD70,CDKN2D,CXCL1,CXCL8,DDIT4,FOSL2,GBP3,GPR180,ICAM1,IFI27,IFI6,IFIT1,IFITM1,IFITM2,IL32,IL6,IRF1,LIF,MMP3,NFKBIA,PTGES,PTGS2,RABGAP1L,SLC1A5,SLC2A3,SLFN5,TAP1,TAPBP,TYMP,UBA7	210 (17)
Collagen Alpha1		group	Activated	2.22	8.25e-06	MMP2,MMP9,PLAU,PLAUR,PTGS2	235 (19)
Gm-csf		group	Activated	2.395	1.72e-05	BAX,BCL3,CXCL8,ICAM1,IL6,JUNB,MMP1,MMP9,PTGS2	256 (22)
Tlr		group	Activated	3.242	3.72e-05	CASP4,CCL2,CXCL8,HBEGF,ICAM1,IL6,IRF1,JAG1,NFKBIA,PTGS2,SPHK1,TNFAIP3,TREM1	206 (18)
Fgf		group	Activated	2.611	3.81e-05	IGF1,IL6,JUNB,MMP2,MMP9,NPPB,PTGS2	204 (18)
Angiotensin II receptor type 1		group	Activated	2.219	9.56e-05	CCL2,CXCL8,EDN1,SERPINE1,TIMP1	220 (15)
SRC (family)		group	Activated	2.607	0.000121	BMP2,CCL2,FN1,ICAM1,ID1,IL6,ITGB3,PTGS2	238 (22)
TMSB4		group	Activated	2.2	0.000171	BMP2,ILK,ITGA1,ITGA2,SERPINE1	16 (2)
cyclooxygenase		group	Activated	2.219	0.000171	IGF1,IL6,LIF,MMP3,PTGS2	261 (19)
Pdgfr		group	Activated	2	0.000293	CCL2,FN1,HBEGF,TNC	243 (20)
Cdk		group	Activated	2.213	0.000338	CCL2,CXCL8,DDIT4,IL6,NEDD9,PPARGC1A	196 (12)
NFkB (family)		group	Activated	2	0.000566	CXCL8,MMP9,PTGS2,TNFAIP3	173 (13)
STAT		group	Activated	2.433	0.000643	IRF1,JUNB,MMP1,SERPINA3,SMAD7,TIMP1	169 (7)
SAA		group	Activated	2.188	0.000643	CCL2,CXCL8,ICAM1,IL6,MMP1,PTGS2	256 (20)
BMP		group	Activated	2	0.00555	CTGF,ID1,IL6,IRF1	138 (13)
IL12 (family)		group	Activated	2.899	0.00899	BCL3,DDIT4,FOSL2,IL27RA,IL6,IRF1,LIF,NFKBIZ,SLC2A3	245 (15)
estrogen receptor		group		-0.302	1.87e-18	BAX,BMP7,CD68,CLDN4,CTGF,CXCL1,CXCL8,EDN1,F11R,FGF1,FGF13,FN1,GAL,HBEGF,ICAM1,IGF1,IL1A,IL6,JAG1,LAMC2,LOXL2,MMP1,MMP9,MUC1,NCAM2,NEDD9,NOTCH3,PCDH10,PCDH18,PDGFD,PLAU,PLAUR,SERPINE1,SYNPO,TGFB3,TIMP1,TNC,TRIP10,WNT5B	319 (16)
Mek		group		1.53	1.76e-13	ASCL1,CDCP1,CDKN2A,CRYAB,CTGF,CXCL8,DCT,DUSP4,EGR2,EPHA2,EPHB2,HSPB1,ID1,IER2,IER3,IL6,IRF1,ITGB3,JUNB,MAFF,MMP2,MMP9,NGF,NOX4,NPPB,NQO1,PHLDA2,PPARGC1A,PTGS2,SERPINE1,THBS1,TNFAIP3	260 (20)
PI3K (family)		group		1.492	5.72e-10	ADM,CCL2,CDKN2B,CXCL1,CXCL8,DDIT4,EGLN3,IFIT1,IL6,MMP2,MMP3,MMP9,NQO1,PDGFB,PTGS2,SERPINE1,TGM2,THBS1,TNC	238 (20)
ADRB		group		0.25	6.63e-09	ACSS1,ANGPTL4,ANKRD1,BAX,CASP4,CD68,CDKN2A,CRYAB,DDIT4,DIO2,ICAM1,JUNB,MMP9,NFKBIA,NQO1,PDGFB,PPARGC1A,PTGS2,SLC40A1,TRAF1	266 (18)
TLR7/8		group		1.726	1.68e-08	CA2,CCL2,EDN1,NFKBIA,NFKBIZ,PLAUR,PTGS2,TNFAIP3,TNFAIP6,TRIB3,VDR	265 (16)
Smad2/3		group			1.75e-08	CDKN2A,CDKN2B,CNN1,FAP,FSTL3,ID1,ILK,MMP10,SERPINE1,SMAD7,TAGLN,TGM2,TNC
Histone h4		group			6.48e-08	ADA,AKAP12,CDK1,CDKN2A,CXCL8,GRIA2,ICAM1,IL1A,IL6,IRF1,MMP9,MSH2,NCAM2,PTGS2,SFRP1,SHANK2,SPHK1,SYNPO,TAGLN	253 (19)
Histone h3		group			8.43e-08	ADGRB1,AKAP12,CCL2,CDKN2A,CDKN2B,CXCL8,EFNA1,GAS2,GRIA2,ICAM1,ID1,IFI6,IGF1,IGFBP3,IL1A,IL6,LRAT,MMP9,MT1G,NFKBIA,NOG,PALLD,POLD4,PTGES,PTGS2,RAB38,SFRP1,SGK1,SOD2,SPHK1,SYNE2,TAGLN,TNFAIP3,UPP1,ZNF302,ZNF790	282 (19)
Tnf receptor		group		1.161	1.11e-07	CCL20,CTGF,CXCL8,IL6,MMP9,SERPINE1,TIMP1,UBD	219 (17)
Insulin		group		-0.131	1.27e-07	ANGPTL4,CCL2,CDKN2B,CRABP2,CXCL1,DDIT4,DUSP4,EDN1,EGR2,FN1,FOXC2,ICAM1,IGF1,IGFALS,IGFBP3,IL6,KCNJ3,MMP2,MMP3,MMP9,NFKBIA,PGK1,PPARGC1A,PTPRN,RDH5,SELENOP,SERPINE1,SGK1,SLC2A3,SMAD7,SRSF3,TGFBI	329 (22)
Ikb		group		1.608	2.42e-07	CCL2,CFB,ICAM1,IL6,MMP1,NFKB1,PTGS2,TNFAIP3	248 (16)
Notch		group		1.71	3.2e-07	ADM,ANKRD1,CDKN2B,CNN1,GADD45B,ID1,ID3,IL6,JAG1,MMP2,NOTCH3,S100A11,TAGLN	310 (22)
TCF		group			3.72e-07	CRYBG1,DIO2,ID3,IFITM1,ITGA1,JUNB,LMO2,MMP2,MMP7,NRCAM,PTGS2,SERPINA3,SERPINE1,SLC1A5	199 (12)
Hdac		group		0.593	1.96e-06	BMP2,CRABP2,CXCL8,EDN1,EDNRB,GADD45B,IGF1,IGFBP3,IL6,KLF9,LHX1,LRP2,MT1E,MT1H,PPARGC1A,RNASE1,SFRP1,SMPD3	297 (19)
Rock		group		1.245	2.59e-06	BMP2,CCL2,CNN1,CTGF,CXCL8,DMD,FN1,ICAM1,TAGLN,THBS1	221 (23)
Raf		group			4e-06	CDKN2A,DUSP4,EDN1,EGF,IER2,IER3,MAFF,PHLDA2,PPARGC1A,TAGLN,TNFAIP3	291 (20)
Sos		group			7.74e-06	ALDH1A3,B4GALT1,CA2,CHI3L1,COBLL1,CRABP2,FBLIM1,GAS2,MMP10,MMP3,MPZL2,MYH9,PFN1,PLAU,PLK2,PMEPA1,PTGS2,SEMA6D,SMAD7	248 (7)
Growth hormone		group		1.138	1.45e-05	AKR1B1,ANGPTL4,BMP2,BMP7,FN1,FOSL2,ID1,IER3,IGF1,IGFALS,IGFBP3,IRF1,JUNB,MMP9,NEDD9,NFKBIA,NOX4,PLK2,SGK1,TGFB3	334 (23)
Fascin		group			2.46e-05	CTGF,CYR61,MMP9	221 (15)
TH17 Cytokine		group			2.46e-05	CXCL8,IL6,LGALS1
Rac		group			3.33e-05	BMP2,CCL2,IL6,MMP1,PTGS2	175 (14)
tryptase		group		0	8e-05	BAX,F2R,MMP9,TNFAIP3	152 (7)
elastase		group		1.993	0.00013	ICAM1,MMP2,MMP3,MMP9	274 (21)
Creb		group		1.585	0.000147	ADM,ALOX5,CSRP1,CXCL8,CYR61,DUSP4,IER3,IGF1,IL6,JUNB,MAP2K1,MMP1,MMP2,NEDD9,NTS,PGK1,PPARGC1A,PTGS2,PYCR1,SESN3,SSTR2,SYNPO	293 (21)
IFN Beta		group		0.857	0.000189	CASP4,CD74,CXCL1,CXCL8,FN1,IFI27,IFI6,IFIT1,IFITM1,IL6,IRF1,MMP9,TAPBP	206 (17)
Focal adhesion kinase		group		1.352	0.000195	ICAM1,IL6,MMP2,MMP9,PALLD,TAGLN	263 (21)
JAK		group		0.128	0.000223	CCL2,IFI6,IFIT1,IGF1,IL6,MMP9,PTGS2	236 (21)
Ras homolog		group		1.98	0.000285	CTGF,ITGB3,MMP9,PLAU,PTGS2	238 (18)
ETS		group			0.000285	CHI3L1,ICAM1,LTB,SERPINE1,TIMP1
Il8r		group		1.98	0.000293	BAX,CXCL8,MMP2,MMP9	215 (18)
SYK/ZAP		group		1.951	0.000414	IL6,MMP1,PTGS2,TIMP1	207 (17)
Ppp2c		group		0.849	0.000414	CD70,CDKN2B,EIF4EBP1,ID1
C/EBP		group		1.387	0.000511	DIO2,ID1,IGF1,IL6,MMP1,PTGES,PTGS2	255 (16)
MAP2K1/2		group		0.923	0.000525	CDK1,CHI3L1,CTGF,DUSP4,EGR2,HSPB1,JAG1,MMP9,NFKB1	314 (21)
Relaxin		group		-0.391	0.000554	EDN1,HAS1,MMP1,MMP9,TIMP1	162 (9)
TEAD		group			0.000789	CTGF,CYR61,FN1	16 (3)
apyrase		group			0.000789	IL6,MMP2,MMP9	144 (6)
IL-1R		group		1.993	0.000818	IL1A,IL6,MMP1,MMP3,MMP9	197 (16)
Ifn		group		0.853	0.00083	EDN1,ICAM1,IFIT1,IFITM1,IGF1,IL32,IRF1,MMP9,SERPINE1,TAP1,TYMP	271 (18)
Plc beta		group			0.000848	IL6,NFKB1	179 (12)
sPla2		group			0.000848	PTGES,PTGS2
Par		group			0.000848	CCL20,IL6
Hsp27		group		1.573	0.00113	BAX,CXCL8,EIF4EBP1,IL6,NOX4,PTGS2	259 (21)
SMAD1/5		group			0.00124	ID1,ID3,PLAUR
Endothelin		group		1.938	0.00158	CD74,EDN1,NPPB,PTGS2	246 (18)
caspase		group		0.692	0.00187	BAX,CDK1,GLUL,IL1A,THBS1	251 (18)
Gα12/13		group			0.00249	IGF1,MMP1
NIK		group			0.00249	CXCL8,IL6	177 (9)
MIR320		group			0.00253	EDN1,FN1,MMP9
IFN type 1		group		0.93	0.00259	CXCL8,IFIT1,IL6,IRF1,MMP9,UBA7	159 (14)
DNA-methyltransferase		group			0.00288	CDKN2A,CDKN2B,MMP1,PTGS2	264 (12)
TCF/LEF		group			0.00341	FN1,MMP2,PTGS2
JUN/JUNB/JUND		group			0.00344	BDKRB1,CYR61,IL6,MMP1
Ap2		group			0.00369	ADM,F2R,ICAM1,MMP2,TGFB3	158 (7)
chitinase		group			0.00489	CCL2,CXCL8
Pld		group			0.00489	FN1,PTP4A3
trypsin		group			0.00566	CXCL8,ICAM1,PTGS2	274 (23)
growth factor		group			0.00705	GLUL,PTGS2,SPHK1	147 (7)
Nfatc		group			0.00799	PPARGC1A,PTGS2
Gli		group			0.00862	FOXC2,HHIP,SFRP1	140 (3)
IFN alpha/beta		group		0.478	0.00933	BAX,CCL2,CXCL14,IL6,IRF1,MMP10,TREM1	179 (16)
Ubiquitin		group			0.0095	BMP2,CDKN2D,CRYAB,MMP2	280 (20)
Rxr		group			0.0105	ANGPTL4,BMP7,CYP26A1,GAS2,IL6,ILK,MMP1,PTGS2
Dgk		group			0.0118	CCL2,CXCL8
Nuclear factor 1		group			0.012	CHI3L1,ID1,LOX,SERPINA3
PLC		group			0.0123	CCL2,CXCL8,PTGS2
p85 (pik3r)		group			0.0123	IL6,MMP2,PTGS2
Fc gamma receptor		group		1.686	0.0134	CXCL8,ICAM1,IL6,TNFAIP3
Ctbp		group			0.0145	CDKN2A,PLAUR,STAP2
Ifnar		group		1.942	0.0152	CCL2,CD74,IL6,IRF1,MMP9,TAP1,TAPBP
N-cor		group			0.0161	CXCL14,IGF1,IGFBP3,MMP9,PTGS2,RNF144B,SGK1
Sphk		group			0.0161	CCL2,IL6
sphingomyelinase		group			0.0161	MMP1,PTGS2
Sfk		group			0.0161	CDCP1,ICAM1
GNRH		group			0.0166	BMP7,IGFBP3,PTGS2,SGK1
Pde4		group			0.0168	CCL2,ICAM1,IL6
CDK4/6		group		-0.816	0.0173	ARHGEF2,ENO1,EPHA2,HSPB1,PDLIM4,TPI1
JAK1/2		group		1.633	0.0173	CCL2,CD74,IL6,IRF1,KCNG1,PTK2B
Rar		group			0.0183	CRYAB,GAS2,MMP1,TGM2
N-Cadherin		group			0.0211	CCL2,MMP9
JINK1/2		group			0.0222	IL6,MMP2,PTGES
Aldose Reductase		group			0.0222	CXCL8,ICAM1,IL6
Ngf		group		1.387	0.0249	DUSP4,IER2,MMP3,PLAUR,SERPINE1
Pkg		group			0.0251	EDN1,PTGES,SOD2
APC/APC2		group			0.0266	JAG1,TRAF1
LTB4R/LTB4R2		group			0.0291	CXCL8
Gαq		group			0.0291	PTGS2
NDPK		group			0.0291	CXCL8
EGFR ligand		group			0.0291	MUC1
PI3K p85		group			0.0291	IL6
14-3-3		group			0.0291	CDKN2A
Type I BMP receptor		group			0.0291	NGF
Aspp		group			0.0291	BAX
SERPINF		group			0.0291	NGF
MAP2K4/7		group			0.0291	PTGS2
Daf		group			0.0291	IL6
RPS6KA		group			0.0291	CXCL8
GTPase		group			0.0291	BMP2
MLK		group			0.0291	MMP7
P2y Receptor		group			0.0291	SLC2A3
Kallikrein		group			0.0327	BDKRB2,ICAM1
Pka catalytic subunit		group			0.0389	CXCL8,PPARGC1A,VDR
MEF2		group			0.047	PCDH10,PPARGC1A,PTGS2
STAT5a/b		group		1.982	0.0616	CDKN2A,IGF1,IGFALS,IRF1,PTGS2,SLC2A3
TGFB1	1.895	growth factor	Activated	7.758	1.75e-55	ACSS1,ACTG2,ACTN1,ADGRB1,ADM,ALDH5A1,ALOX5,ANGPTL4,ANKRD1,AQP1,ARHGEF2,BAX,BCL3,BDKRB2,BGN,BMP1,BMP2,BMP7,CASP4,CCL2,CCL20,CD68,CDHR1,CDK1,CDKN2A,CDKN2B,CFB,CHI3L1,CLDN4,CNN1,COTL1,CSRP1,CTGF,CTSS,CXCL1,CXCL8,CYR61,DDIT4,DPYSL3,DUSP4,EDN1,EDNRB,EGF,EGR2,EIF4EBP1,ELF3,ELK3,EPHA2,EPHB2,F2R,FAP,FILIP1L,FLRT1,FN1,FOSL2,FOXC1,FOXC2,FSTL3,GADD45B,GAL,GPRC5A,GREM1,GRID2,HAS1,HBEGF,HDGF,HMGA1,HSPB1,HSPG2…	372 (22)
EGF	-2.453	growth factor	Activated	5.219	2.05e-22	ACTN1,ADA,ARHGEF2,B4GALT1,CCL20,CDK1,CDKN2A,CTGF,CXCL14,CXCL6,CXCL8,CYR61,DIO2,DUSP4,EDN1,EGR2,ELF3,EPHA2,FN1,FST,HBEGF,ICAM1,ID1,IER2,IER3,IGF1,IGFALS,IGFBP3,IL6,INHBA,ITGA2,ITGB3,JUNB,KCTD11,LDHA,MMP1,MMP10,MMP2,MMP3,MMP9,MUC1,NGF,PHLDA2,PLAU,PLAUR,PTGES,PTGS2,PTPRN,S100A11,SERPINA3,SERPINE1,SPHK1,TGFB3,TGIF1,TGM2,THBS1,TIMP1,TNC,TNFRSF12A,TRPM7,VASP,VCAN,VDR	318 (19)
IGF1	2.647	growth factor	Activated	2.523	8.48e-20	ADA,ADM,AKR1B1,BAX,BGN,BMP2,CD70,CDK1,CDKN2A,CNN1,CTGF,CXCL6,CXCL8,CYR61,DDIT4,DMD,EDN1,EDN2,EGF,EGR2,FN1,FOXC2,HMGA1,ICAM1,ID1,IER2,IER3,IGF1,IGFBP3,IL6,ITGA5,JUNB,LARP6,LDHA,MMP1,MMP2,MMP3,NFKBIA,NOG,NOX4,NUPR1,PCK2,PLAU,PLAUR,PLK2,POLD4,PTGS2,SERPINE1,SGK1,SLC23A2,SRSF3,TAP1,TGFBI,THBS1,TNFRSF12A,TUBB3,ZFP36L1	269 (20)
AGT	-1.398	growth factor	Activated	4.05	5.43e-18	ADM,BAX,BDKRB2,BGN,CCL2,CDK1,CDKN2A,CRABP2,CTGF,CTSS,CXCL8,EDN1,EDNRB,FGF13,FN1,GAS2,HBEGF,HSPB1,HSPG2,ICAM1,ID3,IGF1,IGFBP3,IL6,ITGA2,ITGA5,ITGB3,JAG1,LIF,MMP1,MMP2,MMP9,NFKB2,NGF,NOTCH3,NOX4,NPPB,PALLD,PFN1,PLAU,PPARGC1A,PTGS2,RRAS,SERPINE1,SGK1,SMAD7,SOD2,SOX6,TGFB3,TIMP1,TNFRSF12A,TRPM7,TUBB3	305 (19)
TGFB3	2.645	growth factor	Activated	4.449	1.09e-16	ACTG2,CDKN2A,CDKN2B,CTGF,CYR61,FN1,FOSL2,ITGB3,LTBP2,MMP1,MMP10,MMP2,MMP3,MMP9,PALLD,PLAUR,PLOD2,PPARGC1A,RMRP,SERPINE1,SERPINE2,SMAD7,TAGLN,TGFB3,THBS1,TNC	277 (18)
FGF2	0.839	growth factor	Activated	3.555	2.9e-15	AKR1B1,ANGPTL4,ASCL1,BAX,BGN,CCL2,CCL20,CRYAB,CXCL6,CYR61,EDNRB,ENO1,FN1,GREM1,HBEGF,ICAM1,ID3,IGF1,IGFBP3,IL6,INHBA,ITGA5,JUNB,LOX,MMP1,MMP2,MMP3,MMP9,NOG,PDGFB,PGK1,PLAU,PLAUR,PTGS2,RMRP,SERPINE1,SFRP1,SPHK1,SPINK1,TAGLN,THBS1,TIMP1,TNFRSF12A,TUBB3	266 (20)
TGFB2	1.278	growth factor	Activated	3.348	3.77e-15	ANGPTL4,CDKN2A,CNN1,CTGF,EDN1,EGR2,FN1,HBEGF,HSPG2,INHBA,JAG1,JAM2,LIPG,MMP9,NGF,PLOD2,RGS3,SERPINE1,SPHK1,TAGLN,THBS1,TIMP1,VCAN,VDR	323 (20)
VEGFA	1.638	growth factor	Activated	3.748	1.38e-14	BAX,BMP2,CCL2,CD68,CDKN2A,CTGF,CTSS,CXCL6,CXCL8,CYR61,DUSP4,EDN1,FN1,GRIA2,HBEGF,ICAM1,ID1,ID3,IL6,ITGA1,ITGA2,ITGB3,JUNB,MMP1,MMP10,MMP2,MMP9,PDGFB,PLAU,PPARGC1A,PTGS2,SERPINE1,SHMT2,SOD2,THBS1,TIMP1,TMSB10/TMSB4X,TNC	235 (15)
INHBA	3.607	growth factor	Activated	2.234	3.64e-13	ACTN1,ANKRD1,ATXN7L1,BAX,BMP2,CCL2,CDKN2B,CTGF,CXCL8,EGLN3,FN1,FST,FSTL3,IGF1,IL6,INHBA,IRF1,ITGA11,JUNB,LEFTY2,LHX1,LOX,MMP2,NAV3,PLOD2,SERPINE1,SMAD7,TAGLN,TIMP1	240 (20)
GDF9	-0.005	growth factor	Activated	2.421	9.06e-13	CTGF,GREM1,HAS1,HSPG2,ID1,ID3,INHBA,LOX,PLAU,PTGS2,PTX3,SMAD7,TNFAIP6,VCAN	218 (20)
PGF	-0.164	growth factor	Activated	2.085	1.81e-11	ALOX5,ANGPTL4,CCL2,CCL20,CDK1,CXCL8,EDN1,FST,IL6,MMP9,NANOS1,NRP2,SERPINE1	221 (16)
GDF2	0	growth factor	Activated	2.832	7.95e-11	COL9A1,CRYAB,CXCL8,EDN1,FOXC2,GADD45B,ID1,ID3,IGF1,MMP9,NGF,NOG,NRCAM,PIM3,RASL11B,SERPINE2,SMAD7,TUBB3	133 (9)
PDGFB	4.342	growth factor	Activated	2.68	2.06e-10	CNN1,CXCL8,FGF1,FN1,ICAM1,IL6,MMP2,MMP3,MMP9,MYL6,NOTCH3,PTGS2,THBS1,TIMP1,TNC	239 (20)
BMP6	0.091	growth factor	Activated	2.868	1.66e-09	CDKN2D,CTGF,HBEGF,ID1,ID3,IL1A,IL6,INHBA,ITGA5,NOG,PMEPA1,PTGS2,SERPINE1,SMAD7,TAGLN,TIMP1,TNFRSF12A	187 (16)
NRG1	0.793	growth factor	Activated	3.543	2.72e-09	ACTN1,ARHGEF2,ASCL1,CTGF,CXCL6,CXCL8,CYR61,DUSP4,EDN1,EGR2,ELF3,EPHA2,FGF1,FN1,HMGA1,ID1,IER2,IER3,ITGB3,JUNB,MMP9,PLAU,PLAUR,PTGS2,PYGM,SLC2A3	291 (22)
ANGPT2	0.415	growth factor	Activated	3.764	1.15e-08	ADA,ARHGEF2,CD68,CFB,CRYAB,EDN1,FN1,ICAM1,IL6,MAP2K1,MMP1,MMP2,MMP7,MMP9,NOX4,PLAU,PTGES,PTGS2,SERPINE1,SOD2,THBS1,TNFRSF12A,TUBB3	239 (15)
CTGF	3.351	growth factor	Activated	2.163	6.32e-08	CTGF,EGLN3,ENO1,FN1,IGF1,IL6,ILK,ITGA1,LOX,MMP1,MMP2,MMP3,MMP9,PDGFB,SERPINE1,TIMP1	259 (18)
INHBB	0.416	growth factor	Activated	2.425	1.57e-07	FST,LOXL3,MMP3,SERPINE1,THBS1,TIMP1,TNC	178 (12)
AREG	-0.519	growth factor	Activated	2.011	1.56e-06	ARHGAP11A,CCL20,ELF3,IFI6,IL6,ITGB8,MMP1,MMP9,NIPAL4,PLAU,PTGS2,PTX3,TNFAIP6	211 (20)
BTC	-1.675	growth factor	Activated	2.449	2.39e-06	CCL20,CXCL8,IL6,MMP9,PTGS2,TNFAIP6	259 (19)
TGFA	0.308	growth factor	Activated	2.529	3.8e-06	CCL2,CCL20,CTGF,CXCL8,FOSL2,ICAM1,IL6,JUNB,LAMC2,MMP9,PTGS2,SERPINE1	215 (15)
KITLG	-1.512	growth factor	Activated	2.655	1.54e-05	ALOX5,BMP1,CA2,CCL2,CD68,CDKN2B,CLIC1,CTGF,CXCL8,EDNRB,GRIA2,IGFBP3,IL1A,IL6,ITGB3,MAP2K1,MMP2,NFKBIA,PRKCQ,PTGS2	233 (16)
HBEGF	4.32	growth factor	Activated	2.828	2.93e-05	ANGPTL4,BMP2,IGFBP3,LDHA,MMP9,MUC1,NPPB,PTGS2	292 (25)
BMP15		growth factor	Activated	2.445	2.99e-05	ID1,ID3,PTGS2,PTX3,SMAD7,TNFAIP6	180 (15)
EREG	-0.378	growth factor	Activated	2.213	0.000129	HBEGF,IL6,PTGS2,TNC,TNFAIP6	285 (20)
GH1	0	growth factor	Activated	2.209	0.000541	APC,FN1,ID3,IGF1,IGFALS,IGFBP3,IL6,ITGA1,JUNB,SHMT2,UBA7	280 (22)
GDNF	0	growth factor	Activated	2.577	0.000869	BDKRB1,EGR2,FN1,GFRA1,LGALS1,SPHK1,TUBB4A,VASP	129 (7)
HGF	-0.419	growth factor		1.765	2.24e-17	AKAP12,ANGPTL4,BMP2,CCL2,CDK1,CDKN2A,CDKN2B,CLCF1,CRLF1,CRYAB,CTGF,CXCL8,CYR61,DUSP4,EDN1,ELF3,FN1,HBEGF,HDGF,HELLS,ICAM1,ID1,IGF1,IGFBP3,IL27RA,IL6,INHBA,ITGA2,ITGB8,ITPR3,LAMC2,LDHA,MMP1,MMP10,MMP2,MMP9,NFKB1,NRCAM,PGK1,PHLDA2,PLAU,PLAUR,PTGS2,SERPINE1,SFRP1,SGK1,SOD2,TAGLN2,THBS1,TIMP1,TNFAIP2,TNFAIP3,TNFAIP6,TRIP10,VDR	278 (18)
IGF2	-0.497	growth factor		0.524	1.38e-15	ARHGEF2,BMP2,CDK1,CTGF,EGR2,FN1,HBEGF,HELLS,IER2,IER3,IFITM2,IGF1,IGFBP3,IL6,ITGA5,JUNB,KLF9,MMP1,MMP10,MMP3,NFKBIA,NGF,PDGFB,PRKCQ,PTGS2,SELENOP,SERPINE1,SLC30A1,TGFBI,TGIF1	300 (21)
BMP7	-2.769	growth factor		-0.163	5.12e-10	BMP7,CCL2,CXCL8,EDN1,EDN2,FN1,FOXC2,GREM1,ICAM1,ID1,IGF1,IGFBP3,IL6,MMP2,NOG,PPARGC1A,SERPINE1,SMAD7,SOSTDC1,SULF1	247 (18)
BMP2	3.284	growth factor		1.745	1.33e-09	ASCL1,BMP2,CREB3L1,EGF,FN1,FST,GADD45B,GFRA1,GREM1,ID1,ID3,JUNB,KLF9,MMP9,NOG,PTGS2,SMAD7,SOSTDC1,SOX6,SPINT1,TAGLN,TGM2,TIMP1,VCAN,VDR	315 (26)
BMP4	-0.364	growth factor		1.762	2.88e-09	ASCL1,BMP2,CDKN2A,CNN1,COBLL1,CYR61,DIO2,EFNA1,ELF3,GREM1,ID1,ID3,IL6,JUNB,LEFTY2,MMP3,NOG,NUPR1,SLC40A1,SMAD7,SPINT1,SULF1,TAGLN,TGM2	277 (18)
INHA	-0.008	growth factor		-1.536	6.32e-08	ACTG2,BAX,CNN1,CTGF,CYP26B1,CYR61,F11R,FST,INHBA,JAM2,MMP2,PTGS2,PTX3,SERPINE1,SGK1,SMAD7	184 (11)
NOV	-1.685	growth factor		-0.342	1.11e-07	CCL2,CTGF,GREM1,ITGA2,MMP1,MMP2,MMP9,SERPINE1	244 (19)
JAG2	0.663	growth factor		-0.196	1.22e-07	BMP2,BMP7,CCL20,CXCL1,CXCL6,IL1A,IL6,JAG1,MMP1,NOTCH3	61 (4)
FGF1	2.799	growth factor		-0.996	1.36e-07	AKR1B1,CD68,CTGF,CYR61,EDN1,ICAM1,IL6,LTB,NOTCH3,NQO1,PMEPA1,PTGS2,SSTR2,TGFB3,TGM2,THBS1,TNFRSF12A	246 (18)
NGF	2.457	growth factor		1.062	3.08e-07	ASCL1,BAX,CDK1,CDKN2A,DUSP4,EGLN3,EGR2,FOSL2,GAL,GRIA2,ID1,ITGA2,JUNB,KCTD11,MMP2,MMP3,MMP9,PLAUR,SLC40A1,TNFRSF12A,ZWINT	241 (21)
NOG	-2.102	growth factor		-1.463	1.46e-05	BMP2,BMP7,CTGF,FST,ID3,MMP3,NOG,PTGS2,VCAN	244 (22)
ANGPT1	0	growth factor		-0.714	1.68e-05	BAX,CCL2,CDKN2A,DUSP4,ICAM1,ILK,JAG1,NFKB1	219 (17)
PROK1	0	growth factor			2.33e-05	CTGF,CXCL8,PTGS2,SPHK1	231 (20)
LEP	0	growth factor		1.913	4.39e-05	ABCD3,ANGPTL4,BAX,CCL2,CD68,CYR61,EDN1,EGR2,FBP2,GAL,ICAM1,IGF1,IGFBP3,IL6,JUNB,LIF,MMP1,MMP2,MMP3,MMP7,NTS,PPARGC1A,PTGS2,SELENOP,SERPINE1,SOD2,THBS1,TIMP1,TMED9	254 (22)
MSTN	0	growth factor		1.297	0.000121	CXCL1,FN1,IGF1,IGFBP3,IL6,INHBA,PPARGC1A,TNC	308 (23)
GDF15	0.338	growth factor			0.000223	IL6,MT1E,PLAU,PLAUR,SERPINE1	293 (18)
BDNF	1.409	growth factor		-0.707	0.000339	APC,ATP1A3,BMP2,BMP7,CYR61,DNAJB5,DPYSL3,DUSP4,EGR2,GLUL,GRIA2,IL6,LGALS1,LYPD1,MMP1,SFRP1,SOD2,SOSTDC1,TAGLN,THBS1,TUBB3	204 (18)
FGF8	0	growth factor		0.456	0.000346	BMP2,CCL2,CITED4,CMTM3,CRIP1,CRYAB,NOG,THBS1,TUBB3,VDR	134 (7)
WISP2	0.134	growth factor		-1.664	0.000739	CTGF,FN1,ITGA5,LAMC2,MUC1,PROCR,SERPINE1	219 (17)
GAS6	-0.215	growth factor		-1.223	0.000818	CD68,CYR61,IL6,NFKB1,PTGES	186 (9)
LEFTY2	5.179	growth factor			0.000848	MMP3,MMP7	103 (7)
LTBP4	0.701	growth factor			0.00124	GREM1,ID1,TGFB3	162 (7)
FGF3	0	growth factor			0.00181	MMP2,MMP9,PLAU	165 (10)
INHBC	-0.178	growth factor			0.00249	INHBA,JUNB
NRG2	-0.678	growth factor			0.00278	CTGF,CXCL6,CYR61,EDN1,IER2,IER3,JUNB	125 (7)
FGF16		growth factor			0.00489	MMP2,MMP9	125 (7)
AMH	0.063	growth factor		1.958	0.00641	CDKN2A,IER3,IRF1,MMP2	123 (7)
FGF13	-2.449	growth factor			0.00799	MMP3,MMP9	148 (11)
PDGFD	-2.577	growth factor			0.0118	MMP1,PTGS2
GMFG	0	growth factor			0.0118	IL6,ITGA5
FGF18	-1.178	growth factor			0.0118	NOG,TIMP1
GHRL	-0.292	growth factor		-1.524	0.0133	BAX,EDN1,IL6,NGF,PPARGC1A,PTGS2
FGF7	0.536	growth factor		0.765	0.0152	CDKN2A,IL1A,IRF1,MMP9,PLAU,SERPINE1
NRTN	0.159	growth factor			0.0168	EGR2,GFRA2,IL6
NDP	-0.079	growth factor			0.0211	EDN2,LIF
CLEC11A	0.519	growth factor			0.0217	ALOX5,CD74,EGR2,LDHA,NFKB1
CSHL1		growth factor		1.494	0.0285	BMP2,CTGF,IGF1,IRF1,SSTR2
EDN2	3.196	growth factor			0.0291	PTGS2
TYMP	4.469	growth factor			0.0291	CXCL8
GDF10	-0.041	growth factor			0.0291	SERPINE1
INHBE	0.408	growth factor			0.0291	JUNB
MST1	-1.533	growth factor			0.0389	CTGF,IL6,PTGS2
FGF21		growth factor		-0.808	0.0445	DIO2,IGF1,PPARGC1A,SERPINE1
BMP10	0	growth factor			0.0461	ID1,SMAD7
PKD1	0.153	ion channel	Inhibited	-2.853	8.4e-05	ACSS1,ATP1B2,CLCF1,CLDN10,EIF4EBP1,FAM151A,GREM1,HBEGF,IER2,IL17RB,LOX,NEDD9,RGS3,SERPINF2,SOX6,SSTR2
TRPV4	-1.355	ion channel	Activated	2.2	0.000554	CXCL6,IL6,PPARGC1A,THBS1,TIMP1	269 (17)
NOX5	0	ion channel			9.63e-05	CDKN2A,PTGES,PTGS2
LRRC26	-1.409	ion channel			0.000461	CXCL1,CXCL8,LTB	157 (7)
CFTR	0.03	ion channel		-1.526	0.00288	AQP1,CXCL8,CYP4V2,NFKB1,NFKBIA,NFKBIZ,PTGS2,TNFAIP3	262 (14)
CACNA1A	0	ion channel			0.00341	ATP2B2,CD68,IL6
P2RX7	-0.043	ion channel			0.00344	BAX,CCL2,CCL20,IL6	241 (15)
ANXA7	0.718	ion channel		0.378	0.0039	APC,CRABP2,EPHB2,FST,IGF1,ITGA2,ITPR3	82 (4)
P2RX4	1.079	ion channel			0.00489	MMP3,MMP9	161 (11)
RYR2	-1.376	ion channel			0.00566	IL6,MMP2,PPARGC1A	286 (15)
KCNK2	-0.2	ion channel			0.0118	CCL2,ICAM1
CACNA1C	-0.128	ion channel			0.0118	ENO1,PTGS2
SLC9A1	1.668	ion channel			0.0118	CA2,CXCL8
KCNMA1	1.118	ion channel			0.0161	CXCL8,MMP2
CLIC4	0.471	ion channel			0.0161	IL6,SLC16A8
CNGA2	0	ion channel			0.0291	CYP26B1
KCNJ9	-0.12	ion channel			0.0291	KCNJ3
GRID2	-2.307	ion channel			0.0291	CDK1
KCNK9	0.136	ion channel		-1	0.0309	GADD45B,GAL,KCNK3,SSTR2
TRPM2	-0.098	ion channel			0.0352	CXCL8,LDHA,SOD2
PRKAA1	-0.323	kinase	Inhibited	-2.337	1.94e-07	BAX,CA2,CD302,CXCL8,EGF,EGLN3,FN1,IGF1,IL6,LDHA,MMP9,NFKBIA,PMEPA1,PPARGC1A,PTPRN,SOD2,TGM2,ZFP36L1	322 (25)
PRKAA2	0.078	kinase	Inhibited	-2.25	3.85e-06	BAX,CA2,CD302,DUSP4,FN1,IL6,LDHA,MMP9,NFKBIA,NOX4,PPARGC1A,PTPRN,TGM2,ZFP36L1	301 (25)
ERBB2	0.468	kinase	Activated	3.332	3.83e-32	ADAMTS16,ANGPTL4,BCL3,BMP1,BMP7,CCL2,CCL20,CDC42EP2,CDCP1,CDK1,CDKN2A,CDKN2B,CHDH,CLDN4,COL5A2,CRIP1,CRYBG1,CTGF,CXCL8,EDN1,EDN2,EIF4EBP1,ELF3,ELK3,EPHB2,F2R,FN1,FSTL3,FXYD3,HBEGF,HSPB1,ID1,IGFBP3,IL1A,IL6,ILK,IRF6,ITGA2,ITGA5,ITGB3,JAG1,JAM2,JUNB,LAMC2,LDHA,LGALS1,LTBP2,MMP1,MMP10,MMP3,MMP7,MMP9,MUC1,NEDD9,NFKB1,NFKB2,NOTCH3,NOX4,P4HA2,PCK2,PDGFD,PDLIM4,PGK1,PHLDA2,PLAU,PLAUR,PMEPA1,POLD4,PTGES,…	290 (18)
EGFR	1.015	kinase	Activated	2.096	1.6e-27	BAX,CASP4,CCL2,CDCP1,CDK1,CDKN2A,CHI3L1,COL5A2,CRYAB,CTGF,CXCL14,CXCL8,DUSP4,EGF,EPHA2,F2R,FAP,FKBP11,FOSL2,HBEGF,HMGA1,HSPB1,ICAM1,ID1,IER2,IER3,IGF1,IGFBP3,IL6,IQGAP2,IRF1,ITGA2,IVNS1ABP,JAG1,JUNB,LAMA4,MMP1,MMP2,MMP3,MMP9,MT1M,MUC1,NFKBIA,PLAU,PLAUR,PTGES,PTGS2,RRAS,SERPINA3,SERPINE1,SERPINE2,SFRP1,SLC2A3,SPHK1,TGM2,THBS1,TNC,TNFAIP6,TUBA4A,TUBB4A,VCAN,VDR	324 (21)
RAF1	-0.036	kinase	Activated	3.536	1.66e-18	AKAP12,ANKRD1,CA2,CD74,CDKN2A,CDKN2B,CRYAB,DIO2,DUSP4,FAM13A,HBEGF,HSPB1,ID3,IER2,IER3,IGFBP3,IL6,ITGA2,ITGB3,LDHA,LIF,MMP1,MMP3,MMP9,MT1M,NFKB1,NGF,NQO1,OPCML,PHLDA2,PLAU,PLAUR,PTGS2,TGM2,TIMP1,TRAF1,TUBA4A	267 (19)
IKBKB	0.258	kinase	Activated	4.688	2.03e-17	ANKRD1,BAX,BMP2,CCL2,CCL20,CTGF,CXCL1,CXCL6,CXCL8,EDN1,GBP3,HAS1,ICAM1,IL1A,IL6,ILK,IRF1,ITGB3,JUNB,LTB,MMP1,MMP2,MMP3,MMP9,NFKB1,NFKB2,NFKBIA,NGF,PLAU,PTGS2,PTK2B,PTX3,RELB,SERPINE2,SFRP1,SGK1,SMAD7,SOD2,TNC,TNFAIP2,VCAN	258 (13)
MAPK8	0.185	kinase	Activated	2.147	8.85e-15	AQP1,B4GALT1,BMP2,CDKN2A,CTGF,CXCL8,DIO2,DUSP4,EGF,FOSL2,IL6,LIF,MMP1,MMP2,MMP3,MMP7,MMP9,NOX4,NPPB,PLAU,PLAUR,PPARGC1A,PTGES,PTGS2,PTX3,SESN2,SOD2,TNFAIP3,VDR	287 (16)
CHUK	-1.074	kinase	Activated	4.308	2.21e-14	BMP2,CASP4,CCL2,CRLF1,CXCL6,CXCL8,EGF,FOXC2,GADD45B,GBP3,ICAM1,IL1A,IL6,ITGB3,JUNB,MMP10,MMP2,MMP3,MMP9,NFKB2,NFKBIA,NGF,PLAU,PTGS2,PTX3,RELB,SERPINE2,SFRP1,SGK1,TNFAIP2,TNFAIP3,TNIP1	271 (13)
MAPK14	1.125	kinase	Activated	3.913	2.75e-14	ANKRD1,BAX,BMP2,CCL2,CDKN2A,CRYAB,CXCL8,EFNA1,FN1,FOSL2,GREM1,ICAM1,IL6,ITGB8,JUNB,MAP2K6,MMP1,MMP3,MMP9,PLAU,PLAUR,PPARGC1A,PTGES,PTGS2,SGK1,SOD2,TAGLN,TGM2,TIMP1,VDR	226 (14)
MAP2K1	2.082	kinase	Activated	2.43	4.21e-12	CCL2,CDKN2A,CDKN2B,CRYAB,CTGF,CXCL8,EGR2,ENO1,F2R,IL1A,IL6,ITGA5,ITGB3,MMP1,MMP2,MMP3,MMP9,MOG,NFKBIA,PLAUR,PTGS2,RAB38,SERPINE2,TGM2,THBS1,TNC,ZWINT	258 (19)
PRKCD	1.406	kinase	Activated	4.11	1.04e-11	C3orf52,CCL2,CCL20,CD68,CD70,CDKN2A,CXCL8,FOSL2,GPRC5A,ICAM1,IL2RG,IL32,IL6,ITPR3,JUNB,LIF,LIPG,MMP2,MMP9,NFKB2,NFKBIA,PDLIM7,PTGS2,RELB,SERPINE1,SPHK1,TRAF1	203 (15)
SRC	1.635	kinase	Activated	3.271	1.07e-10	CA2,CCL2,CDK1,CXCL8,ENO1,F2R,FN1,HAS1,ICAM1,ID1,IL6,MMP1,MMP2,MMP9,NFKB1,PGK1,PLAU,PLAUR,PTGS2,SYNPO	288 (22)
MAP2K6	-2.783	kinase	Activated	2.166	2.52e-10	BAX,BGN,CCL2,CRYAB,CXCL8,IL6,MMP1,MMP2,MMP3,MMP9,NPPB,PLAU,PPARGC1A,PTGS2,RELB,VDR	208 (14)
SPHK1	3.998	kinase	Activated	2.204	4.06e-10	CDKN2A,CTGF,CXCL8,FN1,IL6,MAP2K6,PTGES,PTGS2,SERPINE1,SPHK1,TAGLN,TIMP1,TRAF1	213 (19)
IKBKG	0.44	kinase	Activated	2.732	4.35e-10	BAX,BMP2,CXCL6,CXCL8,FOXC2,GBP3,ICAM1,IL1A,IL6,JUNB,KCND2,NFKB2,NFKBIA,NGF,PTX3,RELB,SERPINE2,SFRP1,SGK1,TNFAIP2,TNFAIP3	280 (14)
MAPK3	0.355	kinase	Activated	2.414	4.78e-10	B4GALT1,CDKN2B,CXCL8,DUSP4,FN1,IL6,JUNB,MMP1,MMP9,PDGFB,PLAUR,PPARGC1A,PTGES,PTGS2,THBS1,TIMP1	249 (17)
BRD4	0.135	kinase	Activated	3.403	6.86e-10	BCL3,CDKN2B,FKBP11,FN1,FOSL2,HBD,ICAM1,IRF1,ITGA1,ITGA5,LOX,LOXL1,LOXL2,NQO1,PDGFB,PLAU,SLC19A1,STC2,THBS1,TIMP1	184 (7)
MAP3K14	0.349	kinase	Activated	3.476	8.34e-10	CXCL1,CXCL8,ICAM1,IL1A,IL6,LTB,MMP9,NFKB1,NFKB2,NFKBIA,NFKBIE,PTGS2,RELB,TNFAIP3,TNFAIP6	232 (13)
ATM	-0.917	kinase	Activated	2.239	8.33e-08	BAX,CD70,CDKN2D,CTGF,CXCL8,FN1,GADD45B,IL6,IRF1,PSME2,SERPINE1,TGM2,TNFAIP3	273 (17)
MAP3K1	-0.664	kinase	Activated	3.258	3.61e-07	CXCL8,HSPB1,LOXL3,MMP3,PLAU,PLAUR,PTGS2,SERPINE1,THBS1,TIMP1,TNC	258 (15)
PRKCB	-1.106	kinase	Activated	2.586	7.73e-07	BAX,FN1,ICAM1,IL6,MMP2,MMP9,PPARGC1A,PTGS2,RELB,SERPINE1,SOD2	214 (19)
TGFBR1	0.083	kinase	Activated	3.529	7.85e-07	BGN,CTGF,EDN1,EGR2,FN1,JAG1,LEFTY2,PDGFB,RGS3,SERPINE1,SMAD7,TAGLN,TGFBI	204 (14)
RET	0.026	kinase	Activated	3.383	1.14e-06	CCL2,CCL20,CXCL8,EDNRB,IL6,LOX,MMP1,MMP10,MMP3,MMP7,MMP9,PLAU,PLAUR,PLOD2,PTN	201 (19)
FGFR1	0.569	kinase	Activated	2.92	1.56e-06	BAX,BMP7,EBI3,EIF4EBP1,FGF1,IL6,LIF,MMP1,MMP3,PLAU,PLAUR,PTGS2,SOX3	207 (18)
MAP3K8	-0.266	kinase	Activated	2.707	2.26e-06	BMP1,CCL20,CD70,COBLL1,COLEC12,CXCL8,IER3,IL1A,IL6,INHBA,JUNB,MMP3,MMP9,NGF,P2RY1,PTGS2,RGS3	255 (15)
PTK2	0.229	kinase	Activated	2.505	2.59e-06	CYR61,IL6,ITGA5,MMP2,MMP9,PALLD,PTK2B,THBS1,TIMP1,TNC	288 (22)
MAPKAPK2	1.02	kinase	Activated	2.442	2.59e-06	CCL2,CD70,CXCL8,HSPB1,ICAM1,IL6,MMP2,MMP9,NFKBIA,PLAU	223 (17)
TBK1	-0.1	kinase	Activated	2.167	5.61e-06	CD70,CMPK2,CXCL8,EDN1,ICAM1,IFIT1,IL1A,IL6,INHBA,NFKB1,NFKBIZ,PTGS2	258 (19)
AKT1	0.734	kinase	Activated	2.594	6.07e-06	ANKRD1,BAX,BMP2,CCL2,CD74,CXCL8,ENO1,FN1,IL6,MMP2,MMP9,NFKB1,NFKB2,NOX4,NQO1,PPARGC1A,PTGS2,SEMA6D,SERPINE1,THBS1,TIMP1,VCAN,ZWINT	235 (20)
PRKD1	-0.651	kinase	Activated	2.957	7.24e-06	CXCL6,IL6,LOXL3,MMP1,MMP2,MMP3,MMP9,PTGS2,TNFAIP3	252 (20)
MTOR	-0.101	kinase	Activated	2.613	9.54e-06	ADM,AKR1B1,CCL2,CXCL1,CXCL8,DDIT4,DMD,EFNA1,ENO1,FN1,FST,HSPB1,IGF1,IL1A,IL6,IRF1,KCND2,LDHA,MMP9,MOG,MUC1,NOX4,PFKP,PFN1,PPARGC1A	300 (25)
JAK2	-1.12	kinase	Activated	2.531	1.72e-05	ACTN1,BAX,BMP7,CCL2,CDKN2A,CXCL8,ICAM1,IL6,IRF1,LMO2,PFN1,PTGS2,TAP1,THBS1	201 (20)
Map3k7		kinase	Activated	2.419	1.73e-05	CMPK2,EDN1,EGR2,HBEGF,IL6,MMP9,NFKBIZ,NGF,PTGS2,SPHK1	269 (20)
BMX		kinase	Activated	2.224	2.19e-05	CXCL8,IL6,MMP2,PPARGC1A,TIMP1	227 (16)
IPMK	0.011	kinase	Activated	2.449	2.99e-05	CSRP1,CYR61,JUNB,MYL6,PFN1,TAGLN2	210 (7)
PIK3R1	-1.281	kinase	Activated	2.233	9.69e-05	CXCL8,ICAM1,IL6,LDHA,MMP2,PLAU,PTGS2,SERPINE1,SOD2,TRIB3	226 (17)
ACVR1C	-0.429	kinase	Activated	2.219	0.000223	CDKN2B,JUNB,LEFTY2,SERPINE1,SMAD7	208 (15)
JAK1	0.901	kinase	Activated	2.404	0.000264	BCL3,CCL2,CHI3L1,ICAM1,ID1,IRF1,MMP2,TAP1	273 (22)
PRKCE	0.268	kinase	Activated	2.58	0.000395	BAX,CXCL8,CYR61,IL2RG,IL6,JUNB,MMP9,NFKB1,PTGS2	202 (20)
CDK9	1.122	kinase	Activated	2.408	0.00083	CXCL8,IL6,MMP9,NFKBIA,PPARGC1A,STC2,TNFAIP3	299 (22)
RIPK1	-0.13	kinase	Activated	2.169	0.00116	CCL2,CXCL1,CXCL8,IL6,NFKB1	227 (18)
PRKCQ	-2.205	kinase	Activated	2.236	0.00161	IL6,MMP1,MMP2,MMP9,NFKB2	213 (17)
MARK2	0.279	kinase	Activated	2.236	0.00286	CD70,IGF1,IRF1,NFKBIZ,PTGS2
RIPK2	1.455	kinase	Activated	2.077	0.00422	ICAM1,IL6,NFKB2,PPARGC1A,PTGES,SOD2,TRAF1	244 (15)
TGFBR2	0.454	kinase		1.549	3.69e-14	ANGPTL4,BGN,CDHR1,CDKN2A,CDKN2B,CRYAB,CTGF,CXCL6,FN1,FST,GADD45B,GAL,ICAM1,IL1A,IL6,MMP10,MMP2,MMP3,MMP9,PDGFB,RBMS3,SERPINE1,SLC2A3,SMAD7,TAGLN,TGFB3,TGIF1,THBS1,TIMP1,TNFRSF12A	307 (19)
MAPK9	-0.189	kinase		1.17	1.08e-12	AQP1,BAX,BMP1,CCL2,CD70,CDKN2A,CTGF,CXCL8,DIO2,DMD,EDN1,EGF,FOSL2,GADD45B,HMGA1,IER2,IL6,JUNB,LIF,MMP3,MMP9,PTGES,PTX3,SOD2,TNFAIP3,VDR	240 (15)
MET	-1.089	kinase		1.447	2.54e-10	ARID5A,CDK1,CXCL1,CXCL8,EDN1,FN1,HBEGF,HSPB1,IL6,INHBA,MMP2,MUC1,NFKBIZ,NOX4,PIM3,PLK2,PTGS2,SOD2,TGIF1	214 (16)
STK11	0.769	kinase		-1.437	2.13e-09	CCL2,CNTN1,CXCL6,CYP4V2,FN1,GADD45B,HILPDA,ID1,IL1A,IL6,JUNB,LTB,MMP2,MMP9,NCAM2,NEDD9,NFKB2,NRCAM,PTGS2,PTPRN,SERPINE1,STARD10,TNFAIP3	240 (21)
EIF2AK2	-1.611	kinase		1.91	3.23e-09	BAX,CXCL8,IFI27,IFI6,IFIT1,IFITM1,IFITM2,IL1A,IL6,IRF1,MMP9,MT1M,NEDD9,NFKB2,NFKBIA,SOD2,TNFAIP3	248 (19)
MAPK1	-0.208	kinase		1.429	9.79e-09	ARHGAP11A,CCL2,CFB,CRABP2,CRYBG1,CTGF,CXCL8,EGLN3,EGR2,FN1,IFI27,IFI6,IFIT1,IFITM1,IL6,ITGB3,JUNB,LAMA4,LGALS1,LIF,MMP1,MMP2,MMP9,NUPR1,PDGFB,PLAU,PSME2,PTGS2,RBM45,SHANK2,TAP1,VDR	265 (19)
PRKCA	0.101	kinase		0.55	1.23e-08	CCL2,CTGF,FN1,ICAM1,ID1,ID3,IFIT1,IGFBP3,MMP1,MMP3,MMP9,NFKB1,NFKBIA,NQO1,PEG10,PHLDA2,PTGS2,SERPINE1	224 (15)
INSR	0.423	kinase		0.391	2.05e-08	ANKRD1,AQP1,ARHGEF2,CCL2,CDK1,CTGF,EDN1,EGR2,FOXC2,HBEGF,HELLS,IER2,IER3,IFITM2,IGF1,IL6,ITGA5,JUNB,KLF9,LGALS1,MMP2,MMP9,NFKB2,NGF,PDGFB,PHLDA2,PPARGC1A,PRKCQ,PTPRN,SELENOP,SERPINE1,SLC30A1,TGFB3,TGIF1	280 (20)
CDKN1A	1.822	kinase		-0.611	3.14e-08	BAX,CCL2,CDK1,CDKN2A,CDKN2B,CRYAB,CTGF,CYR61,FANCI,FN1,IL32,IL6,INHBA,ITGB3,JAG1,MMP1,MMP3,MMP9,PLK2,SERPINE1,SOD2,TNFAIP6,TUBB3,TUBB4A	256 (17)
MAP3K7	-0.502	kinase		1.58	3.74e-07	CCL20,CFB,CXCL6,CXCL8,IFIT1,IFITM1,IL6,IRF1,MMP1,MMP3,PDGFB,PTGS2,SERPINE1	273 (22)
MAP2K3	1.324	kinase		1.543	8.98e-07	BAX,CXCL8,ICAM1,IL6,MMP1,MMP3,MMP9,PLAU,PPARGC1A,PTGS2,SERPINE1,SGK1	189 (15)
ERBB3	-0.285	kinase		-0.549	1.56e-06	BAX,BGN,FN1,HBEGF,IER2,LAMA4,MMP3,PTGS2,RRAS,SERPINA3,SFRP1,THBS1,TNC	302 (19)
IRAK4	0.263	kinase			1.65e-06	CCL20,CSRNP1,CXCL6,CXCL8,EDN1,IER2,IL6,IRF1,LIF,NFKBIA,NFKBIZ,TNFAIP3	231 (13)
ACVRL1	0.276	kinase		0.024	4.61e-06	CXCL8,EFNA1,ID1,PLAU,PLAUR,SERPINE1,SMAD7,TAGLN	185 (17)
FGFR2	-1.858	kinase		-0.089	4.96e-06	BAX,CA2,DRAM1,FN1,FST,HHIP,ICAM1,IGF1,IL1A,LEFTY2,NOG,PLAUR,SFRP1,SOX3,SPINK1	237 (19)
RPS6KA5	-0.484	kinase		1.524	1.63e-05	CCL20,CDKN2A,CDKN2B,IL6,JUNB,PTGS2	305 (19)
BTK		kinase		1.434	3.09e-05	CDKN2A,CXCL8,HELLS,IFIT1,IFITM1,IL1A,IL6,IRF1,ITGB3,MTHFD2,NFKB2,RELB,SLC2A3	193 (18)
NME1	1.31	kinase		-0.855	3.48e-05	BAX,CTGF,MMP2,PTGS2,PTN,SERPINE1,SMAD7,TIMP1	223 (18)
LYN	0.635	kinase			3.97e-05	BCL3,CDKN2A,IL1A,IL6,NFKB1,NFKB2,NFKBIA,NFKBIZ,SPHK1,TGFB3,TRAF1	257 (15)
ERBB4	-0.414	kinase		-1.502	4.43e-05	CASP4,CCL2,COL5A2,HBEGF,PGK1,PTGS2,SERPINA3,SERPINE2,SFRP1,THBS1,TNC	293 (20)
Brd4		kinase		1.89	4.87e-05	COL5A2,EDNRB,IL6,LOX,LOXL2,PLAU,TAGLN,TIMP1
STK17A	0.182	kinase		1.192	8e-05	MT1H,MT1M,MT1X,SOD2
TRIB3	2.749	kinase		-1.633	8.36e-05	DDIT4,ID1,MTHFD2,PCK2,STC2,TRIB3	130 (5)
BMPR1B	-0.692	kinase		0.436	8.36e-05	ID1,ID3,NR2E1,PTGS2,SERPINE1,SOX6	131 (12)
BRAF	-0.051	kinase			9.09e-05	ASCL1,CDK1,CDKN2A,CXCL8,DUSP4,IL1A,IL6,MMP1,MMP9,SERPINE2,THBS1	259 (23)
IKBKE	1.459	kinase		1.56	0.000107	CXCL6,CXCL8,IFIT1,IL1A,IL6,MMP3,MMP9,NFKBIA,PTGS2	262 (17)
PRKCI	-0.042	kinase		1.976	0.00016	CLDN4,ELF3,IL1A,IL6,MMP10,PTGS2	187 (16)
CDK5R1	0.69	kinase		1.342	0.000171	CXCL8,IL6,MMP2,SERPINE1,SOX6	267 (22)
SYK	-0.089	kinase		1.448	0.00018	AKAP12,ARID5A,ATP8A1,CCL2,CXCL8,EDN1,FST,IL6,IRF1,ITGB3	228 (21)
EPHB1	-0.046	kinase		1.98	0.0002	EGR2,JUNB,PTGS2,SERPINE1	226 (19)
PRKG1	-0.369	kinase		-1.342	0.000284	CTGF,FN1,ID1,SERPINE1,TAGLN,THBS1	246 (22)
MAP3K5	-0.807	kinase		1.477	0.000285	BAX,CTGF,CXCL8,IL6,MSH2	262 (16)
MAPK10	-0.492	kinase		1.954	0.000293	CXCL8,IL6,MMP1,PTGS2	259 (17)
HSPB8	-0.016	kinase		1.981	0.000293	CCL2,CXCL8,ICAM1,IL6	208 (19)
FGFR3	-0.227	kinase			0.000401	CDKN2A,CDKN2D,LTB,MMP9,NOG,SOX3	40 (3)
ACVR1B	0.756	kinase			0.000414	FST,LEFTY2,SERPINE1,SMAD7	174 (10)
MAP2K5	0.219	kinase		0.391	0.00045	CXCL8,ID1,MMP9,PTGS2,THBS1	227 (13)
MAPK7	1.507	kinase		1.254	0.000511	CXCL8,EDN1,ID1,IL1A,IL6,NQO1,PTGS2	190 (16)
CAMK4	-2.05	kinase		1.673	0.000552	CDKN2A,CSRP1,FOSL2,IL6,JUNB,PPARGC1A	281 (20)
BMPR2	0.765	kinase		1.982	0.000554	CXCL8,EFNB1,FN1,ID1,RMRP	243 (24)
MAP3K3	0.065	kinase			0.000554	BMP2,CXCL8,IL6,TGFB3,TNFAIP3	207 (15)
CDKN1B	-0.687	kinase		-1	0.000582	AGTRAP,CSDC2,EPHA2,LHX1,MMP9,RDH5,RRAD,SELENOP,SERPINE1,SMAD7,TENM4
GSK3B	-0.179	kinase		0.52	0.000672	BAX,CCL2,CXCL6,CXCL8,IL6,MMP9,NFKBIZ,PTGS2,SERPINE1,TRAF1,TUBB4A	200 (16)
PLK4	-0.505	kinase		1	0.00098	CD70,CMPK2,EDN1,IRF1,MMP3
DDR1	1.769	kinase		1.969	0.000982	CDKN2A,MMP1,MMP2,MMP9	222 (20)
MAP2K7	-0.086	kinase		1.026	0.00129	CDKN2A,CXCL8,FN1,JUNB,MMP3,PLAU,VDR	272 (16)
IRAK3	-0.015	kinase		0.854	0.00158	IL6,NFKBIA,SOD2,TNFAIP3	230 (16)
MAPK11	0.051	kinase		1.172	0.00161	IL6,PPARGC1A,PTGS2,TIMP1,VDR	231 (17)
EIF2AK4	-0.104	kinase		0.391	0.00161	CHAC1,IL6,MOG,PCK2,SOD2	139 (7)
PIK3CG	0.032	kinase		1.491	0.00164	CD74,FOSL2,ICAM1,IL6,ITGB3,MMP3	233 (19)
PDPK1	-0.533	kinase		-1.82	0.00187	CXCL8,DCT,DYNC1I1,IL6,SERPINE1	260 (22)
PRKCZ	-0.62	kinase		1.408	0.00217	BAX,CXCL8,MMP2,MMP9,NFKBIA	271 (21)
GRB2	0.571	kinase		0.816	0.00232	ASCL1,CRABP2,IL6,IRF6,LTB,PLAU	294 (17)
AURKB	-0.731	kinase		-1.982	0.00238	BAX,CD70,IER3,RFC3	229 (11)
DGKH	-0.165	kinase			0.00249	CCL2,CXCL8	156 (8)
NDRG1	0.251	kinase		1.6	0.00286	CASP4,CXCL1,CXCL8,IL1A,MMP1	232 (12)
FGFR4	0.029	kinase			0.00288	CDK1,MMP1,PLAU,SERPINE1	238 (18)
MAPK12	0.701	kinase		-0.689	0.00288	ITGB8,MMP9,PPARGC1A,VDR	154 (8)
AKT2	-0.232	kinase		1.067	0.00288	MMP9,NFKB2,NQO1,PALLD,SEMA6D,TIMP1	140 (7)
AXL	1.175	kinase		1.069	0.00325	IL6,MMP1,MMP2,MMP3,MMP9	222 (16)
ROCK2	-0.137	kinase		1.432	0.00369	CNN1,CXCL8,ICAM1,SERPINE1,TAGLN	272 (19)
PKM	1.786	kinase		1.506	0.00369	ENO1,IL6,LDHA,MMP2,MMP9	298 (24)
EIF2AK3	-0.105	kinase		1.953	0.00382	CCL20,EIF4EBP1,IGF1,IL6,NFKB2,NUPR1,PCK2,RELB,SHMT2	296 (17)
GIT1	0.02	kinase			0.00489	MMP2,MMP9	233 (19)
PELI2	-0.934	kinase			0.00489	CXCL8,IL6	196 (13)
PODXL	-1.962	kinase			0.00489	MMP1,MMP9	168 (12)
BMPR1A	-0.022	kinase		0.545	0.00525	ID1,ID3,NOG,SERPINE1,SOX6	196 (17)
NTRK2	-1.088	kinase		1.095	0.00533	BMP2,CDK1,CDKN2B,JAG1,SERPINE1,SERTAD1,THBS1	240 (23)
PLK2	2.357	kinase		1	0.00641	CD70,CMPK2,EDN1,IRF1
STK40	1.081	kinase			0.00651	CCL2,CXCL1,CXCL8,FGF1,PTGS2	180 (11)
MAP2K4	-0.385	kinase		1.546	0.00669	CXCL8,IL6,MMP1,PLAU,PTGS2,VDR	223 (15)
NME3	0.618	kinase			0.00799	ITGA1,ITGA2	149 (7)
GRK2	0.928	kinase			0.0104	BAX,CDKN2B,IL6
ROCK1	-0.433	kinase			0.0104	CNN1,EDN1,ICAM1
IRAK2	1.778	kinase			0.0104	CXCL8,IL6,NFKB1
PRKD2	1.14	kinase			0.0118	CXCL8,ITGA2
DDR2	1.033	kinase			0.0118	MMP1,MMP2
SGK1	-2.803	kinase		0.508	0.0124	CTGF,HBEGF,IL6,LIF,SLC1A5,SLC2A3
ABL2	0.676	kinase			0.0161	MMP1,MMP3
GNE	0.507	kinase			0.0161	CHAC1,TRIB3
CKS1B	0.147	kinase			0.0161	CDK1,CXCL8
PGK1	2.158	kinase			0.0161	MMP2,MMP3
TEK	0.035	kinase			0.0168	IL1A,IL6,TUBB3
CSF1R	1.417	kinase			0.0183	IL1A,IL6,JUNB,MMP9
LATS1	-1.26	kinase			0.0211	BAX,CTGF
PFKFB3	0.265	kinase			0.0211	CDK1,IL6
KSR1	-0.702	kinase			0.0211	CDKN2A,CDKN2B
IRAK1	1.623	kinase		0.892	0.022	CXCL8,IL6,MMP1,RELB
DCAF1	0.318	kinase			0.0222	PTGES,SIK1/SIK1B,TGM2
MAPK13	1.258	kinase			0.0251	IL6,PPARGC1A,VDR
FLT3	-2.817	kinase			0.0262	BAX,ID1,IL6,NOX4
RSPO3	1.877	kinase			0.0266	IL6,PTGS2
NEK7	-0.603	kinase			0.0266	EDN1,PTGS2
BCKDK	1.945	kinase			0.0266	MOG,SOD2
NEK6	-0.82	kinase			0.0266	IL6,PTGS2
RIPK3	-0.069	kinase			0.0266	IL1A,IL6
ABL1	0.86	kinase		1.919	0.0285	BMP2,IER3,MMP1,TGFB3
CHKA	-1.054	kinase			0.0291	TUBB3
KSR2	-0.026	kinase			0.0291	CXCL8
UHMK1	-1.053	kinase			0.0291	AQP1
MOS	0	kinase			0.0291	CDK1
AMHR2	-0.22	kinase			0.0291	CDKN2A
MAP3K20		kinase			0.0291	SOX6
STK35	0.581	kinase			0.0291	CDKN2A
MAP2K2	0.213	kinase			0.0316	CDKN2A,IL6,ITGB3
NTRK1	0.103	kinase			0.0316	LGALS1,MMP9,SOD2
TYRO3	0.189	kinase			0.0327	EGR2,IL6
MAPKAPK3	0.316	kinase			0.0327	CDKN2A,HSPB1
EFNA4	1.889	kinase		0	0.0334	CRABP2,CTGF,DUSP4,IRF1
ILK	2.014	kinase		1.997	0.0334	FN1,IL6,MMP2,MMP9
JAK3	0.153	kinase		-1.685	0.0334	BAX,IL6,IRF1,TUBB3
EFNA3	1.511	kinase		0	0.036	CRABP2,CTGF,DUSP4,IRF1
MAP3K11	0.709	kinase			0.0392	CXCL8,MMP7
EFNA5	-0.885	kinase		0	0.0415	CRABP2,CTGF,DUSP4,IRF1
RPS6KA4	-0.551	kinase			0.0461	IL6,JUNB
TGFBR3	-0.905	kinase			0.0461	BAX,SERPINE1
NR3C1	-0.86	ligand-dependent nuclear receptor	Inhibited	-2.41	6.98e-20	ACTN1,ADM,ANGPTL4,ANGPTL7,AQP1,BAX,BMP2,C1QTNF1,CASP4,CCL2,CD70,CKAP2,CLCF1,CRABP2,CRYAB,CSRNP1,CXCL8,CYR61,DDIT4,EDN1,EDN2,EFNA1,F2R,FN1,GADD45B,GLUL,GRIA2,ICAM1,IER2,IER3,IFI6,IGF1,IGFALS,IL1A,IL6,INHBA,IRF1,KLF9,LIF,LTB,MMP1,MMP9,NAV3,NFKB1,NFKB2,NFKBIA,PHLDA2,PIM3,PLK2,PPP1R13L,PPP1R14C,PTGS2,PTK2B,RAPGEF4,RBMS3,SELENOP,SERPINE1,SGK1,TCF19,TCIM,THBS1,TNFAIP2,TNFAIP3,TNFAIP6,TNFRSF12A,TRAF1,TR…	300 (16)
ESR1	0.034	ligand-dependent nuclear receptor	Inhibited	-3.435	1.63e-19	ADA,ALOX5,APC,AQP1,ARHGEF2,BAX,BMP2,CA2,CCL2,CCL20,CDC42EP2,CDK1,CDKN2A,CDKN2B,CLDN4,CNN1,COL5A2,COTL1,CRABP2,CTSS,CXCL1,CXCL8,CYP26B1,DDIT4,DUSP4,EDN1,EFNA1,EGF,ENO1,FOSL2,FOXC1,FST,GADD45B,GAL,GREM1,HBEGF,HELLS,ICAM1,ID1,IER3,IFI27,IFI6,IFITM1,IFITM2,IGF1,IGFBP3,IL1A,IL6,IRF1,JUNB,KCNJ13,LGALS1,LTB,LYPD1,MAP2K6,MMP1,MMP9,NEDD9,NFKB1,NFKB2,NFKBIA,NFKBIE,NOTCH3,NQO1,NRCAM,P2RY2,PALLD,PCDH18,PDGFD…	310 (22)
NR1H2	1.482	ligand-dependent nuclear receptor	Inhibited	-2.18	0.00577	ABCA2,AQP1,DIO2,IL6,MMP9,NFKBIA,PTGS2,SLC16A10	242 (24)
NR1H4		ligand-dependent nuclear receptor	Inhibited	-2.406	0.00955	ACSS1,CDKN2A,EDN1,IL6,LDHA,MMP2,MMP3,PPARGC1A,PTGS2,TIMP1,TPI1	229 (16)
PGR	-0.337	ligand-dependent nuclear receptor	Activated	2.663	7.3e-14	ALDH1A3,CDK1,CSRP1,EDN1,FN1,FOXC1,GAL,GLUL,GPRC5A,HBEGF,ICAM1,ID1,IER3,IFI27,KCNG1,KLF9,LDLRAD4,MUC1,NEDD9,NFKBIA,P2RY2,P4HA2,PFKP,PLAU,PLK2,PTGES,PTGS2,SELENOP,SGK1,TGFB3,TGFBI,TM4SF1,TNC,VASP,VCAN,VDR	302 (19)
NR1I3	0.131	ligand-dependent nuclear receptor	Activated	2.588	0.0403	EIF4EBP1,GADD45B,ICAM1,MAFF,NEDD9,TNFAIP2,TUBA4A
NR3C2	-1.576	ligand-dependent nuclear receptor		0.707	2.77e-16	BAX,CCL2,CTGF,CXCL8,DDIT4,EDN1,FKBP1B,FN1,ICAM1,IL6,INHBA,JUNB,KLF9,MMP1,MMP10,MT1H,NOX4,PROCR,PTGS2,RAPGEF4,RRAD,SERPINA3,SERPINE1,SGK1,TUBA4A,TUBB3	293 (19)
RARB	0.954	ligand-dependent nuclear receptor		-0.283	5.48e-09	ASCL1,CDKN2A,CDKN2B,CRYAB,CXCL8,ICAM1,ID1,ID3,IFI27,IFIT1,IFITM1,IGFBP3,IL6,MMP1,PTGS2,UBA7	309 (23)
PPARG	0.725	ligand-dependent nuclear receptor		-0.527	6.53e-09	ANGPTL4,BAX,CA2,CCL2,CRABP2,CTGF,CXCL1,CXCL14,CXCL6,CXCL8,CYP26A1,EDN1,EDN2,EGLN3,EIF4EBP1,F11R,FBP2,FGF1,FN1,FST,ICAM1,IGF1,IGFBP3,IL6,MMP9,MUC1,NOX4,NPPB,PCK2,PCLO,PPARGC1A,PTGES,PTGS2,RNF144B,SERPINE1,SGK1,TAGLN,TRIB3,VDR	244 (21)
AHR	0.391	ligand-dependent nuclear receptor		0.582	1.48e-08	ACTN1,ADM,BAX,CDK1,CDKN2A,CDKN2B,CDKN2D,COL5A2,EDN1,EGLN3,ENO1,FMO2,FN1,IL6,IRF1,ITGA5,JAG1,JUNB,LDHA,LTBP2,MMP2,NEDD9,NOTCH3,NQO1,PDGFB,PTGS2,SERPINE1,SLC16A10,SOD2,TGFB3,TGFBI,THBS1	321 (22)
AR	0.212	ligand-dependent nuclear receptor		0.877	6.57e-07	ADM,ANKRD1,ATP13A4,ATP1A3,CDKN2A,DDIT4,EDN1,EDN2,EDNRB,FXYD3,IGF1,IGFBP3,IL6,ITGA2,KCNJ3,MT1X,MTHFD2,MUC1,NMRK2,NUPR1,PLAU,PLOD2,PMEPA1,SERPINE1,SGK1,SLC2A3,SPINK1,TCF19,THBS1,TNFAIP2,TNFRSF12A,TUBB3,VCAN,ZWINT	323 (26)
THRB	0.222	ligand-dependent nuclear receptor		-1.311	1.32e-06	ABCD3,ATP1A3,CCL2,CDKN2D,EGF,ID1,IGFBP3,IL6,ILK,KLF9,MMP1,MMP2,MMP7,MMP9,NPPB,PTGS2,SERPINE1,SFRP1,TGFBI,TREM1,WNT5B	237 (20)
ESR2	-0.631	ligand-dependent nuclear receptor		-0.271	3.91e-06	AKAP12,APC,BMP2,CA2,CCL2,CLDN4,CNN1,CTGF,CXCL8,CYP26B1,EDN1,FAM84A,IGF1,IGFBP3,ITGA2,JAG1,JUNB,KCNJ3,MMP1,MMP2,NEDD9,PLAUR,POLD4,PTGS2,PTX3,PYCR1,SGK1,SYNPO,TENM4,TGM2,TIMP1	292 (17)
RARG	1.237	ligand-dependent nuclear receptor		-1.342	4.07e-06	BMP2,CRABP2,CRYAB,CTGF,CYP26A1,EGR2,FOXC1,IL6,UBA7	269 (21)
PPARD	1.83	ligand-dependent nuclear receptor		-0.807	6.7e-05	ANGPTL4,CD68,CDK1,DET1,FN1,ICAM1,IL6,ILK,LDHA,LIPG,LRAT,MMP9,MOG,PDE4C,PTGS2,SERINC2,THBS1,TNFRSF12A	286 (20)
NR4A2	0.245	ligand-dependent nuclear receptor		-1.019	0.000108	ADM,CCL20,CXCL8,MMP1,MMP3,MMP9,PTGS2,PTX3,SESN3,TGFB3	248 (18)
RARA	0.51	ligand-dependent nuclear receptor		-1.277	0.000176	ALOX5,CDK1,CRABP2,CTSS,CXCL8,CYP26A1,EGR2,FOSL2,FOXC1,HELLS,IL1A,IL6,IRF1,IRF6,LGALS1,LYPD1,NEDD9,PTGS2,RGS3,SHANK2,TAPBP,UBA7	306 (21)
NR4A1	0.743	ligand-dependent nuclear receptor		-1.482	0.000235	ADM,CRABP2,ELK3,FBP2,ICAM1,IL6,MMP7,MMP9,NFKBIA,PGK1,PYGM,SERPINE1,SMAD7,STARD10,TGFB3	284 (21)
THRA	-0.703	ligand-dependent nuclear receptor		-0.563	0.00454	ANGPTL4,CCL2,CDKN2D,IGF1,IL6,IRF1,KLF9,MMP7,SERPINE1,TREM1	319 (23)
RXRA	-0.607	ligand-dependent nuclear receptor		-0.871	0.00537	CCL20,CDKN2A,CDO1,CRABP2,CRYAB,CYP26A1,IER3,IL6,ILK,KLF9,NEDD9,NPPB,PCK2,RGR,RLBP1,RPE65	253 (20)
NR4A3	0.41	ligand-dependent nuclear receptor			0.00923	BAX,FBP2,LHX1,NQO1,PPARGC1A,TGFB3	152 (10)
NR1H3	-1.396	ligand-dependent nuclear receptor		-1.551	0.0232	ABCA2,DIO2,IL6,MMP9,NFKBIA,PPARGC1A,PTGS2,SLC16A10
RORA	0.214	ligand-dependent nuclear receptor		-0.482	0.0263	CDKN2A,CXCL8,GADD45B,GSTM2,IGF1,IL6,NFKBIA,PPARGC1A,PTGS2,SLC16A10,SLC2A3
NR2E3	0	ligand-dependent nuclear receptor			0.0392	NUPR1,RGR
PPARA	-0.176	ligand-dependent nuclear receptor		-0.355	0.0457	ABCD3,ANGPTL4,BAX,CDK1,CDKN2A,DIO2,EDN1,F11R,GLUL,HILPDA,IGFBP3,IL6,LIPG,MMP9,NFKB1,NFKBIA,NPPB,PPARGC1A,PTGS2,SERINC2
ESRRG	-0.503	ligand-dependent nuclear receptor		1.938	0.054	ENO1,FGF1,LDHA,TPI1
miR-199a-5p		mature microRNA	Inhibited	-3.622	1.19e-11	ACTG2,BGN,CMPK2,FN1,GPRC5A,ID3,IFI27,ITGA1,ITGB3,JAG1,LAMC2,MMP1,MMP7,NEDD9,TAGLN,TGFB1I1,WNT5B
miR-145-5p		mature microRNA	Inhibited	-2.603	0.00143	ACTG2,F11R,MMP1,MUC1,SERPINE1,SOD2,TAGLN	201 (7)
miR-1-3p		mature microRNA	Inhibited	-2.538	0.00171	CCSAP,CDCP1,CSRP1,IGF1,MRC2,MTHFD2,NOTCH3,PDLIM7,RABGAP1L,SPHK1,TAGLN2,THBS1,TMSB10/TMSB4X,TPM4
miR-204-5p		mature microRNA	Inhibited	-2	0.00344	BMP1,EFNB1,MMP3,MMP9
miR-30c-5p		mature microRNA	Inhibited	-2.138	0.016	CDCP1,CTGF,IL6,ITGA2,NCEH1,P4HA2,SLC4A10,TNFAIP2
let-7a-5p		mature microRNA	Inhibited	-2.189	0.0342	CDKN2A,HMGA1,ITGA1,ITGB3,MMP9,PTGS2,RABGAP1L,TAGLN,THBS1
miR-124-3p		mature microRNA	Inhibited	-2.343	0.0367	B4GALT1,CCL2,CHODL,CTGF,DRAM1,ELK3,F11R,JAG1,MYH9,PDLIM7,PPP1R13L,ZNF790
miR-320b		mature microRNA			0.000461	AQP1,IGF1,TAGLN
miR-296-5p		mature microRNA		-1.982	0.00238	BAX,HMGA1,MMP1,TNC
miR-31-5p		mature microRNA		-1.986	0.00238	CDKN2A,CXCL1,CXCL8,PDGFB
miR-24-3p		mature microRNA		-1.188	0.00555	BAX,CDK1,CDKN2A,IL6
miR-21-5p		mature microRNA		-0.556	0.00727	JAG1,MMP2,MSH2,SLC16A10,SMAD7,TAGLN	211 (15)
miR-155-5p		mature microRNA		-1.734	0.00803	CCL20,CXCL1,CXCL8,CYR61,IL1A,IL6,MSH2,PTGS2,SERPINE1,SLC30A1,SYNE2	223 (17)
miR-19b-3p		mature microRNA			0.00862	ALOX5,CTGF,THBS1	154 (7)
miR-221-3p		mature microRNA		-1.988	0.0095	DDIT4,ICAM1,MMP1,SOD2
miR-29b-3p		mature microRNA		-1.72	0.0107	COL5A2,LOXL2,NAV3,TGFB3,TNFAIP3,ZFP36L1
miR-199a-3p		mature microRNA			0.0123	FN1,PTGS2,VCAN
miR-542-3p		mature microRNA			0.0161	ILK,PTGS2
miR-491-5p		mature microRNA			0.0161	MMP2,MMP9
miR-125b-5p		mature microRNA		-1.709	0.0189	ACSS1,ALOX5,CDKN2A,ID1,ID3,IGFBP3,MAP2K1
miR-34a-5p		mature microRNA		-1.308	0.0202	CDK1,ICAM1,JAG1,MAP2K1,TAGLN
miR-499-5p		mature microRNA			0.0291	SOX6
miR-125b-2-3p		mature microRNA			0.0327	BAX,MMP9
miR-17-5p		mature microRNA		-1.266	0.0343	BMP2,CXCL8,EGR2,ITGB8,MMP3
miR-451a		mature microRNA			0.0461	MMP2,MMP9
miR-150-5p		mature microRNA			0.0461	EGR2,PDGFB
miR-92a-3p		mature microRNA			0.047	IL6,ITGA5,ITGB3
miR-26a-5p		mature microRNA			0.047	CDKN2A,EPHA2,PTGS2
miR-16-5p		mature microRNA		-1.803	0.0761	FLT3,HMGA1,IGF1,IL6,ITGA2,MAP2K1,MSH2,PTGS2,SERPINE2,TPI1
miR-146a-5p		mature microRNA		-1.982	0.261	CCL2,CXCL8,LTB,NFKBIA
mir-1	0	microRNA	Inhibited	-2.751	8.04e-05	CCL2,CXCL1,CXCL8,EDN1,FN1,IGF1,MMP9,NOTCH3,SFRP1,SULF1,TAGLN2,ZFP36L1	133 (7)
mir-122		microRNA	Inhibited	-2.333	0.00124	CACYBP,CSRP1,FBLIM1,FOSL2,IL6,MMP7,MTHFD2,SLC1A5,TGM2
mir-515		microRNA	Inhibited	-2	0.00126	ANGPTL4,CXCL8,IL6,SERPINE1	203 (12)
mir-133		microRNA	Inhibited	-2.236	0.00798	CNN1,CTGF,FN1,TAGLN,VCAN	186 (15)
mir-146		microRNA	Inhibited	-2.194	0.00798	CCL2,CXCL8,IL6,MMP2,PTGS2	213 (17)
mir-17		microRNA	Inhibited	-2.2	0.0162	CTGF,CXCL8,FN1,IL6,MMP1,THBS1
mir-21		microRNA		-0.79	7.15e-07	CACYBP,CASP4,CCL2,CDKN2A,CDKN2B,EGR2,FN1,GBP3,ICAM1,IL6,IRF1,JAG1,LTB,MMP2,MMP9,MSH2,PSME2,SMAD7,SOD2,SRSF3,TAP1,TRAF1,TYMP,UBA7	251 (17)
mir-30	0	microRNA		-1.48	4.61e-06	BAX,CTGF,IL6,ITGA2,ITGB3,KLF9,RAB38,SERPINE1
mir-373		microRNA		-1.2	1.38e-05	ANGPTL4,CSDC2,CXCL8,IL6,SERPINE1	146 (3)
mir-29		microRNA		-0.978	4.33e-05	BDKRB2,FLT3,FN1,IGF1,ITGA11,MMP2,NAV3,THBS1,TNFAIP3,ZFP36L1	180 (11)
mir-223		microRNA		1.026	0.00014	C7,EGF,EGR2,ICAM1,IGF1,IL1A,IL6,LMO2,MT1E,NQO1,RAB38,SLC40A1,TGFBI
mir-204		microRNA			0.000754	CXCL1,CXCL8,FOXC1,IL6	140 (7)
let-7	0	microRNA		-1.168	0.000805	APC,CDK1,DMD,FN1,HMGA1,IL6,ITGA1,ITGB3,NFKB1,NR2E1,PLAUR,PTGS2,RFC3,SERPINE1,THBS1	251 (23)
mir-485		microRNA			0.000848	GRIA2,SV2A
mir-25		microRNA		-1.938	0.00116	BAX,IL6,ITGA5,ITGB3,REV3L	181 (10)
mir-155		microRNA		0.647	0.00123	CCL2,CD68,CXCL8,DYNC1I1,EDN1,IL6,MMP3,MSH2,PTGS2,SERPINE1	295 (23)
mir-15		microRNA		-0.592	0.00303	CCL2,FGF1,IFIT1,IL6,MMP9,PTGS2,TIMP1	254 (19)
mir-24		microRNA		1.231	0.00369	CDKN2B,FN1,IL6,SERPINE1,TRIB3	202 (12)
mir-193		microRNA		-1	0.00838	CCL2,PLAU,SULF1,SYNPO	155 (6)
mir-10		microRNA		0.092	0.0143	ALOX5,APC,BAX,CCL2,CYR61,EPHB2,IL6
mir-192		microRNA			0.0145	CXCL8,FN1,IGF1
mir-143		microRNA			0.0145	MMP2,PTGS2,TAGLN
mir-320		microRNA			0.0161	AQP1,IGF1
mir-9		microRNA			0.0168	CDKN2A,NFKB1,NR2E1
mir-27		microRNA		0.293	0.0188	BMP2,EDN1,IGF1,IL6,PTGS2
mir-322		microRNA			0.0211	CDKN2A,MAP2K1
mir-542		microRNA			0.0291	ILK
mir-181		microRNA		0.305	0.0415	CDKN2A,GRIA2,SMAD7,TGM2
mir-145		microRNA			0.0445	IL6,MUC1,SOD2,TAGLN
COL18A1	0.019	other	Inhibited	-3.628	7.45e-15	APC,CCL2,DDIT4,EDN1,EDNRB,EFNA1,EPHB2,F2R,FN1,ICAM1,ID1,ID3,IL6,ITGB3,JUNB,LDHA,MMP1,MMP2,PLAU,PTGS2,SERPINE1,THBS1	252 (20)
CIP2A	-1.078	other	Inhibited	-3.057	2.16e-08	ACTG2,CDKN2B,CFB,CRLF1,CRYAB,EBI3,FAP,IER3,PDLIM7,PLAUR,PTPRB,SERPINE2,TUBA4A
FBN1	1.329	other	Inhibited	-2.433	7.23e-08	CTGF,CYR61,INHBA,MMP1,MMP2,MMP3,MMP9,SERPINE1	329 (23)
OCLN	-0.24	other	Inhibited	-2.216	1.08e-06	MMP1,MMP2,MMP3,MMP7,MMP9	190 (12)
[truncated: 1,005 more rows]

## Sheet: URA_DMSO_BAY651942_16 uM
Upstream Regulator	Expr Log Ratio	Molecule Type	Predicted Activation State	Activation z-score	Flags	p-value of overlap	Target molecules in dataset	Mechanistic Network
[truncated: 2,862 more rows]

[truncated: 1 more sheets: URA_DMSO_BAY651942_32 uM]
