# Supplementary material for: IKKβ Inhibition Attenuates Epithelial Mesenchymal Transition of Human Stem Cell-Derived Retinal Pigment Epithelium
Source: Cells. 2023 Apr 13;12(8):1155. doi: 10.3390/cells12081155 (PMC10136838; doi:10.3390/cells12081155)
Supplement: Supplementary file 1 [file cells-12-01155-s001.zip › Supplementary Tables/Supplemental Table_02.xlsx]

## Sheet: TGNF EMT_BAY651942 RNAseq_fpkm
Gene_ID	MLR_1	MLR_2	MLR_3	TGFB_TNFA _1	TGFB_TNFA _2	TGFB_TNFA _3	DMSO_1	DMSO_2	DMSO_3	BAY651942_16_uM1	BAY651942_16_uM2	BAY651942_32_uM1	BAY651942_32_uM2
1/2-SBSRNA4	2.89589	1.79391	0	0	0	0	1.28853	0	0	0.415596	1.15543	0.568985	1.01863
61E3.4	4.16137	4.17387	4.01989	3.13795	3.38179	3.33181	2.40934	2.77157	2.38811	3.25662	3.18825	3.06971	2.76164
A1BG	0.692666	1.0337	0.887765	1.62332	0.950774	2.24129	1.61396	0.56528	1.96335	0.84613	1.75441	1.2584	1.30673
A1BG-AS1	0.321409	0.165387	0	0	0.811872	0.364758	0.245267	1.11273	0.555748	0	0.567113	0.460587	0.996295
A1CF	0	0	0	0.161987	0.110728	0.314423	0	0.112533	0	0	0	0	0.224416
A2LD1	2.26499	1.38892	1.20065	0.795385	0.797793	1.16211	0.785763	2.21059	1.68094	1.54576	1.27201	1.80814	1.80344
A2M	2.68642	2.63682	2.90087	2.14456	2.06263	1.77497	2.78773	1.87148	1.64694	1.35619	2.04647	3.04121	1.44243
A2ML1	0.194169	0.304832	0.214577	0	0.101216	0	0.439238	0.374466	0.12507	0	0.0656644	0.100969	0.205694
A4GALT	0.172874	0.168514	0.190065	2.32791	2.15981	2.47222	0.960055	2.70846	1.86269	0.480687	1.074	1.10507	0
A4GNT	0	0.200548	0.225918	0	0	0.914428	0	0	0	0.562732	0	0	0.315966
AAA1	0	0	0.584375	0.215226	0.111608	0.69006	0.633782	0.839684	0.263589	0	0.647875	0	0.672388
AAAS	4.39494	4.24022	4.51134	3.90071	4.05405	4.5066	4.89103	4.61367	4.50125	3.80618	4.06655	4.60116	5.33848
AACS	4.04102	3.63559	4.21046	4.10009	4.14149	4.22158	4.04593	3.95551	4.08306	4.30097	3.63122	4.61814	4.14472
AACSP1	1.83192	2.18941	2.44678	0	0.453193	0	0	0	0	0.589636	0	1.50459	1.73678
AADACL3	0	0.0903303	0	0	0	0	0	0	0	0	0	0	0.144519
AADACL4	1.71556	0.422914	1.64609	0	0	1.49661	0	2.10045	0	1.67065	2.64113	2.59122	0
AADAT	3.90795	4.76386	3.33272	3.06397	3.66165	3.34577	2.45926	3.14589	3.2202	2.78261	3.01126	2.74565	4.17841
AAGAB	3.03108	4.50601	3.77544	3.70666	4.02301	3.05848	4.31218	3.67939	3.8254	3.51536	4.10817	3.45923	4.04432
AAK1	2.75085	2.95607	2.91167	2.61736	2.78464	2.91404	2.74349	2.71935	2.83291	3.1352	2.88287	2.87654	2.58906
AAMP	4.82827	3.93234	4.01916	4.99604	4.87898	4.43236	4.00708	5.02596	4.22274	4.30861	4.24336	4.10388	4.10233
AANAT	0	0	0.716769	0	0	0	0.910225	0	0.635286	0	0	0	2.82832
AARS	5.93113	5.19683	5.80397	6.53972	6.1363	6.66396	6.09809	6.75788	6.54084	7.08658	6.83946	6.78258	5.28102
AARS2	2.63952	2.90834	3.14706	3.42472	2.30992	2.85135	2.51861	2.62463	2.51977	2.86405	2.5777	3.25218	3.57698
AARSD1	4.00172	3.08702	3.16984	3.18414	3.78716	4.13422	3.83832	3.16508	3.75806	3.44462	3.26493	3.85617	4.49076
AASDH	1.68386	2.23259	2.03321	0.89757	2.1907	1.31158	1.90788	1.46759	1.71698	1.58254	2.03919	1.05454	1.66159
AASDHPPT	4.98647	5.69435	5.29158	4.17224	3.71852	3.9421	4.08274	3.63976	4.07245	4.06209	4.19981	3.57231	5.03697
AASS	3.82994	3.64998	3.21397	2.99534	3.0285	3.53923	3.54895	3.20277	3.12556	2.73102	3.23892	1.80204	3.30691
AATF	4.94368	3.96481	4.2978	5.04072	5.41583	5.14254	5.03082	5.23271	4.81253	4.88965	5.16329	5.18345	3.77207
AATK	1.30463	1.13777	0.986838	0.860854	1.43609	0.481101	0.847212	0.682506	0.719767	1.11541	1.22066	1.43377	1.01185
AATK-AS1	0	0.226595	0	0	0	0.489798	0	0	0	0	0	0	0.355792
ABAT	2.16366	2.03703	2.43118	1.07089	1.93746	1.35521	2.38826	1.62502	1.82656	1.26176	1.2075	1.56576	4.95051
ABCA1	1.21636	1.91908	2.3186	3.5101	3.3465	3.36834	3.21558	2.70172	2.96175	3.00302	3.21371	2.63828	1.51239
ABCA10	0.108523	0.205668	0.430929	0.235801	0.161221	0.491278	0.0811817	0	0.198309	0.313313	0.339486	0.160867	0.642436
ABCA11P	1.77314	1.74432	1.81325	1.04843	1.19651	1.92093	1.18143	0	2.07487	1.80885	1.61172	1.99999	2.40842
ABCA12	0	0.591126	0.383538	0	0	0	0.292616	0.128983	0.0803312	0	0.12222	0.0646609	0.421239
ABCA13	0.493921	0.648217	0.587681	0.534956	0.768119	0.845023	0.807794	0.474934	0.757629	0.939446	0.551088	0.278198	0.292401
ABCA17P	0.444461	0.305039	0.341978	0.348076	0	0	0	0	0.154942	0.320731	0.159025	0.3474	0.468587
ABCA2	6.23998	5.85044	6.60886	3.37337	3.52731	3.98269	3.52748	3.00941	2.57121	3.64414	4.01329	5.0375	3.77874
ABCA3	3.83516	3.63748	4.11811	4.56756	4.69388	4.79273	4.51231	4.0051	4.39034	4.78375	4.48887	5.10831	5.06015
ABCA4	1.7449	1.8757	1.98468	0.544339	0.593051	0.82817	0.377027	0.14214	0.088648	0.60552	0.476442	0.897202	1.87989
ABCA5	2.16692	3.33875	2.67053	1.95446	2.0291	2.45577	1.60675	1.94516	2.2606	1.58432	2.15035	1.25302	1.2329
ABCA6	0.129665	0.591535	0	0	0	0	0	0	0	0	0.125911	0	0.292862
ABCA7	3.34375	3.15587	3.55109	2.30669	1.94368	2.01704	2.2966	1.96325	1.47203	1.77968	2.11608	3.05653	3.79416
ABCA8	0	0	0	0	0	0	0	0	0	0.182335	0	0	0.187091
ABCA9	0	0.253948	0.120953	0.0833529	0.161972	0.397355	0.158776	0	0	0	0.425228	0.236107	0.859392
ABCB1	2.10129	1.67062	2.25698	1.50975	2.39441	2.2985	2.64889	2.60396	2.07136	2.97583	2.71305	2.92026	2.45639
ABCB10	3.56365	3.6126	3.88576	2.42324	2.83909	2.90845	2.26117	2.60123	2.57211	3.60922	3.57638	2.87491	3.87871
ABCB11	0	0	0.159112	0	0	0	0	0	0	0.0761839	0	0	0.322823
ABCB4	0.2612	0.753115	0.102355	0	0	0	0	0.268337	0	0	0.400989	0	0.857985
ABCB5	5.68644	6.47475	5.99754	4.96803	5.00886	4.45412	3.58512	3.79317	3.82077	5.49598	5.6776	4.56984	0.947912
ABCB6	4.37088	3.44728	4.18727	4.48263	4.11975	4.70965	4.46725	4.58223	3.99449	4.22088	3.58094	4.50647	4.05625
ABCB7	3.68715	3.89065	4.19401	4.22723	4.34451	4.38632	4.16872	4.69541	4.29641	4.24749	4.01728	4.22849	3.8589
ABCB8	3.58035	2.88542	3.34515	3.35404	3.03605	2.90262	3.24512	3.1576	2.71051	3.32494	2.94232	3.41756	3.35244
ABCB9	3.7203	3.71053	4.03333	2.5422	2.76157	2.34854	2.63282	3.11327	1.84045	3.37847	3.30187	3.66623	2.22625
ABCC1	5.27644	5.01745	5.39773	5.3236	5.50258	5.31119	4.99594	5.12364	4.72258	5.59319	5.05734	5.70035	2.90933
ABCC10	2.20901	2.5517	2.85657	2.44188	3.19432	2.48075	2.27081	2.59818	2.50596	2.35331	2.50368	2.96693	3.07804
ABCC11	0.410009	0.619639	0.755599	0	0.422797	0	0	0	0	0	0	0	0.343941
ABCC12	0	0	0	0	0	0	0	0.200179	0	0	0	0	0.106966
ABCC13	0	0	0	0	0.186271	0	0	0	0	0	0.455304	0	0
ABCC2	0	0	0.220275	0	0	0	0.370616	0.204713	0	0.0719411	0.0675024	0	0.633903
ABCC3	0.515263	0	0.396327	0.908202	1.90776	2.24197	1.74962	1.3994	2.42437	1.63115	1.18637	1.58837	0.296479
ABCC4	5.24264	5.43603	5.58143	5.34991	5.57469	5.55379	5.23918	4.99989	5.21823	5.5493	5.24397	5.00087	2.43896
ABCC5	7.42627	6.84056	6.96368	6.23768	6.44861	6.52522	6.46281	6.19691	5.83535	7.08992	7.21444	7.61423	4.24551
ABCC6	1.35591	1.47842	0.723317	0.914894	0.600572	0.694727	0.519475	0.679499	0.940414	0.923317	1.38227	1.6364	0.697855
ABCC6P1	0.251149	0	1.36826	0	0	0.99042	0.50923	0	0	0.478917	0.126859	0	0.203701
ABCC6P2	0	0	2.22222	0	0	0	0	0	0	0	0	0	0
ABCC8	0	0	0	0	0.203923	0.158013	0	0	0.130388	0.391199	0.618202	0.813255	1.66029
ABCC9	2.28064	3.37793	2.72583	1.45529	1.84222	1.37733	1.90664	2.21107	1.6377	1.42043	2.1386	2.00902	3.71454
ABCD1	2.04167	2.52175	2.02827	2.94494	2.82393	2.34349	2.64138	2.40126	2.13591	1.9781	2.12233	2.90315	1.73148
ABCD2	1.47044	1.42758	2.00338	0	0	0	0	0.364679	0.121539	0.785381	0.0637778	0	0.456092
ABCD3	6.16896	6.82441	6.72139	4.33739	4.31654	4.38781	4.42402	3.96743	4.19834	5.17293	5.14655	4.79793	4.45749
ABCD4	3.09704	2.94818	3.47012	4.30089	4.99288	4.85816	4.48637	4.21786	4.41397	4.07386	4.30784	4.29062	4.48516
ABCE1	4.09522	4.06115	3.92906	3.42189	3.28154	3.28297	3.72206	3.57876	3.82189	3.86376	4.01136	3.66644	3.33634
ABCF1	4.90561	3.99408	4.37079	5.02156	4.72275	4.90734	4.69485	4.90876	4.85135	4.5575	4.30119	4.84408	4.47812
ABCF2	4.28539	3.90244	4.53328	4.00977	4.28165	4.37053	4.33975	4.59729	4.40184	4.7325	4.64905	4.48371	3.7758
ABCF3	4.29663	3.69649	4.28004	3.77422	3.71387	4.23014	4.20583	4.46284	3.42491	3.74236	4.20449	4.30752	3.5647
ABCG1	3.86665	3.44159	4.20136	3.03372	2.78152	2.84936	2.6407	3.17035	3.08434	2.7583	2.51507	2.88511	2.26295
ABCG2	0	0.529961	0	0	0	0	0	0	0	0	0.220033	0.227816	0.124871
ABCG4	0.357629	0	0	1.31499	0	0	0.143119	0	0	0.6621	0.42277	0.886719	2.12631
ABCG5	0	0	0	0	0.515686	0	0	0	0	0	0	0	0
ABCG8	0	0	0	0	0	0	0	0	0.451521	0	0	0	0
ABHD1	0.473281	0.808604	0	0	0	0	0	0	0	0.85139	0.24667	0.663841	1.16201
ABHD10	3.41141	3.53071	3.54692	3.41139	3.65686	3.41161	3.37063	3.10776	3.0405	3.27136	3.65521	3.52753	3.96263
ABHD11	3.5066	3.15714	3.09701	2.76331	2.63965	2.89917	2.64467	1.61864	2.65107	2.19406	2.74568	2.5044	3.68418
ABHD12	4.19906	4.18364	3.95879	4.58395	5.31136	4.70926	4.79293	4.86868	4.45629	4.6272	4.53834	5.37555	4.32898
ABHD12B	0.648994	0.632266	0.502703	0	0.363636	0	0	1.12607	0	0.477387	1.39914	0.361752	2.54331
ABHD13	2.27831	2.74564	2.94338	2.29608	2.78646	2.40082	2.833	2.41876	2.4168	2.55106	2.95245	2.41274	2.89614
ABHD14A	5.55568	5.21894	5.60667	3.82071	3.30411	3.89327	4.11759	4.6182	3.91407	3.94667	3.70324	4.45364	4.7324
ABHD14A-ACY1	0	1.72108	4.32e-10	0	2.10569	5.77e-15	2.17e-05	2.92e-14	0	0	3.27e-05	1.57e-12	2.49e-10
ABHD14B	4.27651	3.93553	4.1429	3.35534	3.64667	3.63345	3.77473	3.74502	3.3358	3.59231	3.49167	3.97225	1.93298
ABHD15	3.11447	2.89736	2.99858	3.32927	2.42285	2.8327	2.84552	2.77922	2.44143	3.23276	2.88503	3.37621	3.48072
ABHD16A	4.72567	3.89232	3.99345	5.14562	4.40943	4.45843	4.74709	4.80632	4.90671	4.52988	4.09191	4.1597	5.44001
ABHD16B	1.58016	2.14381	2.38533	2.54215	2.23503	1.37161	0.75065	1.53916	1.10599	1.18148	2.3163	2.42783	2.3643
ABHD2	6.53083	6.83227	6.88967	5.66062	5.77627	5.82266	5.4714	5.34814	5.44918	6.12576	5.85419	5.81736	3.53104
ABHD3	3.95175	3.92699	3.92122	2.73024	3.20413	3.10383	1.80544	2.81199	2.61118	3.49858	3.30016	3.83216	3.24015
ABHD4	6.2752	5.52981	5.88689	7.26268	7.44381	7.23265	7.22474	7.40292	6.89152	7.1556	6.98856	7.06797	2.65897
ABHD5	3.5188	3.79658	3.3304	2.75992	2.94209	3.09846	2.39858	2.7828	2.74412	3.09684	3.431	2.93897	2.23558
ABHD6	3.06181	2.42875	3.21153	2.1603	3.02509	2.44014	3.19271	2.6098	3.21192	3.00748	3.0913	3.10568	1.78637
ABHD8	2.60822	2.31295	2.30655	2.62644	3.46349	3.72165	2.93069	3.73032	2.85582	3.21916	3.08732	4.0824	2.21968
ABI1	4.98439	5.96048	5.64683	5.51316	5.75612	5.45051	5.49271	5.38274	5.55487	5.52339	5.68733	5.0741	3.82038
ABI2	6.03221	6.33303	6.12203	5.26901	5.17804	5.18508	5.14156	5.19005	5.36227	5.56473	5.93898	5.4157	5.4031
ABI3BP	0.356758	0.220112	0.953267	2.2691	2.48171	3.14288	2.39019	1.91534	2.41619	0.301345	0.771414	0.50938	0.533658
ABL1	5.35249	5.05975	5.49235	6.60864	6.18867	6.39561	6.19004	6.33865	5.95456	5.92853	5.51305	6.06959	5.03056
ABL2	4.92433	5.11318	5.2493	6.03118	6.45998	6.23337	5.84077	5.80155	5.67349	6.2567	6.20448	5.59188	2.99723
ABLIM1	5.86027	6.323	6.0906	5.63164	6.02904	5.89577	5.32566	5.58616	5.60202	6.4342	6.22281	6.00057	4.98862
ABLIM2	0.460786	0.453665	0.692098	0	0.295987	0.90162	1.15825	0.30163	0	0.274337	0.448096	0.540173	2.82183
ABLIM3	0.605871	0.482755	0.826987	0	0	1.00254	0.826806	0.441663	0.409263	0.163548	0.357242	0.608928	1.25565
ABO	0	1.01361	0	0	0	0	0	0	0	0	0	0	0
ABP1	0.812116	0	0	0	0.408009	0	0	0	0	0.152867	0.143116	0	0.755984
ABR	7.75106	7.08168	7.56578	6.76313	6.5733	6.8697	6.57321	6.59755	6.35238	6.95409	6.64618	7.28727	5.04242
ABRA	0.460916	0	0.503318	0	0	0	0	0	0	0.474735	0	0.995257	0.926442
ABT1	3.60819	2.21263	2.12321	3.69344	3.27041	3.0923	3.29731	3.04235	2.83787	2.31733	3.11354	2.9737	3.71017
ABTB1	1.804	1.8845	2.27053	2.23921	2.43317	2.24897	2.66624	2.89853	1.85049	2.28399	2.91483	3.28697	2.84414
ABTB2	0.493335	1.55926	1.20441	2.88804	2.7122	2.91204	2.93501	2.89704	2.89505	1.24571	1.73213	1.46954	1.91248
ACAA1	4.61528	4.0994	4.40201	3.92279	4.50548	4.6469	4.64251	4.45041	4.16916	4.15826	4.37304	5.0746	3.40496
ACAA2	5.52475	5.36726	5.23118	5.50077	5.20051	5.06014	6.00442	5.74772	5.52392	5.4511	5.74938	5.56331	4.53384
ACACA	3.92302	3.78452	4.15384	3.9442	3.89678	3.97814	3.34048	3.55961	3.32522	4.33926	4.13065	4.24794	4.09427
ACACB	1.55101	1.6692	1.23649	1.03053	1.31066	1.26532	1.22142	1.15162	0.377738	1.47436	1.03755	1.67645	1.35683
ACAD10	3.41127	2.83884	2.70571	2.716	2.59564	2.96712	2.80074	3.13288	2.3645	2.80499	2.73036	3.21053	2.81144
ACAD11	3.33239	3.56982	3.48671	2.99876	3.68281	3.15161	3.07792	3.06953	3.06202	3.28017	2.69221	3.62403	2.52594
ACAD8	4.24942	4.24921	3.78284	3.16265	3.25498	3.64322	3.50423	3.56261	3.5402	4.22197	3.22465	4.25604	3.64323
ACAD9	3.86458	3.49449	3.47247	3.15953	3.19726	3.49483	3.30245	2.86316	3.1408	3.72948	3.6263	4.05063	2.92829
ACADL	0	0.386228	1.11289	0	1.45793	0	0.698712	0	0.260238	0.520579	0.383088	0.211904	0.739359
ACADM	3.85873	4.61032	3.883	2.38485	3.39795	3.83469	3.52901	3.40767	3.5306	4.00172	4.10807	3.28552	4.38872
ACADS	2.08034	1.32274	1.79999	2.49579	2.20567	1.84354	2.81747	2.30141	1.86513	2.11884	2.03998	2.32737	1.79178
ACADSB	3.47208	3.6988	3.85089	2.2607	2.5514	2.40189	1.82174	2.11954	2.47615	2.58711	2.87069	3.05437	2.93685
ACADVL	6.47967	6.02417	6.37951	7.47467	7.44492	7.3677	7.66847	7.51809	7.25654	6.86567	6.96902	7.17629	6.4316
ACAN	0	0	0	0	0	0	0.060027	0.12214	0.0760135	0.0831998	0.115765	0.0611697	0.0645569
ACAP1	0.273102	0.266916	0.547842	0.39402	0.83884	0.310684	0.694831	1.38697	1.24738	0	0.264654	0	0.872597
ACAP2	3.94093	4.60599	4.15101	3.91247	3.88515	3.56823	3.28598	3.32178	3.65513	3.67027	3.98512	3.33302	3.09829
ACAP3	2.9526	2.23054	2.77489	2.28461	2.37387	2.35661	2.40567	1.8909	1.97195	1.97478	1.90386	2.50575	5.21056
ACAT1	5.45919	6.08522	5.81773	4.57323	4.45138	4.9777	4.86959	4.76767	4.88493	4.95302	5.12141	5.08575	4.83503
ACAT2	4.71262	4.18268	4.19697	3.58288	3.23181	3.82652	4.35191	4.10299	3.85397	3.932	3.94915	4.42386	5.1613
ACBD3	4.75657	5.17319	5.25414	5.05879	4.74986	5.09397	4.88034	4.7908	4.9842	5.16067	5.1339	4.96027	3.7196
ACBD4	2.39004	1.76582	0.399972	2.93011	3.06211	2.19692	2.7781	2.00824	2.18255	2.23008	1.56133	1.99359	2.02211
ACBD5	4.35133	4.54335	4.61426	4.53838	4.46796	4.66803	4.23159	4.38547	4.15428	4.40721	4.33565	3.93943	3.33417
ACBD6	4.92304	4.84738	4.62596	4.74508	4.13142	4.26867	4.60487	4.60874	4.73736	4.31469	4.42696	4.22652	4.55879
ACBD7	0.105313	0.671044	0.418394	0.652553	0.297756	0.120813	0.292368	0.953726	1.09888	0.304696	0.910428	0	2.28264
ACCN1	1.43423	1.78889	2.7146	1.47979	1.46185	1.34301	1.28221	1.48669	0.932868	2.40378	0.457449	1.45748	2.25447
ACCN2	1.18525	1.20911	1.47958	1.97802	1.14916	0.55001	0.136731	0.69753	1.09603	0.979428	1.2802	1.73433	3.70655
ACCN3	0.616105	1.61969	1.6143	1.26395	1.46287	2.19135	3.23688	2.20328	2.00334	2.55756	2.1706	2.77185	3.35799
ACCN4	0	0	0	0	0.498357	0	0	0	0	0	0.121467	0	1.01054
ACCN5	0	0	0	0	0	0	0	0	0.383448	0	0	0	0
ACCS	1.65838	1.75511	0.397968	1.19891	0	0	0	1.22756	0	0.920834	0.759359	1.33123	1.24819
ACCSL	0	0	0	0	0	0	0	0	0	0.693004	0	0	0
ACD	2.49755	2.49774	2.51954	3.07246	3.35453	3.53168	3.02662	3.51448	3.22059	2.92242	2.97241	2.85304	3.2811
ACE	0	0.0693355	0.978984	0.317927	0.800335	0	0	0	0	0.117035	0	0.692305	1.85852
ACE2	1.11184	2.3749	2.10628	0	0	0.223337	0.718827	0	0	0.460074	0.706973	1.40193	0
ACER1	0	0	0	0	0	0.704899	0	0	0	0	0	0	0
ACER2	0.12513	0	0.680861	0.62926	0	1.47317	0.956886	0	0.750969	0.12934	0.12117	0.495657	2.11237
ACER3	2.82174	3.2598	2.89404	2.88968	3.04967	2.93977	2.62734	2.91516	2.96391	2.71621	2.78297	2.79987	2.61268
ACHE	0.678665	0	0	1.57951	1.58508	2.24431	2.07419	2.34848	2.13541	1.45483	1.18611	0.625934	3.38432
ACIN1	5.03677	4.46093	4.87211	5.07016	5.23527	4.96112	5.22186	5.34881	4.79282	4.90931	4.75129	5.25668	5.56683
ACLY	4.79047	4.86481	5.09731	6.11994	6.08775	6.08321	6.15914	5.83057	5.71207	5.95774	6.01289	6.07382	6.21658
ACMSD	0	0	0	0	0	0	0	0	0	0	0.287878	0	0
ACN9	2.9042	3.27944	2.8126	2.55498	1.74689	1.94147	2.15972	2.2102	1.43819	2.36837	2.88385	2.17592	1.40862
ACO1	5.28955	5.05424	5.19921	6.22967	6.36128	6.35727	6.17155	6.00783	5.8271	5.3221	5.2175	5.48471	3.6088
ACO2	5.31058	4.70654	5.26883	4.40013	4.83953	4.80436	4.57774	4.74337	4.12072	4.50701	4.54301	5.08542	4.13714
ACOT1	0	0.875503	1.09667	0.600221	1.49798	1.13098	0.822148	1.65416	1.70817	1.56618	0	0.829961	0.631251
ACOT11	3.67409	3.24964	3.80753	1.37658	0.852378	0.819705	0.923324	0	0.203913	2.56272	2.14085	1.34873	0.709317
ACOT13	2.86602	2.22216	2.07346	2.31991	2.69663	2.31233	2.034	2.26111	2.96902	2.34124	2.48044	1.98743	2.85965
ACOT2	1.25442	1.40308	1.3389	2.23171	2.37723	2.88501	3.01687	1.76418	2.25313	1.37536	1.47471	2.08633	1.68225
ACOT4	0	0	0	0	0	0	1.17232	0	0	0.232216	0	0.326451	0.620759
ACOT7	4.16487	3.05774	3.54205	2.96952	4.32269	3.14212	3.652	3.60953	3.82005	3.27352	2.71283	3.63186	4.82327
ACOT8	4.14976	3.53554	3.70607	3.41644	3.87061	3.74122	4.34843	4.19096	4.43737	3.82869	3.66946	4.30662	4.18011
ACOT9	4.35077	4.83096	4.48877	4.33659	4.352	4.79505	5.14478	4.55814	4.95381	4.87342	4.7577	5.18702	4.16444
ACOX1	3.4658	3.36276	3.44133	3.61515	3.43446	3.37709	3.6851	3.36317	3.63628	3.55272	3.65658	3.67775	2.60149
ACOX2	2.86312	2.35438	3.40636	1.8388	1.14341	2.61602	2.6829	1.64357	0.717874	2.32669	1.82129	2.62301	0
ACOX3	3.44416	2.6627	2.58787	4.93391	5.06128	5.38289	5.25793	5.37008	4.81575	5.02369	4.64299	4.99134	2.51267
ACP1	5.65976	6.41532	5.94597	5.99007	5.59552	5.54563	5.35311	5.49554	5.76466	5.49338	5.64175	5.53832	6.39296
ACP2	4.08623	3.14444	3.32851	3.42861	4.28963	3.91962	4.79559	4.40254	4.03493	3.97806	4.02789	3.75491	2.53401
ACP5	3.87445	2.28205	0.701996	0	0.364376	0	0.645905	0	0.777337	0.836973	0.4486	0	0
ACP6	4.80739	3.55862	4.49389	3.66784	3.77781	3.50736	3.17399	3.66353	3.28578	3.82807	3.73139	4.21911	1.65648
ACPL2	3.88534	4.25835	3.84711	3.6728	3.78898	4.22964	3.5441	3.50218	3.25506	4.05229	3.97587	4.21373	4.53065
ACPP	1.46095	1.89202	1.62694	0	0.29207	1.48543	0	0	0.893629	0.939547	0.759323	0.82411	1.01077
ACPT	0	0	0	0	0	0	0.394243	0	0	0	0	0	0
ACR	0	0.263072	0	0.694467	0	0	0.387317	0	0	0	0	0	0.411166
ACRBP	0.778207	0.637817	0.396123	1.44273	0	0	0	1.22305	0.343911	0.199207	0.756209	1.05462	1.37632
ACRC	0.403314	0.109418	0.441594	0.685952	1.88166	0.948624	0.676355	0.806117	0.541926	0.7379	0.209206	1.14824	0.825187
ACSBG1	0.333538	0	0	0.335011	0.335885	0	0	0.342658	0	0	0	0	0
ACSBG2	0.252626	0.128796	0	0	0	0.52744	0	0	0	0	0	0	0
ACSF2	3.63821	2.72998	3.16536	3.11116	3.59444	3.86885	3.03338	3.34494	2.61206	2.85466	3.0519	3.28087	1.86224
ACSF3	3.64301	2.68968	2.53492	3.21927	2.86673	3.23568	3.77509	3.50238	3.19274	2.90683	2.87452	4.0386	2.75854
ACSL1	5.92827	6.29063	6.18784	6.36438	5.95509	6.25964	6.00362	6.03069	5.79309	6.58793	6.60624	6.308	3.57719
ACSL3	4.31356	5.59976	5.26811	3.56394	4.14901	4.16931	4.01543	3.72687	4.12976	4.67854	4.35238	4.49281	5.07817
ACSL4	3.2663	3.17515	3.03379	4.82662	4.05022	3.96532	4.4096	4.1217	4.38948	4.39966	4.81316	4.25378	3.8797
ACSL5	1.5417	0.208692	0	0.972372	1.7701	1.63816	1.04491	0.798387	1.23319	0.497918	0	0	0.172504
ACSL6	0.393987	0.547848	0.285241	0.162121	0.161941	0.294517	0.158744	0.164773	0.374205	0.217213	0.720249	0.161586	2.60067
ACSM1	0	0	0	0	0	0.378542	0	0	0	0.489796	0.323143	0	0
ACSM2B	0	0	0	0	0	0	0	0	0	0	0	0	0.230893
ACSM3	0	0.788829	0	1.21524	0.8109	0.267016	0.837877	0.826847	1.41151	1.39585	0.31081	1.21939	0
ACSM5	0	0	0	0	0	0	0	0	0	0.152867	0	0	0
ACSS1	3.91488	3.408	4.17809	1.23775	1.47679	2.28808	1.93666	1.25461	1.42907	1.36063	1.64193	2.644	1.22822
ACSS2	4.09677	3.45762	3.6721	4.18617	3.4594	4.09365	4.02762	4.34595	3.88884	4.30287	3.78424	3.97663	4.05229
ACSS3	0.326947	1.45375	1.32518	0.92282	1.10765	0.666034	0.703939	1.36434	0.969882	1.26559	0.654557	0.821587	1.99108
ACTA1	2.84211	2.09064	2.46704	2.21348	1.70695	2.52066	2.58663	1.11611	1.46392	1.35007	1.38802	2.60074	2.79931
ACTA2	8.14965	7.82194	7.90318	9.58482	9.4761	9.70612	9.21857	9.69721	9.67359	9.26149	8.68112	9.00212	3.57743
ACTB	10.9473	10.1378	10.6201	11.5681	11.6191	11.607	11.5063	11.6448	11.3838	11.4832	11.1335	11.3957	10.6435
ACTBL2	0.721161	0.445448	0.387672	0	0.189319	0.279381	0	2.15165	0.607572	0.132121	0	0.640517	0.373554
ACTC1	2.19285	1.82917	1.87653	2.53007	1.92871	1.88527	2.22263	1.91088	2.20972	1.43641	1.48342	2.69904	2.56839
ACTG1	11.3032	10.5998	10.8017	11.4923	11.5553	11.5559	11.4409	11.7477	11.4914	11.2117	11.2598	11.1834	10.5527
ACTG2	0	1.63255	1.86963	2.5083	2.34611	1.15891	2.88278	3.87704	3.27714	2.97748	3.39418	1.49576	0.825059
ACTL6A	5.66509	6.11352	5.7767	4.5967	5.11063	4.50293	4.92587	4.41739	4.96809	5.00164	5.19407	5.17221	5.77819
ACTL6B	0	0	0	0	0	0.502286	0	0	0	0.806374	0.231157	0	3.64682
ACTL7A	0.477583	0	0	0	0.37523	0	0	0	0.453106	0	0	0	0
ACTL7B	0	0	0	0	0	0	0	0	0.461204	0	0	0	0
ACTL9	0	0	0	0	0	0.75196	0	0	0	0	0.251114	0	0
ACTN1	6.72404	6.04805	6.49531	8.46509	8.38122	8.52671	8.35928	8.62902	8.29388	8.02615	7.70471	7.65058	3.94402
ACTN2	0.73528	0.346215	0.989857	0.504959	1.2781	0.655521	1.1582	0.891545	0.701935	0.653816	0.568715	0.503902	1.27145
ACTN3	0	0	0.379601	0	0	0	0	0	0	0	0	0.184466	0
ACTN4	5.79787	3.1195	3.54296	5.68098	5.33141	5.63804	5.03302	5.63709	5.49088	5.05638	4.33986	4.41591	3.63429
ACTR10	5.16468	5.43841	5.38034	4.80702	4.31022	4.77342	4.45053	4.52103	5.15219	5.21761	4.97588	4.80808	4.88636
ACTR1A	5.48756	4.76311	5.43245	5.98608	6.02419	5.63883	5.90257	6.18063	5.76436	5.71819	5.58319	6.19233	5.55536
ACTR1B	4.0894	3.88612	4.16684	5.09907	5.34537	5.54976	5.72114	5.60145	5.36842	4.41564	5.08608	5.10837	5.0233
ACTR2	5.57395	6.03488	5.89162	6.03905	5.75513	5.63629	5.9003	5.51868	6.12067	5.95624	6.24034	5.53176	5.49321
ACTR3	6.55617	7.12008	6.81406	6.59498	6.84163	6.75385	6.78213	6.66528	6.86052	6.9819	6.85538	6.43581	5.85237
ACTR3B	2.54037	2.44806	2.24252	3.13641	2.6523	2.55073	3.36457	3.08372	2.2107	3.20625	2.95263	2.32007	3.70494
ACTR3BP2	0	0	0.30313	0	0	1.56577	0	0	0.485516	0.287381	0	0.400677	2.24203
ACTR3C	0.308016	0	0	0	0.444023	1.19571	0	0	0.533383	0	0.541954	0	0.463868
ACTR5	1.42685	1.91781	1.63457	1.37306	1.18774	2.29099	2.15268	2.30065	2.06383	2.45405	2.48232	1.95017	1.94913
ACTR6	3.1809	3.65549	3.66059	2.55815	2.44969	1.28119	2.70823	3.04391	2.57642	3.45442	4.16061	2.09487	3.19594
ACTR8	4.18155	4.16236	4.26861	2.87689	3.48131	3.61128	3.31116	3.36495	3.41008	3.6206	3.92245	3.71628	3.57784
ACVR1	5.10696	4.97185	5.07557	5.75677	5.60015	5.75896	5.60819	5.83643	5.86062	6.43193	6.32548	6.40597	3.83145
ACVR1B	2.35339	2.1813	1.95325	2.71087	2.63511	3.21214	2.55054	3.54023	2.66484	3.16854	2.56053	2.78007	3.38994
ACVR1C	0.66301	0.515428	0.36136	0.0624262	0	0.367757	0.175846	0	0.0772574	0.0845592	0.0402769	0	0.406883
ACVR2A	2.42507	3.18587	3.18445	2.46769	2.90124	2.81345	2.26371	2.50859	2.61036	3.47617	2.53384	2.15133	3.33568
ACVR2B	1.59099	1.67211	1.92385	1.5762	1.81855	1.99646	2.23583	1.88855	1.75846	1.94791	1.91308	2.01432	3.97196
ACVRL1	0.242749	0	0	0.127451	0.719976	0.358258	0.125055	0.647138	0.299023	0.250555	0	0	0.369995
ACY1	4.41499	4.04707	4.55601	4.89574	3.65127	4.31983	4.58293	4.56618	4.25697	4.39582	3.91052	4.457	2.39887
ACY3	0	0	0	0	0	0	0	0	0	0	0	0.412826	0.76725
ACYP1	2.73806	1.70408	2.07602	1.45737	2.21913	2.36387	3.04571	2.89806	2.72843	2.97944	1.4296	2.45942	4.26424
ACYP2	4.01429	3.34148	2.95488	3.24374	2.30598	3.43507	3.18821	3.60171	3.60025	3.26121	3.29988	3.08385	2.25525
ADA	3.2522	2.52267	2.88662	6.01285	6.22148	5.80122	5.09575	5.98384	5.43713	4.61408	4.76363	4.4615	1.10899
ADAD2	1.42516	0.589414	0.654012	0	0.258509	0	0.470033	0	0	0	0	0	0.86944
ADAL	2.77567	3.85936	2.36942	2.50099	2.68793	2.2198	2.71048	2.73267	2.43076	2.56475	3.0553	1.8128	3.22854
ADAM1	2.89965	3.03524	2.79854	2.27643	0.869159	1.72651	1.888	1.57199	1.96926	2.69263	2.38535	2.14794	2.82734
ADAM10	4.64799	5.04961	5.02478	6.01445	6.04808	5.93235	5.60077	5.62431	5.60905	5.88488	5.70042	5.04244	4.23777
ADAM11	0.54249	0.58767	0.651899	0	0.829628	0.410513	0.117156	0.23414	0.620998	0.437601	0.914398	0.331552	4.0182
ADAM12	2.25697	2.06628	1.53669	3.14129	3.64413	3.73715	3.58726	3.34335	3.44665	3.41798	3.67751	3.46944	1.33682
ADAM15	4.32524	3.71367	3.70525	2.85408	2.97226	2.00069	2.97334	2.07438	2.41159	2.89847	2.55528	2.111	1.16852
ADAM17	4.08859	3.95851	3.84439	5.35402	5.5968	5.5232	5.39798	5.44186	5.19714	4.69485	4.90078	4.41976	4.14485
ADAM18	0	0.460226	0	0	0	0	0	0	0	0	0	0.369767	0
ADAM19	0.384067	0.247265	0.919878	2.35106	2.00016	2.51293	2.4793	2.38731	2.59311	1.71746	2.38336	2.13638	2.53758
ADAM20	0	0.445744	0	0	1.34691	0.401368	0	0	0	0.253332	0.123857	0	0.916331
ADAM21	0.257162	0.362428	0.148184	0	0.198709	0	0	0.381068	0.243445	0.489535	0.359411	0	0.552703
ADAM21P1	0	0.172197	0	0	0.259686	0	0	0	0.316518	0.344591	0.461515	0	0.272329
ADAM22	1.02302	1.49662	1.4082	0.644271	1.1901	1.47234	0.518003	0.794818	1.17016	0.909141	1.08364	1.34106	2.57287
ADAM23	1.32986	0.655415	1.26314	2.0613	1.47614	1.60258	1.16844	2.63362	1.8853	1.25874	1.63938	0.708663	3.13432
ADAM28	3.59027	3.28433	2.78971	5.12072	5.86981	5.4368	5.15623	4.82534	4.99828	4.76204	3.73678	2.79638	0
ADAM29	0	0	0	0	0.168226	0	0	0	0	0	0	0	0
ADAM30	0	0	0	0	0	0	0	0	0	0.236491	0	0	0.497451
ADAM32	0	0	0	0	0.656144	0	0.358741	0.668414	0.237824	0	0	0	0.203777
ADAM33	1.69674	1.7777	1.35101	0.152947	1.42295	0.32912	0.402445	0.754454	0.355167	0.205753	0.516154	0.53298	0.86945
ADAM3A	0	0.280272	0.165844	0	0	0	0	0	0	0	0	0	0
ADAM5P	0	0	0	0	0	0	0	0	0	0	0	0	0.32593
ADAM6	0	0	0.216867	0	0.289629	0	0	0.542985	0	0.38311	0.510461	0.528558	0
ADAM7	0	0	0	0	0	0	0	0	0	0.142361	0	0	0
ADAM8	0.987103	0.582832	0.249158	0.32928	0.768143	0.476958	0.324225	0.609563	0	0.421042	0.104244	0	1.39274
ADAM9	6.90426	6.83294	6.9698	8.00796	8.12714	8.18305	7.78143	7.57981	7.72235	7.87419	7.88097	7.32723	3.16884
ADAMDEC1	0	0	0	1.28007	0	0	0	0	0	0	0	0	0
ADAMTS1	7.20818	7.3713	7.08625	7.11029	7.22175	7.1846	6.92549	6.90346	6.93854	8.17919	8.14712	7.97793	5.17913
ADAMTS10	1.67711	1.07371	0.89438	2.88351	2.71676	2.1008	2.8932	2.22324	2.08675	1.19605	2.2969	2.50127	2.14134
ADAMTS12	1.0058	0.318335	0.642421	0.466221	0.754059	0.713439	0.457917	0.390796	1.03246	0.392861	0.620632	0	1.38315
ADAMTS13	1.24302	1.30454	1.41948	1.43072	1.72186	1.60973	1.45825	2.10531	1.09626	1.72494	1.35526	2.05306	2.44386
ADAMTS14	0	0	0.33725	1.6881	0.44151	1.02702	0.934895	0.907592	0.618571	0.134793	0.126661	0.777581	0.681608
ADAMTS15	0.649588	1.08062	0.474784	1.64169	1.94372	1.95509	2.2511	2.51677	2.33424	1.31854	1.26323	1.54368	1.34237
ADAMTS16	1.89176	2.10272	2.32848	4.51161	3.94819	3.80476	3.94127	4.21005	4.29642	5.07165	4.69333	5.65778	0.111161
ADAMTS17	0.434624	1.02449	0.606111	0.0829569	0.161221	0.345351	0.430076	0.164069	0	0.0571748	0.25036	0.498615	0.856213
ADAMTS18	0	0.113981	0.302724	0	0	0.521491	0.320244	0.92992	0.560192	0.47564	0	0.52919	3.47275
ADAMTS19	1.08908	0.971238	1.61975	0	0	0.294228	0	0	0.353104	0.383372	0	0.102987	0.768817
ADAMTS2	0.821496	1.0334	1.53225	2.64536	2.56666	1.45486	2.39568	2.27525	1.35049	0.838957	0.70126	1.36161	1.79672
ADAMTS20	0	0	0.0679309	0	0	0	0	0.617464	0	0.488801	0	0	0.500287
ADAMTS3	2.12634	2.50544	2.6146	3.81781	3.88748	3.95001	3.90257	3.57381	3.41186	2.48185	2.07858	2.24218	1.60388
ADAMTS4	0.550158	0.295436	0.0902367	0.840032	0.337405	1.52336	1.30018	1.38567	0.523724	0.678639	0.643724	0.523986	1.01323
ADAMTS5	2.74184	3.2763	2.3789	2.81189	2.66839	2.95261	2.47758	2.14616	2.80956	3.09357	2.75405	3.0719	0.91664
ADAMTS6	1.01162	1.39413	1.04049	3.0245	2.83822	3.02049	3.05785	2.48372	2.93451	3.09368	2.81748	3.23873	2.59136
ADAMTS7	3.5358	3.05731	3.44406	4.42679	4.32589	4.58776	4.38328	4.36182	3.58717	3.71592	3.82556	4.09899	3.88071
ADAMTS8	1.62234	1.35547	1.62247	4.48983	3.98067	4.21605	4.11595	3.89944	3.731	3.42683	2.65554	2.92353	1.28512
ADAMTS9	1.29118	1.31378	1.52377	1.45139	2.02012	1.75249	1.71982	1.62041	2.14679	0.84891	0.937133	0.817523	1.38473
ADAMTS9-AS1	0.962179	0.201505	0.51999	0	0.857866	0	0.649565	0	0	0	0	0.548649	0.588735
ADAMTS9-AS2	0.30731	0	0.178095	0.777888	0.442911	1.06675	0.43565	0	1.69398	1.15634	1.38073	1.05207	1.33019
ADAMTSL1	0	0.127233	1.07577	0.25089	0	0	0	0.366827	0	0.133872	0.043209	0	0.807065
ADAMTSL2	0.861219	1.18046	0.987784	0.866182	0.644392	0.477656	0.853835	1.03677	0.71491	0.0897422	0.671831	0.553752	0.992232
ADAMTSL3	4.80771	5.27008	5.14249	4.40877	4.56032	4.36393	3.90856	4.0086	3.8046	4.7644	4.49133	4.68781	0.514272
ADAMTSL4	2.95497	2.97506	3.19062	2.58135	2.74708	2.86611	2.77901	3.03887	1.87247	2.94455	3.19956	3.80971	0.819516
ADAMTSL5	0.929295	0.8437	1.48846	0.862841	2.3523	1.17089	1.88119	0.641639	1.24078	1.32069	1.8574	1.47153	0.365688
ADAP1	1.49285	1.07383	0.703006	1.52524	0.228545	1.56615	2.33368	1.26749	0.890938	1.04029	0.285692	1.52631	1.18013
ADAP2	0	0	0	0	0	0	0	0.907852	0	1.35712	0.629415	0	0.202127
ADAR	5.90959	5.85788	5.97002	5.94779	6.05151	6.02805	5.81765	5.836	5.67519	6.02981	5.73249	5.97301	5.91262
ADARB1	1.75991	1.49947	1.97754	2.23794	2.70639	3.02066	2.69979	2.85961	2.17718	2.17851	1.90525	1.81609	5.49941
ADARB2	0	0.192544	0	0	0	0	0	0	0.0770891	0	0	0	0.762501
ADARB2-AS1	0	0	0	0	0	0	0	0	0	0	0	0	0.91508
ADAT1	3.25368	3.78338	3.5363	3.13844	2.55743	2.79883	2.90514	2.6608	2.37644	2.84076	2.55154	3.00771	3.34434
ADAT2	0.396745	0.8903	0.693338	0	1.0129	0.935969	1.07999	1.06904	1.18185	0.16716	1.15605	0.441956	1.13721
ADAT3	1.15411	1.01308	1.55052	1.74861	1.96914	1.4932	1.20272	2.09633	1.21254	0.786759	1.00732	1.36815	1.92248
ADC	1.61592	1.59019	1.05343	2.2746	2.16789	2.02884	3.18869	1.86399	2.1478	0.811145	1.2671	1.83321	1.89221
ADCK1	3.2366	2.26422	3.21687	2.36643	1.92218	2.34969	1.56344	2.75283	2.79684	2.59068	2.33913	2.47583	2.69112
ADCK2	3.29037	2.82136	3.00347	2.46498	2.74891	3.28049	3.30944	3.0432	3.46631	3.19734	2.74217	2.9768	3.51877
ADCK3	3.29568	2.72208	3.39131	2.31979	1.87573	1.73961	2.67025	2.56445	2.6211	2.63321	2.72898	2.28031	2.72842
ADCK4	3.07936	1.85815	1.70376	2.09907	1.73622	1.6197	1.54008	1.9236	1.87212	1.13742	0.99375	1.45542	1.9663
ADCK5	1.47251	2.0659	2.61624	1.7918	0.869289	1.93838	2.44962	2.3909	1.3462	1.98874	2.22835	2.88319	2.16464
ADCY1	1.08947	0.924351	1.04486	0.772626	0.372178	0.723323	0.830013	0.44275	0.666402	0.752105	0.338582	0.466643	3.4788
ADCY10	0.138247	0	0	0	0	0	0	0	0.130689	0.0731894	0.617373	0	0.214692
ADCY2	0.0533808	0.0523708	0	0.425158	0	0.283912	0.152779	0	0	0	0.150209	0	1.68949
ADCY3	2.61861	2.28082	2.95157	2.6882	3.14861	2.86026	2.38813	3.10197	2.81396	3.13833	2.31796	2.99715	3.27185
ADCY4	0	0	0	0	0	0	0	0	0.189833	0.107326	0	0	0
ADCY5	0.707351	0.308561	1.20186	0.45327	1.26287	1.3314	1.52402	1.14095	0.795083	1.11018	0.772312	1.26072	3.02597
ADCY6	2.6488	2.99911	3.09856	3.71732	3.89402	3.72015	4.12986	3.85118	3.19074	3.40771	3.71283	3.754	3.74985
ADCY7	1.88848	2.30886	1.85028	1.59292	1.53223	2.40112	1.21101	1.90164	2.24114	3.00234	2.74704	2.59805	2.3004
ADCY8	0	0	0	0.639584	0.723642	0	0	0	0	0	0	0	1.24683
ADCY9	2.41282	2.16833	2.88369	2.58845	2.45312	2.7885	2.54921	2.63086	1.7654	2.03342	2.31686	2.47572	2.23408
ADCYAP1	2.14028	2.06068	2.71943	0.689329	0.895068	0.726934	0.567003	0.809918	0.688522	0.223946	0.210354	0.688845	1.61879
ADCYAP1R1	0.853963	0.102564	0	0.764796	0.713756	0.882093	0.227598	0.438883	0.367412	0.308863	0.606263	0.8582	0.795946
ADD1	5.78722	5.50204	5.82236	5.57276	5.7586	5.85444	5.76731	5.84336	5.73365	5.9265	5.8317	6.3599	6.17155
ADD2	1.06294	0.547978	0.532107	0.271875	0.684707	1.15996	0.673655	0.696103	0.324426	0.925996	0.340006	0.77104	4.79692
ADD3	6.89736	7.15908	6.99487	6.40508	6.27191	6.50271	6.6721	6.35327	6.4668	5.85586	5.77341	5.56427	4.81529
ADH1A	0	0	0	0	0	0	0	0	0	0	0.237222	0	0.374547
ADH1B	0	0	0	0	0.370931	0	0	0	0	0	0.247604	0	0.388411
ADH4	0	0	0	0	0	0	0	0	0.819397	0.189254	0	0	0
ADH5	6.64606	7.51769	6.92103	5.71726	5.56389	5.52453	5.69093	5.61047	5.86916	5.95411	6.26609	5.84215	6.49869
ADH6	0	0.623618	0.288975	0	0	0	0	0	0.463856	0.252343	0.23699	0	0.402088
ADH7	0	0	0	0	0	0	0	0	0.308497	0	0	0	0
ADHFE1	2.80194	2.32466	2.5146	1.31938	1.55472	1.3076	0.708418	0.914395	1.05034	1.61439	0.753082	0.716201	1.80515
ADI1	5.31338	5.26505	5.60369	5.13301	4.67315	4.21148	4.70297	5.15606	5.11053	4.13738	4.48595	4.53401	3.69984
ADIPOQ	0.28568	0.146918	0	0	0	0	0	0	0.141636	0	0.0745398	0	1.03443
ADIPOR1	5.55351	5.48273	5.38322	5.62836	5.60393	5.66138	5.41119	5.70021	5.58767	5.47452	5.34786	5.4197	4.78088
ADIPOR2	5.20434	4.7779	4.87441	4.09489	3.98637	4.41179	4.63813	4.48907	4.38809	4.83281	4.55244	5.04512	4.17599
ADK	2.8375	4.03616	3.75295	2.94713	2.02387	3.30731	4.08187	3.97853	3.83377	3.37075	3.36813	3.63659	3.17453
ADM	3.28017	2.91839	2.20873	5.73171	6.10281	5.84376	5.83031	5.83952	5.69002	5.08294	5.19098	5.24842	2.57015
ADM2	0.724178	0.550074	0.260323	2.27948	1.9525	2.25119	1.96341	2.57109	2.7197	1.70918	1.44516	1.05201	0
ADNP	6.20584	7.01269	6.82542	5.5848	5.94445	5.94273	5.40774	5.79027	5.77332	6.25455	6.26899	6.03292	6.42498
ADNP2	3.63848	3.48333	3.46285	4.33858	4.41071	4.15701	3.92955	4.38874	3.97447	4.35092	4.39989	4.26806	4.41536
ADO	3.56387	4.44051	3.70392	3.07207	2.86513	2.99824	2.89959	3.13531	3.51052	3.25209	3.51325	2.51754	2.66047
ADORA1	1.42611	1.3009	1.12207	2.15923	0.888486	0.721191	1.75046	1.60046	1.79601	0.57061	1.23838	0.359191	0
ADORA2A	0	0.481838	0.926897	1.34018	2.60321	1.93073	1.14194	2.34915	0.654797	0.881029	0.135149	0.545708	1.55833
ADORA2B	3.10157	3.42429	2.87245	2.34582	2.52736	2.30966	1.54274	2.32355	2.73475	1.22243	1.4816	1.55585	3.46445
ADORA3	0	0	0	0	0	0	0	0	0	0.173538	0	0	1.38221
ADPGK	5.71064	5.60852	5.81419	5.91898	6.25011	5.90673	6.39441	5.96107	5.72899	5.73772	5.68141	5.98698	4.24677
ADPRH	1.47434	2.29645	1.65091	2.19616	2.6228	2.48952	1.52033	1.50252	1.17451	0.690338	1.86961	0.740587	0.437925
ADPRHL1	1.76792	0.20869	1.18551	1.76784	0	0.244611	0.56247	0.584524	0	0.200779	0.388186	1.20385	1.72295
ADPRHL2	4.38636	4.06273	4.44075	5.01439	5.27588	4.84772	5.25038	5.2411	5.2075	4.42313	4.45162	4.93077	4.53587
ADRA1A	0.156241	0.7403	0.464619	0.264318	0	0.611142	0	0.438206	0.284308	0	0	0.229493	1.40716
ADRA1B	0.43462	0.424874	0	0.435945	0	0	1.03142	0	0	0	0	0	0
ADRA1D	0	0.25125	0	0	0	0	0	0	0	0.138704	0.249079	0.197872	0.697715
ADRA2A	0.606042	1.54377	1.33538	0.916839	0	0	0.569352	0.488851	0.988579	0.0943001	0.250518	0.577634	1.02936
ADRA2B	1.26878	1.24952	2.01563	0.773643	0	0.706871	0.431339	0.312961	0	0.648388	1.83865	2.39315	0.459177
ADRA2C	5.10644	4.45489	5.06292	0.497781	0.698274	2.30747	1.94537	1.18817	1.19566	2.31454	2.19172	3.04082	2.3655
ADRB1	0.239431	0.338437	0	0	0.628992	0	0.181339	0.87857	0.226616	0	0	0	0
ADRB2	1.90555	1.66144	1.20268	1.83043	3.2796	2.84414	2.50144	2.82698	2.30455	1.99243	1.25552	0.838624	0.27328
ADRB3	0	0	0	0	0	0	0	0	0.245006	0.593137	0	0	0.393301
ADRBK1	2.50118	2.41698	2.64625	3.52453	3.8293	3.86496	3.95292	3.37593	3.02021	3.08843	3.4631	3.79058	3.56795
ADRBK2	1.23332	0.986546	1.52005	1.87342	1.7881	2.22653	1.95684	2.02844	1.76382	1.91396	1.49082	1.20535	2.70475
ADRM1	5.78718	4.75645	5.26483	5.74241	5.67221	5.30827	5.64895	5.76442	5.76619	4.9616	4.72981	5.39562	5.04471
ADSL	5.03566	5.06246	5.12674	5.16983	5.4287	5.33992	5.68037	5.93371	5.10857	5.3691	5.33946	5.47175	4.77239
ADSS	4.44335	4.90604	4.14766	4.49955	3.98116	4.20073	4.29619	4.17069	4.18485	4.84062	4.97348	3.47338	3.02256
ADSSL1	3.76219	3.16756	3.1778	4.2601	4.60018	4.89969	4.83012	5.06051	4.8195	4.44142	4.59453	4.99318	1.4498
AEBP1	4.91795	4.33004	4.72382	6.0837	6.1375	6.15863	5.8827	5.83131	5.5154	6.0497	5.67224	6.32183	3.51739
AEBP2	3.7179	4.14989	3.49545	3.93946	3.81342	3.4571	2.76321	3.24914	3.98884	3.78738	3.91437	3.45184	3.31054
AEN	3.46569	2.46102	3.02349	3.66536	3.06257	3.90337	3.23734	3.02438	3.5304	3.70274	3.27585	3.81198	2.18496
AES	5.26549	4.59517	4.88284	5.83738	5.25326	5.38927	5.89729	5.74129	5.52193	4.77764	4.96456	5.37133	6.38699
AFAP1	3.85165	3.74644	3.88555	5.22409	5.15998	5.37194	5.16417	5.24401	4.69311	4.73978	4.44389	4.73131	4.5023
AFAP1-AS1	0.284329	0.891179	0.609649	0.220425	0.525643	0.323537	0.93702	0.417671	0.692747	0.248383	0.144964	0.0770016	1.67876
AFAP1L1	0.799911	1.19341	0.971775	0.128767	0.929357	0.708307	1.1311	0.251818	0.301952	0.992494	0.676488	0	0.259428
AFAP1L2	0	0.320832	0.831135	0	0	0	0.359562	0	0.163438	0	0	0	1.50082
AFF1	4.35507	4.59936	4.46346	3.43385	3.78523	3.79493	3.4373	3.16196	3.37735	4.27384	4.30099	4.48005	3.57118
AFF2	0.300324	0.735219	0.376197	1.24478	1.05583	1.27408	0.864849	1.10508	1.20793	0.668625	1.06296	0.564	1.24033
AFF3	3.19513	3.56722	3.46437	2.75001	2.50188	3.00172	2.61759	2.92795	2.90654	2.59816	2.74855	2.18879	2.82282
AFF4	3.35896	4.08561	3.96285	4.25916	3.8281	3.94737	3.85702	3.88256	3.9394	3.88817	4.14343	3.98489	3.70143
AFG3L1P	3.11421	3.08403	3.16996	2.6096	2.10769	2.64146	2.21952	1.99935	2.11224	2.73162	2.15642	2.87969	3.99285
AFG3L2	5.22455	4.58993	4.89278	4.94315	4.61779	4.81517	5.25886	5.27707	4.91541	5.1906	4.84412	5.09195	4.63252
AFMID	2.68966	1.93667	1.78097	1.12623	3.02913	1.0637	2.81523	1.98069	2.93326	2.49106	1.49679	2.45137	3.22107
AFP	0	0	0	0	0	0.203615	0	0	0	0	0	0	0
AFTPH	3.49393	3.79715	3.83457	3.44058	3.34656	3.47642	3.49663	3.69692	3.52733	3.39084	3.32484	2.64366	3.89565
AGA	4.06121	4.97392	4.18023	2.22486	3.34987	3.32854	2.88588	1.90759	3.25997	2.78587	3.28036	3.68554	3.33369
AGAP1	3.04495	2.86834	3.07963	3.43085	3.30805	3.36859	3.09619	3.19632	3.22668	3.35365	3.07142	3.89552	5.31886
AGAP1-IT1	0	1.00144	0	0.827528	0	0	0	0	0	0	0	0	0
AGAP10	0.578262	0.132523	0	0.532072	0	0.155372	0.370392	0	0	0.493985	0.251705	0	0.394578
AGAP11	0	0	0	0	0	0	0	0	0	0	0.478366	0	0.175854
AGAP2	0.0897297	0.248997	0.362177	0.133598	0.469098	0.85944	0.104696	0	0.312618	0.262149	0	0.298606	1.29796
AGAP3	4.89078	4.68568	5.16867	5.08906	5.27625	5.34116	5.50248	5.0787	5.04161	4.70485	4.91669	5.71751	5.11635
AGAP4	0	0	0	0	0	0	0	0	0.266766	0	0	0	0
AGAP5	1.05705	0.881907	0.442718	0.573754	0	0.583419	0.214657	0.417004	0	0.834423	0.393027	0.217763	1.44547
AGAP6	1.47269	1.71377	1.51878	1.63879	0.646832	1.32687	1.68643	1.45239	0.769142	1.64526	1.89151	1.57188	2.5284
AGAP7	0	0.397152	0.443747	0.218144	0	0	0	0	0	0	0	0	0.229982
AGAP8	1.66322	0.611811	0.565769	0	1.30812	0.459235	0.851461	0	0.267978	0.534789	0.393958	0.218311	1.69896
AGAP9	0	0.14695	0	0	0.222202	0.465192	0	0	0	0	0	0	0
AGBL2	1.60933	0.871874	0.898762	0.401243	0.401784	1.09909	0	0.906617	0.485396	0.909587	0.424831	0.616918	0.42061
AGBL3	0	0	0	0	0.149237	0	0	0.29	0	0.10371	0.573385	0	1.10347
AGBL4	0.119239	0	0	0	0	0	0	0	0	0	0	0	0.350355
AGBL5	4.14039	3.42438	4.12644	4.14013	3.94919	4.00652	4.20847	4.18753	3.33827	3.65182	3.44178	3.84122	4.04798
AGER	1.48708	0.498071	1.05979	1.95148	2.66018	0.790131	1.49131	2.72636	1.79397	2.01845	1.30706	1.73697	2.57918
AGFG1	3.957	4.13004	4.09369	3.83282	4.07157	4.24136	4.1121	4.05993	4.07529	3.66955	3.7914	3.79431	4.0499
AGFG2	1.16837	1.27841	2.17905	2.68454	2.18277	2.25656	2.30154	2.12748	2.26989	2.33201	1.4401	1.52766	1.83635
AGGF1	4.08003	4.77738	4.1567	3.67649	3.32338	3.57443	3.64935	3.86509	4.1441	3.79095	4.15582	3.58511	3.54253
AGK	3.6697	3.51317	3.37732	3.50804	3.31335	3.05672	3.58357	3.32308	3.62028	3.61183	3.22595	3.54082	3.34212
AGL	2.01774	3.00788	3.65342	2.35821	1.60657	2.13745	1.85542	2.07183	2.17943	2.52684	2.39726	2.12828	4.05452
AGMAT	0.112759	0.308356	0.239404	0.167024	0.577411	0.554647	0.445511	0.811187	0.205657	0	0.10924	0.451966	0.830307
AGMO	0	1.09353	0	0	0.565674	0	0	0	0	0	0	0	0
AGPAT1	5.53145	4.99088	5.48618	5.49963	5.99457	5.76014	5.96756	5.68311	5.73992	5.83097	5.81373	5.94245	5.29156
AGPAT2	4.57663	3.63983	3.46886	5.14419	5.36397	4.72253	5.50865	5.13427	4.64065	4.39581	4.4725	5.30078	2.23725
AGPAT3	4.75914	4.08801	4.37023	4.1648	4.33484	4.1172	4.45206	4.10633	4.19742	4.01319	4.05155	4.38888	3.07309
AGPAT4	2.78481	2.05332	2.13915	3.0411	3.04698	2.65267	2.87322	2.62917	2.58454	3.07927	2.61213	2.60502	3.46569
AGPAT4-IT1	0.19468	1.17864	1.69343	2.08903	1.4592	2.62325	2.28217	1.23161	1.39601	2.37532	1.69038	2.23264	3.53556
AGPAT5	4.14579	4.26472	4.51117	4.65158	4.52393	4.35609	4.46051	4.54589	4.45747	4.5915	5.10073	4.42336	4.28243
AGPAT6	3.63299	3.21162	3.96595	3.67347	3.51605	4.02977	3.92339	3.64173	3.24823	3.78855	3.4746	3.72155	3.35847
AGPAT9	2.88519	3.72894	3.11282	2.41895	2.14762	3.60495	2.44231	2.3652	2.16795	2.36734	2.57957	1.59437	0.219499
AGPHD1	0.811739	0	0	1.07913	2.32312	0	1.42968	0	0	0	0	0	2.20382
AGPS	3.11504	3.57128	3.68548	2.81321	2.72888	2.473	2.79468	2.57067	2.87805	3.25731	3.24289	2.58203	2.63677
AGR2	0	0	0	0	0	0	0	0	0	0	0	0	0.580782
AGRN	4.74743	4.63539	5.01984	6.08498	6.0761	6.15787	5.9539	5.88363	5.53864	5.36812	5.29721	5.76883	4.18789
AGRP	0	0	0	0	1.21375	1.5851	0	0	0	0	0	0	0.759521
AGSK1	0	0	0.420787	0.206027	0.206841	0.160193	0.539539	0.395826	0	0	0	0	0.405858
AGT	3.93751	2.46614	3.4964	3.29538	2.48022	2.58515	2.1021	1.52387	2.08073	3.39251	3.05482	3.02643	1.38329
AGTPBP1	1.98373	2.91953	2.14196	0.755176	1.53217	0.409067	1.51276	1.46199	2.24804	1.04177	1.57664	1.57182	3.68679
AGTR1	0	0	0	0	0	0	0	0	0.290677	0	0	0	1.21639
AGTR2	0	0	0	0	0	0	0	0	0	0	0	0	1.57913
AGTRAP	4.61727	4.10238	3.8461	6.10231	6.51637	6.20056	6.68061	6.45521	6.08499	5.71575	5.4875	5.38585	3.51784
AGXT	0	0	0	0	1.20658	1.37433	0.824422	1.38762	0.406089	0	0.221809	0.832233	0.351001
AGXT2L1	0	0	0	0	0.26515	0	0	0	0.810139	0	0	0	1.18667
AGXT2L2	3.4725	2.94912	3.2289	4.08601	3.98973	3.74497	3.49385	3.21108	3.28655	2.95277	3.47566	3.03725	2.83703
AHCTF1	3.88124	4.31769	4.1717	3.1288	3.67444	3.40109	3.58172	3.38433	3.1137	3.6655	3.702	3.02814	3.5187
AHCY	5.89278	5.62535	5.61646	5.99595	6.34112	6.43852	6.48999	6.3994	6.15493	6.03513	6.10035	5.99815	5.92319
AHCYL1	6.04729	6.07475	5.9049	6.45082	6.24043	6.65467	6.57516	6.75842	6.62925	6.24062	6.25694	6.51391	5.3452
AHCYL2	6.6685	7.14348	7.20499	4.58388	4.65137	4.93762	4.29216	3.96116	4.39317	5.08896	5.15218	5.0789	2.90311
AHDC1	3.14329	3.20264	3.45386	2.98485	2.85136	3.20975	2.90335	2.47858	2.93961	3.14939	3.12329	3.92462	2.85824
AHI1	3.24548	4.02619	3.54164	3.02118	3.25623	3.43889	3.17602	2.68652	3.10443	2.2473	3.39442	2.51896	3.85172
AHNAK	3.36566	2.67011	2.87899	3.80683	3.3505	3.11202	3.08638	2.7817	3.33359	3.18372	3.54382	3.69113	1.45539
AHNAK2	2.78364	2.68871	3.1266	4.28366	4.69731	4.42659	3.69602	3.94617	3.53715	4.81779	4.55444	4.69496	1.58537
AHR	3.30909	4.40566	4.31978	4.86512	4.73629	4.64355	4.4486	4.40263	4.35735	4.24438	4.77	3.95156	1.09596
AHRR	2.02048	2.06017	2.01026	0.955611	0.342732	1.45325	1.32784	1.40053	1.00192	1.7975	1.67433	2.2262	0.940341
AHSA1	5.87474	5.41755	5.55173	4.61546	5.06024	4.55633	5.23321	5.05102	4.95228	5.06972	5.0838	5.74951	5.50322
AHSA2	3.84856	3.91543	3.58709	3.47471	3.30172	3.56825	3.40146	3.27298	3.06266	3.88645	3.4064	3.49039	4.07337
AHSP	0	0	0	0	0	0	0	0	0	0	0	0	1.19926
AICDA	0	0.124903	0.141119	0.355565	0	0	0	0	1.03379	0.132121	0	0	0
AIDA	4.56593	5.54649	5.32707	5.27528	5.13245	5.44468	5.51435	5.43073	5.62164	5.875	5.62042	5.2155	5.37222
AIF1L	2.28303	1.31174	2.18175	0	0.654214	1.03525	0.535878	0.768462	1.00025	1.31684	1.81247	0.425609	5.88667
AIFM1	4.69578	4.44819	4.00729	4.51624	4.67728	4.4916	5.45399	4.62956	4.81494	4.87853	4.27317	4.75206	3.18756
AIFM2	2.47661	1.75966	2.32875	2.03298	1.85702	1.74929	1.83606	2.49303	1.87657	1.64141	2.35528	2.39986	0.810515
AIFM3	2.48071	0.820066	1.47279	0.427432	0	0	0	0.438596	0	0.306985	0.634976	0.75753	1.06758
AIG1	4.69596	4.07046	4.6712	3.54641	4.63295	3.77631	5.1312	4.50553	4.58762	3.77541	4.35121	3.82931	3.87505
AIM1	4.18507	4.90865	4.89597	1.42123	1.2507	0.869158	1.31922	0.850107	0.79657	2.66838	3.10174	3.27829	0.990646
AIM1L	0	0	0	0	0	0	0	0	0	0.135291	0	0	0.203597
AIM2	0.248919	0.448564	0.697701	0	0	0	0	1.46678	0.437442	0	0	0	1.63281
AIMP1	4.11684	4.09968	4.19495	3.02545	3.37807	3.20677	3.03899	3.17313	3.92891	3.82543	3.79663	3.75297	3.95628
AIMP2	2.52629	2.65056	2.57519	3.403	3.56228	2.92151	2.9518	1.6957	2.45238	1.98517	2.83912	2.49892	2.96851
AIP	4.95654	4.5771	4.06243	4.6321	4.733	4.82252	5.34033	4.99597	5.05342	3.9627	4.31412	4.83459	4.21583
AIPL1	0	0	0	0.356563	0.507976	0.514876	0	0	0.433218	0	0.238443	0.356521	3.85121
AJAP1	1.02183	0.702007	0.513393	0	0	0.775909	0.968373	1.40045	0	0	0	0	2.22005
AK1	2.34411	1.94008	2.03401	2.11508	2.33796	2.03177	2.04044	1.96069	1.57276	2.04821	1.8872	1.71498	3.13801
AK2	4.12813	3.79748	4.15156	4.4506	3.9736	4.06766	4.31783	4.2444	4.4487	4.37696	4.14314	4.17806	4.51778
AK3	5.09162	5.83654	5.54624	5.25939	5.60139	5.27833	5.56432	5.23786	5.48354	5.48546	5.66584	5.09981	4.52595
AK4	3.93539	4.46774	3.99767	4.93558	5.00835	5.00828	4.99093	5.06515	4.87069	4.97673	4.78034	5.00524	3.64316
AK5	3.49754	3.31266	3.91434	1.45444	1.2602	1.60314	1.71328	1.53656	1.72977	1.50028	2.11969	2.16255	2.06568
AK7	1.90679	1.39445	1.33589	2.90972	2.91462	3.06363	2.99927	2.39516	2.34213	2.84828	2.17374	3.19298	0.7018
AK8	2.01171	0.797389	0.355655	0.650935	1.33923	2.12105	1.93171	1.56679	1.53781	1.20681	1.56095	1.09936	0.682118
AKAP1	2.5455	2.38847	2.90904	3.43539	2.80188	3.36831	2.69484	3.30027	2.23891	2.60254	2.28837	3.00234	2.82651
AKAP10	4.39124	4.3279	3.52335	3.2539	3.74921	4.04446	3.89797	3.76491	3.39203	3.95923	3.97357	3.59334	3.47967
AKAP11	3.53722	4.29883	3.84214	3.44572	3.21257	3.37908	3.45824	2.75732	3.07564	3.25304	3.67919	3.17483	3.37144
AKAP12	3.2416	2.87686	3.00288	5.3699	5.09268	5.26948	5.28467	5.57511	5.38864	4.40064	4.33387	3.35928	5.49534
AKAP13	4.13219	3.86694	3.85554	4.64788	4.55672	4.81035	4.71546	4.5439	4.48583	4.39238	4.11805	4.18306	4.25826
AKAP14	0.466644	0	0	0	0	0.908908	0	1.44461	1.65404	0	0.832506	0	0
AKAP2	4.16586	4.71562	4.35597	5.19876	5.3049	5.16447	5.11658	5.28175	5.08637	5.04022	4.94542	4.59595	2.16104
AKAP3	1.24053	1.77095	1.15637	0.71617	1.2739	0.135189	1.53386	1.03888	1.38139	1.26949	0.410979	0.174385	1.1524
AKAP4	0	0	0	0	0	0	0.182322	0	0	0	0.121382	0	0
AKAP5	0.847917	0.247049	0.327229	1.10727	1.14441	0.387023	1.09008	0.55557	0.951578	1.07298	1.75081	0.805439	1.26178
AKAP6	2.81953	3.36692	3.35337	3.09058	2.85196	2.97418	2.89449	2.43604	2.22581	3.12175	2.95457	2.72349	3.02166
AKAP7	2.40756	2.17578	1.46213	2.23658	0.402246	2.24782	0.47627	1.59282	1.57873	2.49547	2.02133	0	1.84622
AKAP8	3.05704	2.66344	3.42371	2.96977	3.04962	3.26488	3.15041	2.44343	3.44343	2.7804	3.24487	2.77595	3.7531
AKAP8L	3.6381	3.74097	3.66594	4.59042	4.78999	4.48035	4.61746	4.90306	4.43389	4.20608	3.85548	4.7938	5.20619
AKAP9	4.04077	5.04129	4.26409	3.67826	3.83122	3.52118	3.46896	3.82268	3.91602	3.64094	4.17593	3.48174	4.49839
AKD1	2.54441	3.76575	3.02133	2.49873	2.17168	1.70017	2.41524	1.7288	1.89969	2.40377	3.41868	2.56447	3.39245
AKIP1	2.99945	3.15176	3.61668	3.73489	3.47345	4.3889	3.63659	3.68337	4.09095	2.73975	3.42211	3.40621	3.71272
AKIRIN1	5.81953	6.18802	6.07416	5.51428	5.28092	5.35548	5.46074	5.38128	5.73259	5.30433	5.54588	5.74592	5.15558
AKIRIN2	6.10672	6.27522	6.58796	5.25627	5.40943	5.24987	5.3615	5.41085	5.86085	5.92941	5.61151	5.37392	5.56614
AKIRIN2-AS1	2.83908	2.56153	0.456244	2.18174	0	1.90768	1.0155	0	2.45673	2.18407	1.56175	2.35168	2.26649
AKNA	1.24228	1.03266	0.831529	1.73241	1.41336	2.14448	1.89314	1.87543	2.02818	1.69631	2.44082	1.00434	1.08149
AKNAD1	0	0	0	0	0.173202	0	0	0	0	0	0	0	0
AKR1A1	5.28399	5.21283	4.8102	5.40121	6.05752	5.91466	5.9591	6.01036	6.11885	5.50491	5.69785	6.05928	4.69391
AKR1B1	4.90148	4.80539	4.24744	7.36065	7.1246	7.09414	7.38584	7.3175	7.20952	5.69606	5.37616	5.67673	5.17369
AKR1B10	0	0	0	0	0	0	0	0	0	0	0.222103	0.334021	0
AKR1C1	0.692366	0	0	0	0	0	0	0	0	0	0	0	2.09496
AKR1C2	0	1.81025	0	0	0	0	0	0	0	0	0	0	0.605411
AKR1C3	0.774497	0.296795	0	0	0	0	0	1.31345	0	0	0.294995	0	0
AKR1C4	0	0	0	0	0	0	0.448322	0	0	0	0	0	0
AKR1CL1	0	0	0	0	0	0	0	0	0	0	0	0	0.67614
AKR1D1	0	0.135138	0	0.814834	0	0	0	0	0	0	0	0	0.214815
AKR1E2	0	0.221696	0	0	0	0.259846	1.33818	0	0.717738	0	0	0	0
AKR7A2	5.26693	4.61847	4.82025	4.64197	4.09491	4.48244	5.41129	5.48103	4.46951	4.90293	4.88712	5.70303	5.25514
AKR7A2P1	0.896844	0.272837	0.961165	0	0	0	0.401423	1.59614	0	1.69247	0.696082	0	0.425914
AKR7A3	0	0	0.328295	0.76091	0	0	0.429678	0	0	0	0	0	0.455409
AKR7L	0	0	0	0	0	0	0	0	0	0	0.369435	0	0
AKT1	5.05768	4.42051	5.0977	5.7797	5.90697	5.79401	5.8084	5.5535	5.41591	5.42455	5.26538	5.62357	5.79145
AKT1S1	3.71016	3.26665	3.26547	2.80071	4.37225	3.70053	3.82801	4.01982	3.39277	3.3923	3.23362	3.61955	2.4299
AKT2	4.16155	2.37127	2.09304	2.656	2.21814	2.7631	2.2594	3.17498	2.49598	3.23648	2.43455	3.23736	2.13687
AKT3	4.82023	4.99022	4.68264	5.28495	5.44606	5.57206	5.20061	5.49759	5.3141	5.30204	5.39664	5.11141	5.16888
AKTIP	4.31944	4.19318	4.5439	4.07169	4.11052	4.41492	4.03803	4.16002	4.5972	4.26751	4.67802	4.73729	3.98488
ALAD	4.28054	3.51877	3.6677	4.00649	4.03138	3.89985	3.83343	3.97228	4.01539	4.05156	4.24745	4.35262	2.96454
ALAS1	4.84391	4.46798	4.90703	5.31857	5.74988	5.56622	5.84121	5.40658	5.32147	5.24992	4.81232	5.15908	3.38067
ALB	0.16039	0	0	0	0	0.858672	0	0.448876	0.28861	0	0	0	0.459483
ALCAM	3.32574	4.43836	3.84128	5.23837	5.47182	5.20922	5.47341	4.93043	5.17935	5.12854	5.25361	4.84439	2.78563
ALDH16A1	1.49476	1.96595	2.22335	3.04401	1.91715	2.77503	3.02166	2.19565	2.61843	2.02849	2.23686	2.4876	2.37326
ALDH18A1	4.73726	4.64676	4.9039	4.88021	4.74573	4.82006	4.87609	4.59704	4.68259	4.78917	4.53817	4.64867	4.46168
ALDH1A1	4.14975	4.65015	4.47606	3.81056	3.20592	3.07344	3.46544	2.6233	3.09119	3.06174	3.397	2.66707	3.21952
ALDH1A2	0.110825	0	0.34026	1.06019	0	0	0	0	0.379607	0.220713	0	0.164083	0
ALDH1A3	7.61049	7.76741	8.12729	3.64989	3.60069	3.92555	3.97162	3.41713	3.22849	5.14448	5.38364	5.54892	2.8854
ALDH1B1	4.45954	4.40475	4.89639	5.78884	6.14993	6.12598	5.89561	6.08425	5.89835	4.69044	4.63534	3.80259	2.30253
ALDH1L1	0	0	0	0	0	0	0	0	0	0.594487	0	0	0
ALDH1L2	1.98368	2.15603	1.84722	1.10083	0.671178	1.41534	0.663292	1.64375	1.51506	1.80656	1.77491	1.66328	1.47581
ALDH2	4.75629	5.00934	5.05958	5.97093	5.86559	5.8118	6.01219	5.8877	5.86644	5.28171	5.2231	4.89352	4.57331
ALDH3A1	0	0	0	0	0	0	0	0.96569	0	0	0.668735	0	0
ALDH3A2	5.85363	5.77718	5.99475	3.70933	3.35025	4.07823	4.61903	4.24323	4.33002	4.59124	4.53893	4.56554	4.05577
ALDH3B1	3.7727	3.60228	3.7465	2.44251	2.68358	2.11088	1.83319	1.75627	2.41883	2.40166	2.60044	3.08476	0.205419
ALDH4A1	3.43064	3.37958	3.51268	3.14167	3.81151	3.35229	3.49825	3.17879	2.63342	2.91342	2.69493	3.66355	2.2558
ALDH5A1	3.00839	3.83163	3.54974	0.795494	0.732793	1.45328	1.00603	0.677772	0.793316	1.07483	1.45606	1.80498	2.59457
ALDH6A1	4.00498	4.56681	4.49175	4.18378	3.83111	3.59182	3.64841	3.70741	3.58198	3.7354	3.69505	3.62596	3.78439
ALDH7A1	4.47372	4.32103	4.55629	3.58866	3.80941	3.91936	4.05984	3.9853	3.77526	3.92542	3.49242	3.74971	5.11895
ALDH8A1	0	0	0.164916	0.219925	1.11133	0	0	1.42739	0.867907	0.294638	0	0	0.607639
ALDH9A1	6.85827	7.67401	7.25546	6.84651	6.73993	6.74281	6.73955	6.8429	6.83378	6.62731	7.02805	6.59311	4.55547
ALDOA	9.77537	9.08449	9.4298	10.2215	10.2858	10.2334	10.3425	10.3925	10.1324	10.0742	9.97739	10.523	8.90318
ALDOB	0	0	0	0	0	0	0	0	0	1.00497	0	0	0.229405
ALDOC	4.63206	4.05818	4.26056	5.85496	5.95922	5.41294	5.28001	6.15009	5.31569	4.98522	5.12045	5.40412	5.34084
ALG1	2.52454	1.86401	2.05046	1.77751	1.81883	0.860138	2.42812	2.06213	2.45448	2.37548	1.85345	2.25728	0.942908
ALG10	1.44489	2.30061	1.62958	0.801549	1.16441	0.812937	1.06702	0.816754	0.826097	0.818945	0.561838	0.801046	1.20686
ALG10B	2.34911	2.16909	2.36785	1.80726	1.53946	1.49462	1.30546	1.18178	1.4037	1.55131	1.71492	0.881087	2.47584
ALG11	3.98864	4.00748	4.12294	3.92873	3.4911	3.22659	2.78415	3.07084	2.69325	3.25709	3.37775	3.29399	3.63905
ALG12	4.09084	3.94928	4.10208	3.64337	4.06516	3.55005	4.46081	3.97774	3.73265	3.45462	3.68461	4.08829	3.07203
ALG13	4.59804	4.60561	4.50656	3.902	4.32093	4.32775	4.23838	3.84044	4.24621	4.52995	4.18453	3.85427	4.45979
ALG14	1.94061	3.81637	2.64909	2.2609	1.19508	1.85305	3.77617	1.88007	2.3961	0.667437	2.74258	0.889669	3.32816
ALG1L	1.38249	0.466908	1.20478	0	0	0.547527	0.679061	0	0	0.874289	1.09923	0	2.08247
ALG1L2	0	0	0	0	0.565691	0	0	0	0	0.989558	0	0.964706	1.33029
ALG2	5.08181	4.53142	5.09353	4.39135	4.09608	4.01552	4.67075	4.41774	4.66945	4.28823	4.16696	4.22022	3.23595
ALG3	5.21725	4.71847	4.84784	5.3573	5.21635	5.6437	5.45111	5.78323	5.5561	5.4959	5.00146	5.7023	3.08965
ALG5	4.75899	5.50097	5.10069	4.84829	4.28346	4.80816	4.4632	5.02315	5.02097	4.89472	4.71165	4.82454	4.43191
ALG6	2.73937	3.73972	3.40402	0.848376	1.86209	2.1393	1.88555	2.17381	2.09824	2.51139	2.95261	2.25371	2.4826
ALG8	4.54208	5.06828	4.8002	3.99802	4.22165	5.05606	4.60754	4.26826	4.97451	4.87659	4.9692	4.20708	3.39529
ALG9	3.72556	3.18162	3.7754	3.17711	3.21595	2.94404	3.20577	3.52948	3.25199	3.44886	3.42529	2.59533	3.26357
ALK	0.740972	0.431349	1.00839	0.564274	0.309229	0.629304	0	0.4492	0.200327	0.689757	0.507359	0.921694	1.29232
ALKBH1	2.68797	2.30267	2.8372	2.16839	3.05738	1.83085	1.82529	2.85787	2.82331	2.40028	3.05429	2.62496	3.61537
ALKBH2	3.26174	2.62471	2.17752	3.67738	3.40564	3.37004	3.60195	4.29652	3.74693	3.4034	2.99628	3.17792	3.69902
ALKBH3	4.23462	3.42632	3.64081	3.90796	3.57951	2.7858	3.06164	3.44753	3.26796	3.26158	2.79494	4.40552	4.24836
ALKBH4	1.64671	2.14305	1.91604	3.02965	2.20336	2.33523	2.40119	2.40136	2.68475	2.74653	2.48445	2.07448	2.32143
ALKBH5	3.90243	3.53537	3.82697	4.12787	4.62661	4.66673	4.43204	4.13144	4.0223	4.25204	4.08327	4.85777	3.92678
ALKBH6	1.81128	1.65599	0.782248	2.55816	3.621	2.31275	3.00413	3.89343	3.46034	2.55485	2.28893	2.38896	2.05611
ALKBH7	4.47251	3.85284	4.34279	3.94385	4.52651	4.26655	4.96738	4.15002	4.09622	3.67308	4.14071	3.82855	3.97037
ALKBH8	2.10005	3.49297	1.88346	0.88297	0.883495	1.36411	1.55152	1.10411	1.193	1.61084	1.93515	0.806383	1.83703
ALMS1	2.83747	3.28869	3.28806	2.95125	3.01002	3.32899	2.71565	2.31991	2.50652	2.99012	2.69592	2.19479	4.0688
ALMS1P	0.230096	1.12003	0	0	0	1.37497	0.598611	0	0	0.441624	0.414273	0	0.869424
ALOX12	0	0.148821	0	0	0	0	0	0	0.704908	0	0	0	0.438968
ALOX12B	0	0.384759	0	0.210929	0	0	0	0	0	0.148162	0	0	0.414952
ALOX12P2	0	0	0	0	0.47549	0.199925	0	0	0	0	0	0	0
ALOX15	0.47206	0.462287	0.147051	0.196506	0	0.416599	0	0	0	0	0.129008	0.790503	0.54898
ALOX15B	0	0	0	0	0	0	0.390917	0	0	0	0	0	0
ALOX5	1.87025	1.25996	0.747883	2.60425	4.10727	3.49153	3.1997	3.6322	3.05536	2.7912	2.89063	2.4908	0
ALOX5AP	0	0.412036	0	1.3408	1.36277	1.13293	1.35067	1.67344	3.13508	1.48168	1.21173	0.603039	1.52685
ALOXE3	0.636123	0	0.12153	0	0	0	0.666441	0	0	0.208444	0	0	0
ALPK1	1.90084	2.584	1.90091	3.0032	3.28796	3.08518	2.68402	2.68556	2.55933	3.0136	2.61515	2.72501	0.670381
ALPK2	1.97539	1.38972	1.5438	3.32818	2.8526	2.96478	2.33487	2.81249	3.01029	1.78312	1.6744	1.50197	0.895716
ALPK3	0.26412	0.091888	0.169277	0.139616	0.0943209	0	0.220727	0.0959001	0.325041	0	0	0.182523	0.918827
ALPL	0.423656	0	0.171168	0	0.426981	0.336095	0	0	0	0.668081	0	0	0
ALPP	0	0.12163	0	0	0	0.272379	0	0	0.22622	0.12864	0	0	0
ALPPL2	0	0	0	0	0	0	0	0	0	0	0	0	0.223067
ALS2	4.06377	4.57505	4.67837	4.13646	4.04673	4.31318	4.1965	3.99007	3.60368	4.23218	4.06747	4.15488	3.83483
ALS2CL	0.547044	0.104492	0.0789813	0.689328	1.26024	0.951443	0.935021	0.96408	1.01	0.0735879	0.258401	0	0.689697
ALS2CR11	0.383564	0	0	0	0.301549	1.69855	0.0901498	0	0.3175	0.182803	0	0	1.14759
ALS2CR12	1.16593	0.343392	0	0	0	1.08064	0.269349	0	0.604366	0.778608	0.340758	0	0.911848
ALS2CR8	2.1449	2.44468	2.13094	1.8877	1.85854	1.55913	1.8654	1.13092	1.58494	1.71977	1.20717	1.41886	2.79257
ALX3	0	0.242685	1.71854	0.359649	0.3634	0	1.0881	1.74993	0.775479	1.46656	0.627971	0.650346	0.929617
ALX4	0.898751	0	0	0	0	0	0	0	0	0	0.179357	0	0
AMACR	2.20154	3.19286	3.03389	3.06947	2.6658	3.27328	2.86558	2.57725	2.25927	2.84394	1.39387	2.62546	1.56948
AMBN	0	0	0.378311	0	0	0	0	0	0.328057	0	0	0	0.518514
AMBP	0	0	0	0	0	0	0	0	0	0	0	0	0.392279
AMBRA1	3.52163	3.46953	3.32403	4.04403	4.1756	3.97587	4.06711	3.8266	3.22336	3.31447	3.58892	3.9238	3.51918
1	5.42276	5.81768	5.84959	4.15466	4.3659	3.90799	4.23304	4.28833	4.15835	4.31464	4.67209	4.49616	4.14069
AMDHD1	0.457494	0	0	0.458642	0	0	0	0	0	0	0	0	0
AMDHD2	2.96398	2.67112	2.98554	2.29858	1.96521	1.68275	0.830393	1.66723	0.988771	2.20562	2.28047	2.45004	2.44597
AMFR	6.25767	5.48896	6.0744	5.94449	6.24012	6.01204	5.90781	5.94883	5.63368	6.00362	5.8857	6.12323	5.4475
AMH	0.179547	0.927899	0.370801	0	1.13991	0	0.478953	0.86689	0.321384	0.185508	0.173518	1.58353	2.69921
AMHR2	0.433644	0.226432	0	0	0	0.222955	0	0	0	0.446913	0	0	0
AMICA1	0.631029	0	0.933321	0	0	0	0	0	0	0	0	0	0
AMIGO1	1.73554	1.99812	1.79261	1.54346	1.83389	1.97482	0.958515	2.09898	0.676754	1.77069	1.1556	2.72006	2.01453
AMIGO2	3.96337	4.29406	3.91507	4.86033	4.21201	4.56228	4.40814	4.71302	4.31084	3.70099	4.42751	4.02092	2.79045
AMIGO3	2.24076	1.78847	2.1263	1.12239	1.36402	0.378331	1.88759	1.05181	1.64295	1.11517	1.42033	1.03262	2.47553
AMMECR1	3.37418	3.89609	4.00015	3.09422	2.70963	3.02752	2.77471	2.85484	3.22177	2.78534	2.7823	1.8342	1.97493
AMMECR1L	2.76986	2.74425	3.09681	2.83121	3.38701	3.33317	3.32593	3.52126	3.58197	3.27822	3.67878	3.30637	3.41011
AMN	0	0.427751	0.258439	0	0	0.495962	1.21671	0	0	0	0	0	0
AMN1	2.57771	2.20062	2.79085	0.46794	2.28033	1.86553	2.25864	2.05887	2.04242	2.17787	2.79928	1.448	2.50431
AMOT	3.46547	4.52746	4.05791	3.52674	4.49031	3.16808	4.40565	3.74557	3.957	3.41755	4.17244	2.74025	3.20034
AMOTL1	5.34433	5.39621	5.73796	5.07516	5.02176	5.17114	4.78823	4.86119	4.57795	5.25261	5.18225	5.22309	3.39296
AMOTL2	5.48491	5.29579	5.65532	5.54623	5.82593	5.67239	5.39451	5.52328	5.0619	5.61353	5.32903	5.55624	6.20586
AMPD2	4.64673	4.43138	5.06134	5.1687	5.77623	5.48781	5.4677	5.47465	5.09376	5.09013	4.91754	5.6434	4.39381
AMPD3	0.962231	1.48243	0.406351	1.22551	1.7209	1.07073	1.42621	1.119	1.21172	0.837804	0.243339	0.562702	0.922343
AMPH	1.55393	2.61997	1.94043	1.52178	0	1.47847	0.156887	0.969579	1.0156	0.759727	1.18537	0.553193	3.85592
AMT	3.01676	1.61297	2.04316	0.990895	2.63683	1.97538	1.65366	1.18952	1.49046	1.18766	1.71385	1.83727	3.6316
AMTN	0	0	0	4.59279	3.59972	3.34371	4.19809	4.34386	4.54852	4.61287	4.46028	3.53207	0
AMY2B	1.14755	2.48943	0.48903	1.59059	0.795666	1.17694	1.39198	0	0.75416	0.323845	1.19547	0.793054	1.3508
AMZ1	0.845088	1.04141	1.00892	0.755733	0.827674	0	0.419356	0.909414	0.515026	0	0	0.425914	0
AMZ2	5.59546	6.00319	5.47261	5.0275	5.51627	5.46471	5.51093	4.9132	5.42282	5.26971	5.08229	5.64489	5.39076
AMZ2P1	1.93109	3.1639	2.99833	1.35949	2.54064	1.48203	2.06508	2.29051	2.16635	1.46605	2.76669	2.26243	1.89394
ANAPC1	3.42191	3.75768	3.64651	3.24641	2.80516	2.81021	2.98362	3.04425	2.62607	2.9279	2.95742	3.17731	3.16035
ANAPC10	3.62021	4.33074	2.79391	2.8971	3.5896	3.35248	3.75771	2.15883	4.00269	3.21877	3.63512	3.76209	4.2467
ANAPC11	4.57086	4.6188	4.87634	5.40606	5.35584	5.35221	5.71378	5.85911	5.56244	5.31859	5.10179	5.52562	5.50439
ANAPC13	6.18088	7.16236	6.04232	4.13119	4.20659	4.22749	3.50996	3.95034	5.3678	4.76391	5.50002	4.78001	5.03834
ANAPC16	4.41035	3.89298	3.87281	3.99824	3.70888	3.96437	3.73563	3.29196	4.20133	3.7937	3.84248	3.01301	3.82996
ANAPC2	4.2243	4.13041	4.2574	3.72017	3.8174	3.78142	3.89152	3.72394	3.33025	3.60262	3.28342	4.53509	3.84218
ANAPC4	3.18132	4.02476	4.23197	2.02828	2.58604	2.26683	3.27192	2.46459	3.34496	2.66345	3.04223	1.8638	3.64128
ANAPC5	5.73965	5.20019	5.71281	5.85145	5.59711	5.81025	6.09959	5.95504	5.7779	5.6338	5.74435	5.62122	5.92605
ANAPC7	5.371	4.99218	5.08857	3.71539	3.96757	4.58133	4.47811	4.21592	4.31823	4.25643	4.33758	4.53354	4.75192
ANG	3.3325	3.5007	2.78276	3.16526	3.71354	2.18019	0.748139	3.10702	3.12056	3.01596	3.32853	3.79822	0
ANGEL1	2.33552	2.27539	2.57961	2.69417	3.34883	3.35006	3.09537	3.71411	2.83342	2.78719	2.87916	2.77198	2.20785
ANGEL2	3.51085	3.37022	3.62416	2.63657	2.06361	2.4694	2.57344	1.87243	2.28119	2.72955	2.86146	2.65224	3.2754
ANGPT1	0	0	0	0	0.121322	0	0	0	0	0	0.0788484	0	0
ANGPT2	0.423688	0	0.148689	0.102735	0.102732	0.29287	0.784769	0.790242	0.243567	0.0710155	0.30617	0.102472	0.892118
ANGPTL1	0.65426	0.189388	1.02572	0	0	0	0.39959	0.735779	0.182949	0.375145	0	0	4.84249
ANGPTL2	5.13301	4.68415	4.80556	4.2367	4.27944	4.43336	4.12649	4.2512	3.70864	5.07503	5.11386	5.17453	1.01566
ANGPTL3	0	1.49864	0	0	0	0	0	0	0	0.829228	0	0	0
ANGPTL4	1.84592	1.55034	1.26765	4.97083	4.67876	4.97018	5.50907	5.50675	4.74002	3.99312	3.96917	4.51949	1.23529
ANGPTL5	0	0.14817	0	0	0	0	0	0	0	0	0	0	0.43721
ANGPTL6	2.46239	0.771542	1.19279	1.9415	2.37451	2.32914	2.86219	2.46664	1.79303	1.70499	2.12608	1.46144	0.762215
ANGPTL7	4.98144	4.59927	4.81066	9.3238	9.49842	9.61786	9.18588	9.3984	9.18109	8.0867	7.85291	7.28603	1.09096
ANK1	1.09878	1.1824	1.71139	0	0.194105	0.150331	0.290163	0	0	0.599542	0.387291	0.417191	2.44273
ANK2	4.04456	4.56535	4.46234	3.88902	3.76132	4.13892	3.35755	3.22289	3.41718	4.42532	3.97953	4.09371	5.45159
ANK3	4.36878	4.51738	4.60066	3.49793	3.87764	4.21933	3.41957	3.51458	3.88663	4.21732	4.01408	3.98459	4.05072
ANKAR	0.798518	0.738293	0.762016	0.119078	0.600673	0.336225	0.669196	0	0.280314	0.37218	0.220758	0	1.53874
ANKDD1A	3.04529	2.54421	2.81566	2.60954	2.90472	2.34731	2.64599	2.88331	2.19334	2.46548	2.62873	2.99359	2.4168
ANKDD1B	0	0	0	0	0	0.954336	0.381777	0	0	0	0.257496	0	0.980601
ANKFY1	5.0773	4.80285	5.10226	4.4868	4.38786	4.24368	4.15779	3.96101	3.93481	4.6693	4.52797	4.58716	4.3586
ANKH	2.86934	3.23114	3.45462	2.13737	2.68449	2.87052	2.70834	2.28336	2.1867	2.97592	3.06045	2.61972	3.8243
ANKHD1	5.01989	5.60305	5.23563	4.13516	4.16941	4.30434	3.75794	4.53065	4.28533	4.8117	4.67631	4.12461	5.14428
ANKHD1-EIF4EBP3	3.74257	1.35224	2.20587	3.75688	3.90161	3.42802	4.14139	2.2933	2.96664	3.68098	3.22219	4.44511	2.01612
ANKIB1	4.80115	5.15304	4.98064	4.74367	4.93186	4.8373	4.74586	4.72082	5.01868	5.12293	5.13497	4.78794	4.20289
ANKK1	0.269355	0	0.155428	0.826534	0	0.670586	0	1.37339	0.255021	0.968099	1.47771	0.695126	0.57636
ANKLE1	0.710793	0.208582	0.339263	0.444184	0.445068	0.544959	0.161	0.577704	0.536053	0.114211	0.107041	0.678364	0.917394
ANKLE2	4.00307	3.95424	4.20264	5.42912	5.73902	5.49952	5.21835	5.54619	5.53401	5.15215	4.75653	4.43641	4.14644
ANKMY1	0.55933	0.622901	1.26443	0.400378	0	1.54193	1.46272	0.990702	0	1.24495	0.38694	0.40062	1.00525
ANKMY2	4.37914	5.09021	4.33101	3.19481	3.7733	3.71447	3.07491	3.04959	3.32784	3.76331	3.63751	3.78441	3.63224
ANKRA2	3.45958	3.6573	3.72998	2.87707	3.83942	3.49558	4.00276	3.42308	3.54418	3.52094	3.48976	3.30732	3.01966
ANKRD1	0	0.179024	0	2.45724	3.59742	3.16753	3.81942	4.2599	3.6741	1.93095	2.70064	0.49505	1.05869
ANKRD10	4.46362	4.71936	4.47582	5.5628	5.72868	5.41981	5.20688	5.24946	5.53623	4.86826	4.90963	4.51128	5.59395
ANKRD10-IT1	3.84892	4.51959	3.99698	3.58233	2.56359	3.60954	3.98286	3.18954	2.55556	2.94871	3.48085	2.96933	4.39167
ANKRD11	4.39608	4.31007	4.0777	4.44438	4.37084	4.12451	4.18047	4.56979	4.67222	4.47356	4.4682	4.54778	4.71196
ANKRD12	2.52667	4.16289	3.38137	2.36226	2.8778	3.07869	3.12225	2.85912	3.3235	2.88537	3.24016	2.53851	3.48765
ANKRD13A	3.84644	4.67513	4.13194	4.7707	4.65373	4.68312	4.78443	4.60741	4.53514	3.95632	4.51466	4.14448	4.10393
ANKRD13B	2.05315	2.10931	2.2255	2.10193	2.22267	2.65767	2.30863	2.24758	2.82561	2.54827	2.15021	2.18065	3.84799
ANKRD13C	2.92919	3.3972	3.44694	2.70236	2.3538	2.19851	1.79403	2.61738	2.44962	2.75694	3.27364	2.72755	2.52468
ANKRD13D	2.6639	2.3184	1.85176	3.11375	3.18257	3.44267	2.47405	2.49202	2.87009	2.11813	2.4728	3.71812	3.3085
ANKRD16	2.6809	2.13868	1.97151	2.45379	1.57792	2.81475	1.66698	1.65443	1.40899	1.70275	0.968646	1.79491	2.63291
ANKRD17	5.46382	5.47828	5.62499	5.17248	5.31849	5.51325	5.06007	5.1911	5.17316	5.57476	5.22859	5.49821	4.7518
ANKRD18A	1.89245	2.53017	1.80208	2.54048	2.592	2.92055	2.07663	2.54127	1.88154	2.32224	2.48475	1.45399	1.55944
ANKRD19P	0.542864	0.152231	0	0	0.602791	0.178464	0.225994	1.64452	0.281104	0.306254	1.28309	0	0.241412
ANKRD2	0	0.266784	0.299784	1.17363	0	0	0	0	0.84021	0	0	0	0
ANKRD20A2	0.100961	0	0	0	0	0	0	0	0	0	0	0	0
ANKRD20A3	0	0.391554	0	0	0	0	0	0.479031	0	0	0	0	1.15058
ANKRD20A4	0	0	0	0	0	0.222711	0	0	0.34798	0	0	0	0.29966
ANKRD20A5P	2.00375	1.41852	0.542223	0.696414	0.271549	0.211447	0	0.276772	0.471893	0.359827	0.789794	0.389257	0.818884
ANKRD20A8P	0.0964662	0.183041	0.386682	0.273845	0	0	0.140847	0	0.334238	0.099735	0.342389	0	0.825559
ANKRD20A9P	0.979756	1.75857	1.09954	0.993614	0.95516	0.815975	0.631539	1.07128	0.983824	0.960783	0.814504	1.0036	2.37152
ANKRD22	0	0	0	0.468013	0	0.10177	0	0.257915	0.162782	0	0	0	0
ANKRD23	0.854032	2.05343	0.153017	0	1.78435	0.764155	0.9252	0.955023	0.964113	0.143392	0.664738	0	1.4704
ANKRD24	0.859954	0.0859032	0.354801	0.250478	0.464172	0.28329	0	0	0.960164	0.474385	0.382574	0.813007	1.26317
ANKRD26	2.44369	3.69589	2.71271	2.144	2.10596	2.34316	1.92764	1.88468	2.39407	1.80157	2.74886	1.49241	2.58365
ANKRD26P1	0	0	0	0	0	0	0	0.169538	0	0	0	0	0
ANKRD26P3	0	0.180312	0	0	0	0	0	0.275399	0	0	0	0	0.520279
ANKRD27	3.0678	3.57646	3.45561	3.26523	3.04476	3.59953	3.25167	3.05504	3.24847	3.20586	3.13962	3.2621	2.11364
ANKRD28	4.9903	5.65461	5.53935	4.55374	4.44199	4.59677	4.35879	4.48411	4.31051	5.43437	5.2384	5.26196	3.49568
ANKRD29	2.1261	1.48998	1.41697	2.1108	1.15678	1.22519	1.35094	0	1.06545	1.05748	1.69627	0.765295	0
ANKRD30A	0	0	0	0	0	0	0	0	0	0	0	0.119104	0.24116
ANKRD30B	2.34213	3.77646	2.72589	1.68594	0.578058	1.46117	0.716907	1.32655	1.98834	2.47249	3.12652	1.56856	1.44987
ANKRD30BL	3.81097	3.3734	3.4758	4.80084	4.26601	4.37776	3.63939	4.19228	3.84509	2.75007	3.12119	3.35236	4.82713
ANKRD30BP2	0	0	0.114808	0.420026	0.645528	0	0	0.299376	0	0.207109	0.194552	0	0.777145
ANKRD31	0.537506	0	0.126208	0	0	0.130562	0	0	0	0.59427	0.30906	0.0867378	0
ANKRD32	2.08873	3.31687	2.2744	1.1405	1.85319	1.25024	1.74986	1.01868	1.39361	1.98383	2.57341	1.80944	3.74355
ANKRD33	0.384664	0	0.22486	0	0.300146	0	0	0	0	0	0.372149	0.546203	0.31449
ANKRD33B	0.815428	0.523321	0.690221	2.26761	1.90146	2.01942	1.80074	2.02381	1.36835	1.21946	1.27788	0.775919	3.02674
ANKRD34A	0	0	0.39243	0	0.615642	0	0.701186	0	0.613829	0.522855	0.422781	0.398754	0.534858
ANKRD34B	0	0	0	0	0	0	0	0	0	0	0.0870727	0	0
ANKRD34C	0	0.443176	0.140287	0	0.0968174	0	0	0	0.230192	0	0.73744	0	0.101891
ANKRD35	0	0	0	0	0.156877	0	0	0	0	0	0	0.156403	0.312831
ANKRD36	2.06917	2.29523	1.29312	1.60069	1.13385	1.18591	1.52169	1.06703	1.55345	1.35159	1.50479	0.965936	3.5797
ANKRD36B	0.870227	1.34614	1.28052	1.00246	0.170312	1.10198	1.07333	0.712237	1.11847	0.598484	0.750805	0.700463	2.95188
ANKRD36BP1	1.52683	1.50006	0.713259	1.33431	2.09976	0.222554	1.32507	1.48596	1.06336	0.535641	0.87718	0.726055	1.62148
ANKRD36BP2	0	0.385197	0.231359	0	0	0	0	0	0	0	0.541295	0	0.810566
ANKRD37	1.41268	1.18407	1.49026	1.56872	2.32998	2.75141	3.57557	0	2.97455	2.45396	2.35456	2.8045	1.6404
ANKRD39	2.79339	2.58513	2.6579	0.599627	2.38632	3.23638	2.63539	3.29838	2.30057	2.68379	1.73249	3.51964	1.91764
ANKRD40	3.21381	3.7142	3.43432	3.05504	3.35563	3.10404	3.7594	3.28868	3.64455	3.41023	3.16384	2.95385	3.05769
ANKRD42	1.74049	1.31584	2.16928	2.07802	1.91596	2.38569	1.56772	1.68209	2.67132	1.9031	1.98228	2.02507	1.29944
ANKRD43	1.07411	1.32949	0.926396	0.531422	0.832504	0.226522	0.40916	0.296184	0	0.687286	0.835736	0.637793	0.556061
ANKRD44	1.1748	1.5993	0.582103	1.79227	2.6648	2.65304	2.02362	1.80819	2.35946	2.47957	2.35687	2.57564	2.02248
ANKRD45	2.04023	2.17386	1.84351	0.371138	1.80869	0.418511	0.657659	0.380105	1.30237	1.59178	0.555981	0.371183	0.94935
ANKRD46	3.8121	4.22783	4.16596	2.81637	3.84793	3.63121	3.00942	3.43479	3.23696	3.75921	3.29711	3.41915	4.32374
ANKRD49	2.60646	3.711	3.2619	2.3322	2.14552	2.03426	2.86838	1.67749	1.97377	2.26496	3.28118	2.75521	3.41875
ANKRD5	1.62752	0.893198	1.03489	1.15237	1.15336	2.09294	1.20137	0.700406	0.918026	1.2177	1.12113	0.384185	2.46389
ANKRD50	3.83842	4.66816	4.47623	4.12629	4.33006	4.23243	4.14791	4.0816	4.11173	4.38143	4.58254	4.35854	4.07669
ANKRD52	2.30276	1.70049	1.81734	2.99934	2.02993	2.43555	2.30487	2.42206	2.82513	1.67658	1.76162	1.79871	0.893837
ANKRD53	0	0	0	0	0	0	0	0	0	0.18793	0.446837	0	1.48554
ANKRD54	4.25226	3.32358	3.7077	4.53159	2.83976	3.97873	3.40694	3.49447	3.74964	3.44284	3.33315	4.34376	3.50011
ANKRD55	0	0	0	0	0	0	0	0.405121	0.479201	0	0	0	0.415268
ANKRD56	0.694271	0.756826	0.753428	0.180443	0.849476	0	0	0.348658	0	0	0.751171	0.340678	0.190094
ANKRD57	3.09338	3.46141	3.18335	2.36565	2.89432	2.79935	2.86849	2.31838	3.35546	3.13728	2.08221	1.47884	2.49492
ANKRD58	0	0.224639	0.46788	1.35743	0	0	0	0	0	0	0	0	0
ANKRD6	2.49776	2.9902	2.98749	2.47601	2.12932	2.05858	1.84252	2.15439	2.11566	2.69135	3.04756	2.25836	2.2577
ANKRD62	0.0920337	0.0927423	0.197161	0.136957	0	0	0	0	0	0.0951559	0.327923	0	0.506246
ANKRD62P1-PARP4P3	0.624309	0.4327	0	0	0	0	0	0.644509	0	0.247223	0.429785	0.346756	0.897724
ANKRD63	0	0	0	0	0	0	0	0	0	0	0	0	0.496018
ANKRD64	1.82602	1.58075	1.90581	1.34395	0.911215	0.505351	0.897599	0.535835	1.15953	2.0309	1.42756	1.90435	1.78094
ANKRD7	0	0	0	0	0	0	0	0.725976	0	0.282809	0	0	0
ANKRD9	2.07649	1.9842	2.35268	2.33949	2.93848	3.2608	3.46895	3.15697	2.75185	3.03398	2.09039	4.34909	2.25694
ANKS1A	3.11606	3.01821	3.46188	3.68458	3.78517	4.02468	3.66158	3.72738	3.47693	3.84981	3.6067	3.87172	3.53899
ANKS1B	1.04818	1.41141	0.883877	0.785443	1.05166	0.691938	2.01623	1.06627	1.70422	1.30303	1.47751	0.756778	2.94711
ANKS3	2.30673	1.43009	2.45907	2.27043	2.2735	2.16408	2.09877	2.50752	2.17006	1.91184	1.64646	3.11979	3.30793
ANKS4B	0.438453	0.333533	0	0.342485	0	0.779692	0.610664	0.632104	0.739191	0.24345	0	0.342366	1.57663
ANKS6	3.43131	2.60202	3.06585	3.79191	3.75676	3.86023	3.48048	3.68896	2.94409	3.69071	3.24224	3.32239	2.02844
ANKUB1	0.883944	0.27033	0	0	0	0	0	0	0.261919	0.149782	0	0.213295	0.22471
ANKZF1	3.28696	2.90863	2.54944	4.42162	4.82323	4.53148	4.91929	4.32748	3.76277	3.62487	3.66543	4.2303	3.67918
ANLN	0.997511	1.8145	2.26112	0.965391	1.13139	0.682716	0.829852	1.09311	1.06208	1.0976	1.62513	0.212063	3.45396
ANO1	0	0	0	0	0	0	0	0	0	0.147562	0.0955345	0	4.10949
ANO1-AS2	0	0	0	0	0	0	0	0	0	0.393006	0	0	0.972723
ANO10	4.64589	3.90245	4.81605	4.98292	4.51175	4.84961	4.56679	4.13794	4.68709	4.78604	4.22739	4.41707	4.27703
ANO2	1.01675	0.737554	0.295675	0.867855	0.695578	0.837532	0.490256	0	0.470744	1.90843	0.894444	1.79522	2.42048
ANO3	0.460306	0.653673	1.08146	0.396484	0	0.519731	0	0.717159	0.558325	0	0	0.249925	0.5523
ANO4	0.385053	0	0.347245	0	0	0	0.62694	0.249744	0.299477	1.36911	0.724253	0.872636	1.56178
ANO5	2.33363	3.44015	3.09758	1.48426	2.49963	1.93488	1.31216	1.44056	1.13007	1.48705	2.37071	0.879416	0.558975
ANO6	4.45245	4.52574	4.40334	6.41426	6.25743	6.17947	5.97151	6.02865	6.00758	5.95075	5.72818	4.97733	3.37965
ANO7	0	0	0.346617	0.547655	1.13835	0.644785	0.538679	1.09197	1.1051	0.590304	0.773889	0.718102	0.134102
ANO8	0.313521	1.00703	0.558144	0.544888	1.45682	1.56572	1.28665	1.99972	0.937571	0.957655	1.12164	1.35441	1.96513
ANO9	0.344223	0.233154	0.583293	3.54918	3.23712	3.4657	3.31176	2.83169	2.8937	0	0	0.492032	0
ANP32A	3.77946	3.58083	3.36278	3.6814	4.00863	4.2373	3.56893	4.12513	4.26212	4.52843	3.83003	4.17924	4.41317
ANP32A-IT1	1.26464	1.41986	1.35482	0.957178	1.52962	0.535462	1.56807	0.973976	1.02014	0.569468	1.03974	0.304657	1.90102
ANP32B	5.27309	5.93851	5.35171	6.12861	6.0336	5.91416	6.07472	6.13099	6.57902	5.62537	5.70933	5.36777	5.83908
ANP32D	0	0	1.20505	0	0	0	0	0	0	0	0	0	0
ANP32E	4.47422	4.56958	4.7171	4.19597	4.54466	4.40403	4.72366	4.39744	4.90952	4.32868	4.48825	4.50074	5.18706
ANPEP	0	0	0	0	0	0	0	0	0	0	0	0.143982	0.151806
ANTXR1	5.07827	5.7966	5.6462	6.66518	6.64758	6.79341	6.29914	6.37408	6.60979	5.83096	5.73638	5.60132	4.14593
ANTXR2	1.28367	1.80161	1.1316	1.38947	1.34384	2.00905	2.51336	1.79546	1.44752	1.6707	1.14301	1.9484	3.03774
ANTXRL	0	0	0	0	0	0	0	0.472717	0	0	0	0	0
ANUBL1	1.96077	2.81485	2.63415	2.33375	2.10877	2.25923	1.39154	2.60288	2.13393	2.82241	2.75425	3.17304	2.42312
ANXA1	6.41906	5.55674	5.72017	6.1919	5.62299	5.2015	6.14336	5.83685	6.40087	5.18308	5.52823	5.51234	2.18225
ANXA10	0	0.248206	0	0	0.911502	0	0	0	0	0.264111	0	0	0
ANXA11	5.81684	5.31853	5.61288	5.93721	6.30883	6.14288	6.16016	6.3046	5.9514	5.86041	5.62583	6.11392	2.37762
ANXA13	0	0	0.703747	0	0	0	0	0	1.28246	0	0	0	0
ANXA2	8.4206	7.71845	7.90054	9.56547	9.42024	9.47022	9.60943	9.87701	9.8	9.61065	9.52479	9.44843	4.32629
ANXA2P1	0	0	0	0	0	0	0	0	0	0	0	0.711431	0
ANXA2P2	3.49287	2.74232	3.55904	4.2417	5.04671	4.49898	4.62763	4.37947	4.37111	4.7668	4.7069	4.52323	1.25776
ANXA3	5.16657	5.10284	5.24039	6.10103	6.58716	6.19787	6.19835	6.2656	6.40331	5.86603	5.49428	4.35686	0
ANXA4	4.7636	4.75245	4.34658	5.59085	5.40873	5.50179	5.59477	5.18694	5.54742	5.95075	5.90365	5.17529	1.57403
ANXA5	8.57507	8.57938	8.44346	9.82537	9.75551	9.83327	9.79956	9.98015	9.98847	9.61634	9.52496	9.27483	6.66092
ANXA6	5.48401	3.09748	3.26144	2.17995	2.80535	2.74634	3.47893	2.99445	2.56547	3.34096	3.08525	3.17169	2.23434
ANXA7	5.31803	4.66875	5.16117	5.30407	5.65187	5.5183	5.63033	5.91392	5.75798	5.20022	5.3883	5.49213	4.02302
ANXA8L1	0.350286	0	0.203979	0.270814	0	0	0	0	0	0	0	0	0
ANXA8L2	0	0	0	0	0.262173	0.382383	0	0	0	0	0	0	0
ANXA9	1.12967	0.657304	0.577251	0	1.08683	1.345	0.527474	1.51028	1.26165	0	0.515218	0.291264	0.559318
AOC2	0.370241	0	0.291093	0.815655	0.687599	0.158674	0	0	0	0	0	0.542216	2.32814
AOC3	0	0	0.0972092	0.130668	0	0.445315	0.128235	0	0.161167	0	0	0.250012	0.848095
AOC4	0	0.170121	0	0	0	0	0	0.484949	0	0.736179	0	0	0
AOX1	0.972263	0.673704	0.883737	1.65342	1.75499	1.71288	2.44032	0.832905	1.33771	1.14088	0.622868	1.61514	0.719148
AOX2P	0	0	0	0	0	0	0	0	0	0	0	0.140559	0.148204
AP1AR	3.85107	4.68653	4.37319	2.75627	3.67986	3.1123	3.04271	2.19259	3.79603	3.42499	3.44196	2.63666	4.07476
AP1B1	4.36859	4.06545	4.71752	4.663	4.89993	5.02591	4.98988	5.04286	4.45432	4.85284	4.7778	4.97307	4.74928
AP1G1	4.63999	5.62999	5.36453	4.43287	4.42004	4.83305	4.56388	4.23136	4.45593	5.0204	4.9858	4.60621	4.18144
AP1G2	3.84584	3.36357	3.63875	4.24925	3.71098	4.60892	4.2367	4.02608	4.09367	4.03	3.94616	4.20709	4.04156
AP1M1	5.20192	4.72588	4.89185	5.26668	5.25478	5.48438	4.95437	5.33939	4.70191	5.07026	4.92495	5.56855	4.74522
AP1M2	1.16644	0.380846	1.44203	1.51977	1.84421	1.95168	1.72786	0.97735	1.11847	1.38457	0.9251	0.954008	0
AP1S1	1.57913	0	0	1.40498	0.738843	1.71755	0	1.2529	1.41184	1.10026	0.277135	0.413817	0.768897
AP1S2	5.41261	6.34846	6.13356	4.86689	5.15496	5.02545	5.13503	4.60326	5.45517	5.31313	5.86353	5.29069	5.30418
AP1S3	1.29339	2.37802	0.986946	0.652957	1.58743	0.848464	0.726675	1.35577	0.777062	1.5329	0.513809	1.38876	1.54217
AP2A1	4.20536	3.96256	4.60035	5.61818	5.27637	5.43077	5.33318	5.14732	4.64791	5.23193	4.8559	5.61634	4.40959
AP2A2	4.29471	3.64296	3.52855	4.21697	4.13221	3.84958	3.949	3.99615	3.88713	3.98374	3.81195	3.79059	4.80973
AP2B1	5.11714	3.63992	3.7934	4.56421	4.38523	4.45499	4.28151	4.27054	4.48804	4.51605	4.24536	4.29777	3.38396
AP2M1	8.28083	7.74095	8.08669	8.86813	8.85926	8.79049	8.84988	8.93875	8.55977	8.91716	8.60757	9.10104	7.16232
AP2S1	4.54247	4.10706	4.2448	5.48898	5.55851	5.3538	5.68789	5.47853	5.66688	5.19398	5.01391	5.63996	4.25114
AP3B1	4.62615	5.18101	4.77685	4.44551	4.54485	4.6038	4.47451	4.50641	4.49948	5.02133	4.89353	4.22404	3.64647
AP3B2	0.809855	0.342385	0.204339	0.271356	0.390483	0.306738	0.774547	1.31105	0.331247	1.70817	1.13311	0.785	3.37743
AP3D1	6.04082	5.56226	5.84202	5.89898	5.74467	5.75413	5.68257	5.68231	5.46096	6.06312	5.72065	6.34297	5.12238
AP3M1	4.46337	5.10662	4.76849	3.77246	3.84029	3.4944	3.48999	3.54303	3.90125	4.16704	4.5745	3.78488	4.88948
AP3M2	3.53895	3.23177	3.2392	2.4503	2.94638	3.31134	3.14164	3.03161	3.55361	2.94476	3.05119	3.02011	3.73937
AP3S1	5.47944	6.03237	6.11188	5.65746	5.04468	5.08956	5.64492	5.73509	5.52899	5.64661	5.71778	4.94418	5.73136
AP3S2	0.865238	0.877713	2.85772	1.68386	2.9924	2.35413	2.23151	3.28698	1.834	1.51494	2.71722	3.21136	0.000815882
AP4B1	2.57272	2.40943	2.17011	1.68769	2.27065	2.25216	2.69399	2.84872	3.36786	2.63987	2.15668	2.67768	3.78284
AP4E1	2.31896	2.18611	2.63854	1.22874	1.96612	2.27405	1.90187	2.21547	1.92114	1.96554	2.06713	1.56185	2.2003
AP4M1	2.45451	2.4947	3.03312	3.64462	3.31787	2.87394	3.2938	3.98553	3.50341	3.38265	2.94228	3.07113	3.56473
AP4S1	2.9354	4.58443	2.39109	2.70425	1.29215	1.54976	1.94523	2.3623	2.41521	0.801971	3.58467	1.90111	1.33615
APAF1	1.69768	2.43661	1.84602	1.87064	2.06226	1.99307	2.37941	1.82582	2.16628	2.17526	2.42962	1.50274	2.77104
APBA1	2.36839	2.55896	2.58849	3.34365	3.93597	3.84989	3.54496	3.45224	3.7946	3.31159	3.17117	3.06402	3.78751
APBA2	3.78282	2.82152	3.07791	4.54057	4.47505	4.42072	3.90827	3.72341	3.18725	3.85835	3.59235	3.94883	4.56765
APBA3	2.26672	1.81329	1.66777	3.82139	3.84827	3.55753	3.39189	3.29028	3.62617	2.41385	2.93459	2.83116	1.56613
APBB1	4.34209	3.9493	4.35217	4.61237	4.45355	4.60761	4.4752	4.79687	4.15805	4.63038	4.2265	4.95998	5.23756
APBB1IP	0	0	0	0	0	0	0.370528	0	0	0	0	0	0.210818
APBB2	2.53542	2.60507	2.31738	3.60673	3.38722	3.21806	3.34061	3.57594	3.73881	3.65319	3.33609	3.23571	3.87068
APBB3	3.02768	2.25203	2.81044	2.55511	1.86479	2.75485	2.83014	1.88858	2.31948	2.23368	2.5392	2.73074	4.39931
APC	7.57136	8.24582	7.99949	5.34723	5.54952	5.74214	4.9763	5.33252	5.01664	7.27273	7.36781	6.87731	4.25407
APC2	0.566446	0.625721	0.763149	0.790385	0.368587	0.66245	0.476916	0.289392	0.583985	0.606454	0.898414	1.27279	3.98979
APCDD1	2.31334	1.42657	1.08976	0.54629	0	0.304246	0.811902	0.395677	0.821434	0.706944	0.478703	0.386272	1.71069
APCDD1L	2.44719	1.70315	2.07188	5.57563	5.52552	5.51132	6.07284	5.88731	5.87441	5.00338	4.80171	5.14818	2.1442
APEH	5.53545	4.60247	5.03485	5.20366	5.27903	5.45278	5.5159	5.64921	5.33907	5.35324	5.15415	5.54745	4.54407
APEX1	6.2071	5.93434	6.23736	6.69676	6.36926	6.597	6.66652	7.0227	6.97205	6.68072	6.50034	6.74064	6.89673
APEX2	2.62135	2.82114	2.83719	2.70115	3.71277	3.63345	2.81638	3.81438	3.34931	3.96374	3.68913	4.13351	3.06215
APH1A	4.51528	3.87239	3.31873	4.80884	5.17344	4.52088	5.5378	4.94855	4.79252	3.54165	4.22671	3.99884	4.34073
APH1B	1.99152	2.80185	2.68032	1.99919	2.64893	2.20257	2.70344	2.83324	2.02053	2.51711	2.25778	2.52927	2.50979
API5	5.34559	5.65029	5.60925	4.4452	4.59583	4.90229	4.36199	4.06651	4.57006	4.9067	5.1454	4.41593	5.02863
APIP	3.61083	3.96156	3.21562	3.57591	3.92701	3.97805	3.767	3.64113	4.00527	3.14163	3.84623	3.70581	4.18147
APITD1	2.34475	3.09812	3.31334	2.98335	3.31122	2.27734	1.8519	2.95511	3.14647	2.82907	3.45983	2.85009	3.43634
APITD1-CORT	0.335074	1.02455	0.46622	0	3.35e-13	2.11e-13	1.62115	0	0.558002	0.000397975	0	0.000101303	2.38645
APLF	0.839103	1.31002	0.908396	0.921845	0.582574	1.33162	1.89909	1.27631	1.38474	2.18224	1.47665	0.760838	1.89802
APLN	0	0.208134	0.435802	0	0.678879	0	0	0.796579	0	0	0	0.309842	0.172055
APLNR	0	0	0	0	0	0	0	0	0	0	0	0	0.699997
APLP1	6.80829	5.86224	6.58272	5.02726	5.3117	5.10611	4.93347	4.97917	4.85914	5.69569	5.81543	6.48234	6.31282
APLP2	8.48623	8.28672	8.4214	8.46578	8.5476	8.51	8.61573	8.63541	8.65207	8.46795	8.47243	8.53026	6.45401
APOA1	0	0	0	1.02507	0	0	0	0	0	0	0	0	1.41908
APOA1BP	5.84435	5.2501	5.14381	5.41223	5.3415	4.91375	5.29068	5.46306	5.51078	5.16928	5.46383	5.46626	4.48758
APOA4	0	0	0	0	0	0	0	0	0	0	0	0	0.688755
APOA5	0	0	0	0	0	0	0	0	0	0	0	0	1.59706
APOB	0.0487362	0	0	0.176819	0	0.0561111	0	0.145019	0	0.0504036	0	0.073	0.439793
APOBEC2	0.224538	0	0.947389	1.17765	0.594432	0.661802	1.00113	0.608761	0.963914	0.231914	0	0	0.852311
APOBEC3A	0	0	0	0	0	0	0.658672	0.6848	0.449632	0.264701	0	0	0.389484
APOBEC3B	1.5801	0.232992	0.997325	2.41518	2.35276	1.41526	2.25305	1.42949	1.89624	1.08683	1.03099	1.78694	1.28795
APOBEC3C	0	1.17691	1.9517	0.831507	1.91754	0.929597	1.11893	0.866691	1.30844	0	0.322638	1.36472	0
APOBEC3D	0.393183	0.13991	0.15798	0.557871	0	0	0.207909	0.404654	0.259095	0	0	0.55814	0.222253
APOBEC3F	0.457907	0.556202	0.439631	1.29494	0.854103	0.987408	0.819229	1.10646	1.0045	0.870639	0.271325	0.21549	1.34059
APOBEC3G	0	0	0	0	0	0	0	0	0	0	0	0	0.556453
APOBEC3H	0	0.351328	0	0	0	0	0	0	0	0	0.63073	0	0
APOBEC4	0	0.628313	0	0	0	0	0	0	0	0	0.623471	0	1.31402
APOBR	0	0	0	0	0	0	0	0.274897	0	0	0.479869	0	0.148403
APOC1	4.94361	3.63181	4.99992	5.234	4.68522	5.29783	3.81829	4.51622	4.78746	4.16894	4.07498	4.28485	0
APOC1P1	1.72145	0	0	0	0	0	0.897762	0	0	0	1.05455	0	0
APOC2	0.551038	0	0	0	1.93306	0	0	0	0	0	0	0	0
APOC4	1.76088	0	0	0	0	0	0	0	0	0	0	0.919281	0
APOC4-APOC2	8.44e-06	0	0	0	8.87e-07	0	0	0	0	0	0.362062	9.81e-07	0
APOD	0.334809	0.323513	0	0	0	0	0	0	1.56684	0	0	0	0
APOE	8.81068	8.45552	8.46342	8.92141	9.01405	8.82733	8.9419	8.88983	8.57076	8.02314	8.08098	9.05699	2.79058
APOF	0	0	0	0.313968	0	0	0	0	0	0	0	0	0
APOH	0	0.302914	0	0	0	0	0	0	0	0	0	0	0
APOL1	0.675262	0.124165	0.385673	2.48156	1.81122	1.48836	2.36469	2.02621	1.54054	0.466085	0.439567	0.760869	1.0203
APOL2	3.56924	3.24814	3.56037	3.42449	2.19218	2.25814	3.34093	2.9988	3.09327	2.20459	2.02561	2.71511	1.39808
APOL3	0	0.188077	0	0	0	0.899702	0.957051	0.473697	1.52886	0	0	0.456157	0.846678
APOL4	1.37127	1.92281	1.75655	1.90917	1.54674	2.38093	2.03605	1.88769	1.99787	1.85932	2.34192	2.87665	2.92258
APOL5	0	0	0	0	0	0.53615	0	0	0	0	0	0	0.391156
APOL6	0.338908	0.558491	0.0754571	0.79112	0.819693	0.737104	0.998865	0.918063	1.12488	0.45804	0.0977995	0.149358	0.620884
APOLD1	2.83726	2.99465	3.43006	1.52438	0.794419	1.28141	1.8728	0.873578	0.775372	2.08293	1.89442	2.40962	1.53232
APOM	1.6733	1.41196	1.53157	0	0	0	1.56905	1.9236	2.3502	0	1.61835	1.20859	2.37305
APOO	4.41444	3.25511	4.12149	4.03151	3.69228	3.17397	3.77233	3.96052	3.62023	3.88914	4.56053	3.20979	4.00989
APOOL	2.06043	3.25442	2.32217	2.2519	2.21497	1.63983	1.91614	2.35694	2.3928	2.43001	2.68091	1.79934	2.94599
APOPT1	3.69485	3.08029	2.42468	2.16763	2.81374	2.84875	3.42916	3.06091	3.82882	3.2836	3.47263	3.07012	3.9248
APP	7.25108	7.14232	7.08287	6.70084	6.571	6.64088	6.60187	6.64065	6.41503	6.34163	6.71338	6.05776	4.37841
APPBP2	4.17313	4.98239	4.87092	3.61933	3.66446	3.65988	3.70069	3.47643	3.68014	4.1185	4.19186	3.91968	4.10571
APPL1	4.63373	5.28928	5.10279	4.72157	4.70994	4.71311	4.33179	4.59626	4.96769	4.96728	5.16866	4.3088	4.54231
APPL2	5.13888	5.61969	5.25295	4.31523	4.36108	4.4245	4.26457	4.49663	4.27579	4.78539	4.50964	4.50069	3.84795
APRT	5.3642	4.74681	4.64249	5.52934	4.71885	5.61493	6.25324	6.68741	6.14286	5.74884	4.93777	5.78715	5.02039
APTX	3.8216	3.48411	2.87245	3.1968	4.07151	3.41425	3.9183	3.98992	4.13288	3.78696	3.25549	3.87241	3.84827
AQP1	8.38673	8.25816	8.45486	4.86112	5.56835	5.62704	5.1378	5.07585	4.68625	5.34246	5.95059	6.67211	1.61386
AQP10	0	0	0	0	0	0	0	0	0	0	0	0.752874	0.568985
AQP11	3.24903	3.30494	3.36133	2.29145	2.54902	2.54408	2.85311	2.57949	2.49663	3.21681	2.86898	4.1627	1.12412
AQP2	0.785133	0	0	0	0.125939	0	0	0	0	0	0	0	0
AQP3	1.39705	0.365768	0.219092	0	1.48466	0	0.733011	1.51028	0	0.386873	0.192914	0.291264	2.74047
AQP4	1.24058	0	0.0760751	0	0	0.224612	0.444358	0	0.126629	0	0.359716	0	0.764643
AQP5	0.802355	0.19478	0	0.290874	0	0	0	0	0	0	0	0	0.307111
AQP6	0.575132	0.131699	0.625804	0.529173	0.374682	0.293873	0	0.382453	0	0.266427	0	0	1.06608
AQP7	0	0	1.17604	0	0	0	0	0	0	0	0	0	0
AQP7P1	0.215569	0.47892	0.343008	0.16565	0.166025	0	0.563797	0.583674	0.382655	0.222587	0.391651	0.790242	1.34624
AQP7P3	0	0	0	0	0	2.41235	0	1.78805	2.72708	1.36232	0	0	2.20193
AQP9	0	0	0	0	0	0	0	0	0	0	0	0	0.626005
AQPEP	0	0	0	0	0	0	0	0	0	0	0	0	0.603195
AQR	4.51431	5.44564	5.26048	4.07343	3.87529	4.33688	4.34263	3.59248	4.00852	4.60459	4.46869	4.27131	4.01796
AR	1.0592	0.677953	1.5231	0.945159	0.750238	1.6459	1.50239	1.28259	1.11193	0	0.908281	0.76265	2.36995
ARAF	4.21094	3.77162	4.23075	4.80086	4.63237	4.67697	4.6511	4.65623	4.68102	4.50035	4.16386	4.75151	4.01335
ARAP1	4.15706	3.81831	3.91035	4.8039	5.25292	5.14336	4.78041	4.84203	4.50151	4.69215	4.3162	4.66951	3.59154
ARAP1-AS2	0.47334	0	0.363241	1.35455	0	0.67519	0.253703	0.487653	0.57285	0	0	0.475215	1.16249
ARAP2	2.1943	2.84105	2.89619	1.77916	1.73423	2.23368	1.97161	1.87911	1.94014	2.39368	2.4189	1.99209	0.214147
ARAP3	2.09296	1.60455	2.12845	3.8193	3.44445	3.44442	3.35913	3.59698	3.24498	3.05307	3.30822	3.34297	0.986857
ARC	1.31551	0.424518	0.47378	0	0	0.489573	0	0.858749	0	0.446416	0	0.179006	2.75014
ARCN1	5.52097	5.8562	5.79456	5.82425	5.59862	5.91597	5.89227	5.98219	5.79779	5.77938	5.72024	5.62139	5.56499
AREG	1.26407	0.293189	0	0	0	0	0	0	0	0	0	0.767703	0
ARF1	7.22441	6.64564	6.77771	7.67665	7.89069	7.71579	7.91559	8.03711	7.62604	7.12183	7.04782	7.48343	7.21059
ARF3	4.35688	4.42868	4.39617	5.4712	5.42683	5.22891	5.65802	5.47126	5.49377	4.82758	5.23901	5.18922	4.12157
ARF4	7.57796	8.32814	8.02261	7.25617	7.19385	7.05121	7.13218	6.95381	7.33997	7.28649	7.42701	7.07226	6.8877
ARF5	5.87073	5.30769	5.34907	5.93251	5.97801	5.58906	5.91784	6.32808	5.7131	6.25947	5.90346	6.21661	5.61387
ARF6	3.0555	4.43236	3.95882	4.18345	3.48482	3.86967	3.81075	3.42135	3.69755	4.21701	4.35416	4.00928	3.65142
ARFGAP1	4.18905	3.34417	3.53321	4.96878	4.96642	4.77249	5.29225	4.88235	4.53026	4.17354	4.08734	4.60856	4.20596
ARFGAP2	4.83676	4.65024	5.07374	4.81949	4.72845	4.70377	4.76911	4.99199	4.83752	4.62653	4.52259	5.24217	4.61404
ARFGAP3	4.41027	4.3585	4.41747	5.57509	5.00982	5.41658	5.35101	5.31184	5.22054	5.22026	5.28017	4.83435	4.59379
ARFGEF1	4.18922	5.26233	4.8751	4.79212	4.60005	4.60212	4.38764	4.61277	4.78319	5.02946	4.93044	4.49184	4.061
ARFGEF2	4.45839	4.88897	4.90562	4.2585	4.06295	4.33399	4.12673	3.78766	3.82566	4.3865	4.49932	4.36903	3.42754
ARFIP1	3.59852	3.8833	3.10451	3.00342	2.89273	3.27243	2.50675	2.96151	2.80797	3.52017	3.47359	2.64213	2.84183
ARFIP2	4.05506	3.09804	3.74851	4.24764	4.22177	3.79091	4.23205	3.98219	3.78343	3.77848	3.76094	4.16998	3.27139
ARFRP1	4.21338	2.82226	3.24936	2.86514	2.78676	2.86186	3.40509	3.5229	3.49099	3.058	3.36709	3.16009	3.08718
ARG1	0	0	0	0	0	0	0	0	0	0.264111	0	0	0
ARG2	2.5536	2.4527	1.6976	3.90999	2.66112	3.93993	3.51757	3.81131	4.38337	2.8408	3.32217	3.16207	3.16716
ARGFX	0.670037	0.19508	0.286064	0.291275	0.103734	0.360853	0.369671	0.382977	0.354653	0.440289	0.0673127	0.29052	1.07062
ARGFXP2	1.28332	0.758116	1.03436	0.775909	1.96161	0	0	1.32135	0.924634	0.319131	0	0	2.4776
ARGLU1	5.15125	5.15955	4.00987	4.88161	4.67201	4.71569	4.78619	4.47992	5.35119	4.6625	4.79778	3.8899	5.52022
ARHGAP1	5.16789	4.96737	5.37247	5.93194	5.70818	5.46363	5.42601	5.60517	5.4876	5.14403	5.4147	5.66161	3.66515
ARHGAP10	1.553	1.21066	0.457733	1.87415	2.3429	2.44935	2.88033	2.74984	2.52473	2.01682	2.43118	1.40553	0.955343
ARHGAP11A	2.79231	3.74965	4.16536	1.71272	1.46133	1.45239	0.335974	0.862932	0.585479	2.46785	2.17758	2.41082	2.74413
ARHGAP11B	0	1.71696	0	0	0	0	0	0.955594	0	0	0	0	1.27741
ARHGAP12	3.57632	3.91884	3.3785	1.71501	2.59117	1.75202	2.87891	1.8524	2.44349	2.79427	3.02451	2.56574	3.68348
ARHGAP17	4.28346	3.97862	4.0543	5.18482	5.03865	5.27664	5.08863	5.10508	4.89672	4.63163	4.42794	4.58496	4.18967
ARHGAP18	4.61466	4.93179	4.44974	4.18173	3.95743	3.97909	3.90952	4.40914	3.90572	3.38034	3.51403	3.75635	4.27332
ARHGAP19	1.34352	1.64833	1.87877	1.6941	1.87903	1.79114	1.64958	2.23295	1.56962	1.70248	1.46491	1.59452	3.19788
ARHGAP19-SLIT1	0.657837	1.54e-13	0	0	0	0	1.81549	1.07e-13	0	0	0	0	0
ARHGAP20	3.13063	3.55388	3.43291	2.89189	3.22527	3.20387	2.46045	2.47578	2.48569	3.09297	2.91783	3.03303	1.5744
ARHGAP21	4.72409	5.01429	4.77932	4.22577	3.90089	4.50921	3.68522	4.19096	4.0093	4.83423	4.58979	4.68081	5.20836
ARHGAP22	0.646842	1.00885	1.30101	0	0.514144	0	0	0	0.235922	0.370526	0	0	0.537225
ARHGAP23	4.7292	4.02404	4.4982	4.25728	3.78345	4.19327	3.57132	3.94215	3.80578	3.78833	3.79376	4.10647	2.57452
ARHGAP24	2.52126	2.7441	1.70916	2.49901	2.06343	2.06545	2.04091	1.50176	2.24332	1.04932	2.18539	2.15142	1.47982
ARHGAP25	0	0.523874	0.376813	0.183016	0.34647	0	0	0.859901	0	0.455572	0.119951	0.829207	0.985428
ARHGAP26	0.891471	1.23497	1.67062	0.739268	0.908108	1.25061	0.356913	1.11587	0.699922	0.393943	0.402053	1.29749	2.33748
ARHGAP27	0.0970093	0.561889	0.388645	0.795623	0	0.401556	0	0.516037	0.837283	0.588761	0.742883	0.608576	1.28834
ARHGAP28	3.31299	3.72667	3.83821	2.04581	1.15288	1.7365	1.33975	0.872914	2.0476	2.94372	3.01808	2.30245	2.36644
ARHGAP29	2.67675	3.09328	3.1489	2.157	2.42927	2.03468	1.79278	1.7288	1.99534	2.15177	2.44098	2.44848	2.1599
ARHGAP30	0	0.478813	0.171528	0.265354	0.77199	0.544295	0.481493	0	0	0.555703	0.255881	0	0.930089
ARHGAP31	1.57271	1.49495	1.21455	1.61959	1.78099	2.72457	2.82292	1.99828	1.92907	1.60574	1.68345	1.9935	0.941904
ARHGAP32	3.21538	3.17652	2.99737	3.17147	3.15106	3.22726	3.1544	3.04507	3.20344	3.27543	2.99384	3.08239	3.9231
ARHGAP33	0.563012	1.01931	0.413369	1.05922	0.53758	0.720687	0.84499	0.845935	0.448786	0.553327	0.957853	1.05704	3.87678
ARHGAP35	3.9759	3.87308	4.42714	4.48729	4.41831	4.50328	4.30809	4.32222	4.01543	4.36524	4.35538	4.69344	4.34924
ARHGAP36	0	0	0	0	0	0	0.167896	0	0	0	0	0	0.947785
ARHGAP39	1.81533	1.24897	1.73074	1.16801	1.42572	1.47971	0.780844	1.55758	1.12947	0.927975	1.15154	1.60783	1.85931
ARHGAP4	0.772321	0.822801	0.68839	0.439766	1.13137	0.861261	0.552637	0.314191	1.02707	0.859438	0.816659	0.560422	2.17436
ARHGAP42	3.40378	3.63212	3.84981	3.93972	4.52829	3.93335	4.12685	4.09528	3.67989	3.49833	3.4932	3.22434	2.76491
ARHGAP44	1.23867	2.23393	1.77942	1.61207	2.35503	1.7889	2.42836	1.97146	1.69128	1.95459	2.20453	1.76944	1.38046
ARHGAP5	4.4923	5.53886	5.14178	4.67536	4.77329	4.69671	4.76129	4.32522	4.68257	4.90563	5.48339	4.35641	4.51424
ARHGAP6	0.822294	0.970317	0.779569	0.144916	0.509228	0.569416	0.697923	0.99207	0.480678	0.283468	0	1.23421	1.97428
ARHGAP8	0.789115	1.485	1.77463	1.46955	2.75447	1.89534	0.345635	2.67586	1.82312	2.36001	2.29101	2.01689	1.29312
ARHGAP9	1.00528	0.457407	0.646479	0	0	0	0.201017	0.482258	0.649647	0	0	0.823047	0.715647
ARHGDIA	5.61603	4.69286	5.52252	5.92247	5.63656	5.66406	6.01872	6.14	5.88894	5.49224	5.46652	5.91436	4.89918
ARHGDIB	0	1.50671	1.50211	1.04779	1.29044	0.631961	2.29637	1.32046	2.86417	0.992278	2.14731	2.19838	2.74555
ARHGDIG	2.98273	2.05185	1.48025	3.71792	2.45459	3.21991	3.22436	2.36636	1.79381	2.02389	2.25004	2.15502	3.38186
ARHGEF1	3.31077	2.75765	2.90607	4.29743	3.9972	3.7551	3.51138	4.07149	3.36727	3.87715	3.00036	3.57932	3.6058
ARHGEF10	4.35191	4.06765	4.64377	4.4505	4.64444	4.70744	3.79794	4.06736	4.13705	4.48456	4.10491	4.63327	3.16053
ARHGEF10L	3.47215	3.43657	3.77429	4.20301	4.65644	4.24677	4.61767	4.22423	3.87716	3.9921	3.98504	4.25484	4.22582
ARHGEF11	4.03496	3.3146	3.75451	3.19187	3.63429	4.02184	3.32415	3.49264	3.18626	3.67449	3.22103	3.84308	3.69401
ARHGEF12	4.63708	5.32365	4.99741	5.14542	5.19617	5.22999	4.93383	4.96709	5.02041	5.29987	4.9516	4.8251	4.16298
ARHGEF15	0	0	0	0	0	0	0	0	0	0	0	0	0.133631
ARHGEF16	0.616472	0.519855	0.6704	1.93185	2.44309	2.06233	1.36852	2.19425	0.73962	0.126944	0.679443	1.38305	1.27338
ARHGEF17	3.60059	3.40116	3.70275	4.62325	4.48625	4.38443	4.40718	4.23475	3.92371	4.25735	3.76293	4.16219	3.8775
ARHGEF18	2.64402	2.73545	3.31133	3.11453	2.94831	2.95876	3.22474	3.186	2.85025	3.13023	3.215	3.2701	3.26397
ARHGEF19	0.510486	0.221408	0.359191	1.34361	2.1602	0.258032	1.09337	1.03649	0.565618	1.2131	0.728643	0.596737	1.6631
ARHGEF2	0.452369	2.10583	1.76086	3.56826	3.2719	3.53227	3.67143	3.46601	3.62556	2.70663	3.52903	2.9327	3.05353
ARHGEF25	0.956924	0.156513	0.723487	1.87038	1.04856	1.06006	0	1.29902	1.21997	1.22639	0.155175	1.04544	1.78199
ARHGEF26	2.04512	3.29501	2.48682	0.285125	1.53258	1.52974	1.58332	1.69008	1.62605	2.01338	1.97783	1.41704	5.26523
ARHGEF26-AS1	2.0733	3.45637	2.98023	1.95297	2.01266	1.72783	2.09557	2.85101	2.07426	1.80369	2.47356	1.56827	4.26533
ARHGEF3	6.65304	5.74994	5.99922	5.86474	5.99457	5.9007	5.66104	5.55904	5.59018	5.73348	5.42213	5.53433	1.59715
ARHGEF33	0.663829	0	0.0908328	0.61383	0	0	0	0	0.150773	0.312546	0.594141	0.121922	0
ARHGEF35	0.799412	1.16195	1.11901	0.213339	0.400751	0.449813	0.2104	0.409217	0.262131	0.989495	0.689813	0.21347	0
ARHGEF37	5.04926	5.70974	5.43091	2.1945	2.61636	1.50472	2.09588	2.06062	1.5063	2.64718	2.67346	3.47017	1.10275
ARHGEF38	0	0.237201	0.0714214	0.370122	0	0	0	0	0.118981	0.130081	0	0	0
ARHGEF4	3.38066	3.22516	3.39384	2.28435	1.72474	2.36413	1.71304	2.07386	1.90329	2.10628	2.61852	2.5256	3.55857
ARHGEF40	4.12512	3.47737	3.92166	5.12724	5.14334	5.09939	4.69225	4.79961	4.71506	4.8703	4.30613	5.07364	4.64343
ARHGEF5	0.183865	0.289279	0.589231	1.06889	0.425293	0.335024	1.22836	0.188747	0.227609	0.686691	0.38692	0.629662	0
ARHGEF6	1.80895	1.9696	2.32104	1.7791	0.837122	1.8327	0.823946	1.01462	1.16819	1.56354	1.95839	2.04895	2.3634
ARHGEF7	4.15475	4.3651	4.14254	3.62928	3.94768	3.97113	3.33717	3.94402	3.59994	4.12602	3.85882	3.94953	5.21315
ARHGEF9	2.49468	2.02764	2.01483	1.80859	2.19706	2.07893	2.43202	2.34827	2.37872	2.33629	2.1199	2.0113	2.68918
ARID1A	4.87913	4.74875	5.06197	5.09227	4.74114	5.23715	4.78641	5.02921	4.84537	5.12662	4.73076	5.22954	5.79445
ARID1B	4.51849	4.66782	4.91572	4.29664	4.46428	4.39902	3.85804	3.7173	4.08286	4.53334	4.3228	4.84024	4.14875
ARID2	4.01024	4.43313	4.12616	3.78422	4.21156	4.21285	3.74377	3.87259	4.10165	4.33034	4.32219	4.40611	4.27372
ARID3A	1.00558	0.701376	0.492113	1.80224	2.58302	2.35625	2.3052	1.70922	2.15462	2.20283	2.00428	1.61945	1.38262
ARID3B	2.59553	1.5445	1.17245	1.11564	1.28511	1.28553	1.96475	1.97548	1.22813	1.76359	1.14244	0.343335	3.58284
ARID3C	0	0	0	0	0	0	0	0	0	0.976047	0	0	0
ARID4A	3.26924	4.1754	3.81454	2.73681	2.8829	2.67896	2.38811	2.80218	3.17428	2.88367	3.60602	2.77437	3.21169
ARID4B	4.09943	5.16206	4.55852	4.04657	4.28222	4.12443	3.57168	3.82554	4.71791	4.55379	4.83217	3.95319	4.40775
ARID5A	2.47519	2.34786	2.82986	4.09375	4.75367	4.53206	4.88334	4.69834	4.54693	3.86227	3.86314	4.6679	3.20625
ARID5B	4.28016	4.79509	4.57601	5.40436	5.47334	5.68339	5.09068	5.41401	5.63875	4.93698	5.19621	4.40414	3.36818
ARIH1	4.50033	5.29153	4.96136	4.62667	4.58777	4.30962	4.32084	4.38594	4.62168	4.59542	4.73219	4.63508	4.37017
ARIH2	4.99285	4.59333	4.6164	4.7496	4.76573	4.94734	4.93244	4.93184	4.91321	4.95099	4.90583	4.84402	5.38847
1	5.56525	5.92026	5.93411	5.67897	5.25049	5.5688	5.47347	5.32182	5.41437	5.50806	5.54774	5.29534	4.19428
10	2.66586	2.84166	2.3531	2.92101	3.13122	3.17803	2.62832	2.60311	2.5686	2.78104	2.83022	2.95308	2.86079
11	0	0	0.104209	0	0	0.108016	0.2629	0.272979	0	0.0972853	0.0912201	0.267111	1.12611
ARL13A	0.445227	0.275716	0	0	0	0	0.721819	0	0	0	0	0.626875	0
ARL13B	2.82161	2.83613	2.40479	1.92477	2.60972	2.50883	2.64549	2.40745	2.52264	2.61256	2.38128	2.32304	2.88107
15	1.17794	1.79169	1.39625	2.1141	0.563405	1.82681	1.06574	1.39566	0.673188	1.6683	2.72036	1.27959	0.878923
16	3.85716	2.99412	2.23197	3.51218	3.43954	2.44285	3.46588	3.94089	3.67473	3.28322	3.14472	2.20853	3.64574
ARL17A	3.31742	3.42692	3.38575	2.23848	3.15862	2.4513	1.95246	2.67634	2.86857	2.7158	2.49219	2.81862	3.68169
ARL17B	0	0	0	0	1.86116	0	0	0	0	0	0	1.83958	0
2	4.59228	3.97002	4.44669	5.76077	5.4768	5.38446	5.53092	5.24346	5.12961	4.62278	5.35436	5.11978	3.80235
ARL2-SNX15	1.42e-06	6.53e-12	2.05e-05	4.59e-05	4.97e-05	2.04e-11	3.2e-16	9.87e-05	3.88e-10	0	1.49e-06	5.84e-05	1.14e-05
ARL2BP	3.35805	2.44405	3.67568	3.5456	3.2392	3.71456	3.76704	3.96059	3.71958	3.25259	3.43071	2.75084	3.27679
3	2.98574	2.87279	2.85642	3.95527	2.96695	3.56641	3.09631	3.62052	4.03448	3.42387	3.51545	3.70278	4.00939
ARL4A	4.35184	4.71728	4.62955	3.86708	3.93666	3.42704	3.29773	4.21418	4.18403	4.25161	4.65166	4.46488	2.70168
ARL4C	3.85559	3.60338	3.42382	4.16589	3.82296	3.3946	3.96034	3.74971	3.73843	3.84414	3.74898	3.44405	5.23915
ARL4D	1.92252	2.4765	2.15708	2.75466	2.38544	2.59064	3.00065	3.10704	3.88586	3.04009	2.51023	2.51776	3.42384
ARL5A	5.01267	5.71815	4.73046	5.06031	4.8105	5.12112	4.60852	4.71342	5.30082	5.36006	5.73366	5.13615	3.71698
ARL5B	2.7056	2.70931	3.21124	1.65083	2.11183	1.85353	2.51749	2.02322	1.92718	2.37236	2.77145	1.59935	3.24372
6	1.72594	2.8245	3.50796	1.67526	1.37198	1.87091	2.33914	1.20945	1.71672	2.53133	2.00716	0.961148	2.50623
ARL6IP1	6.6919	5.97004	6.21837	5.6533	5.90582	5.9234	6.43236	6.1467	6.31917	6.10286	6.65289	5.85681	7.19038
ARL6IP4	5.29119	4.8588	4.19921	5.84211	6.10455	5.63864	6.13418	5.31741	5.72872	5.19471	5.1432	5.67532	5.15671
ARL6IP5	5.21325	4.89219	5.49451	6.05694	6.29843	5.69961	6.27825	6.31739	6.52766	5.65165	5.88479	5.51737	4.7492
ARL6IP6	3.76754	3.73308	3.72898	4.14989	3.85311	3.57094	3.67314	3.57795	3.82662	4.06932	3.33282	2.89512	4.71591
ARL8A	3.57061	3.69108	3.4349	4.70054	4.57003	4.26572	4.36825	4.5406	4.4117	3.70908	3.73865	3.77434	3.67892
ARL8B	4.64761	6.10113	5.49289	5.40585	4.93096	5.30732	4.99863	5.34049	5.61804	5.33542	5.80259	4.98662	4.21808
9	1.72675	0	0.875503	0	0	0	0	0	0	1.37644	0.791173	0	1.15414
ARMC1	4.65855	5.6521	5.62653	3.6995	4.53169	3.94729	3.91106	3.78847	4.12143	4.5536	4.55359	4.35792	4.71205
ARMC10	4.73617	5.76255	5.6534	5.04224	5.01438	4.75757	5.15443	4.58907	5.12059	4.86044	5.22407	4.74849	4.83706
ARMC2	1.18273	1.64068	0.734555	0.154273	0.646505	0.119256	0.99805	0.548037	0.88355	0.82645	0.100735	1.88956	0.308428
ARMC3	2.11009	2.9535	2.31793	1.62523	1.25983	1.11694	1.06616	1.27913	0.430014	1.33695	1.97824	1.25682	0.371777
ARMC4	1.04793	0.762136	0.840578	1.05343	0.977794	0.496185	0.144767	0.286925	0.619766	0.102547	0.869409	1.12515	1.55096
ARMC5	2.59055	2.5773	2.88556	2.59471	2.61131	2.51717	2.66177	3.10489	2.655	2.38114	1.75595	2.54222	2.71727
ARMC6	3.7518	3.03758	3.39711	2.49934	2.84417	3.76294	2.52395	3.25678	2.97455	2.64519	2.90807	3.56254	3.41692
ARMC7	3.95459	2.58266	2.93358	2.41309	2.51896	2.3322	3.04305	2.28787	2.32272	2.28797	2.78896	2.51377	2.92218
ARMC8	4.35259	4.9632	4.74878	4.15192	3.93115	3.89088	3.84729	4.05793	3.84345	4.29933	4.54228	4.66968	4.39305
ARMC9	5.07917	4.74376	4.98937	4.33704	5.11212	4.96601	4.73799	4.80905	4.00472	4.37579	4.77437	4.83343	2.93703
ARMCX1	4.39904	5.16613	4.91829	3.71499	3.42831	3.62035	4.26609	3.96722	4.31642	3.90696	4.81012	4.35374	5.34928
ARMCX2	4.82864	6.36969	5.99888	5.05798	4.8542	4.98687	5.02621	4.75978	5.16606	5.21805	5.80224	5.2956	4.16835
ARMCX3	5.35071	5.86844	5.45696	4.77604	4.87946	5.05862	4.91829	4.82727	5.27004	5.11766	5.23936	5.39843	5.35551
ARMCX3-AS1	0	0	0	0	0	0	0	0	0	0	0	0	1.34284
ARMCX4	0.590781	2.29942	0.546926	1.08043	0.273667	0.61433	1.11047	0.773721	0.83257	0.85554	0.850493	1.12479	2.56514
ARMCX5	3.17922	3.82456	3.47494	3.31173	2.75868	3.35474	2.52478	3.28152	2.99107	3.15158	3.50481	3.27679	3.08644
ARMCX5-GPRASP2	2.67625	1.04807	2.21426	0	2.91298	2.24724	2.75709	2.92857	0	3.31467	1.0371	3.77363	2.37921
ARMCX6	4.11172	3.81336	4.03314	3.12363	3.99462	3.9251	3.94346	4.67545	4.32704	3.31037	4.41772	4.69976	3.9809
ARMS2	0	0.468231	0.905241	0	0	0	0	0	0	0	0	0	0
ARNT	4.08365	4.26745	4.23801	4.37204	4.49965	4.27463	4.07434	3.94038	4.07646	4.17447	4.23421	4.43899	3.6909
ARNT2	5.10603	5.08822	5.1978	5.25145	5.57346	5.58559	5.34607	5.21362	4.98573	5.38156	5.12107	5.09622	4.37639
ARNTL	2.96538	3.39452	3.0964	2.94533	3.49927	3.3296	3.52702	3.52962	4.04738	3.55715	3.54829	2.6568	4.13709
ARNTL2	1.34064	2.45166	2.02838	3.16271	3.30133	3.63242	1.80078	2.7295	3.19084	2.37397	3.82394	1.53072	0.530393
ARPC1A	6.16447	4.74421	5.77954	5.8797	5.46606	5.52846	5.64421	5.63652	5.65587	5.90743	5.60653	5.85458	5.37513
ARPC1B	4.92289	4.14076	4.05026	6.15886	6.02629	6.09547	6.32211	6.34628	5.66678	5.22137	5.08828	5.83988	2.47561
ARPC2	6.38875	6.42806	6.20547	7.58516	7.21097	7.47466	7.60304	7.85958	7.79361	7.0814	7.03547	7.02157	6.12654
ARPC3	6.28217	6.81001	6.32537	7.19509	6.68291	6.83221	7.01285	7.19998	7.50696	6.95805	6.94161	6.8064	6.27107
ARPC4	4.95501	4.20603	4.89161	5.64194	5.69482	5.49244	5.38771	5.73005	5.83013	5.6689	5.2443	5.35132	5.42219
ARPC4-TTLL3	1.59181	2.26894	2.14944	1.5798	1.48522	0.883828	0	2.49824	1.89954	0.987296	1.89512	2.12109	2.58643
ARPC5	7.37486	7.27016	7.49496	7.76329	7.46461	7.48503	7.55636	7.6026	8.07742	7.60985	7.71968	7.02892	6.19447
ARPC5L	3.89426	2.79632	3.61763	2.9194	4.30511	3.96309	4.49638	4.35945	4.18363	3.00588	3.83135	3.23563	3.87086
ARPM1	1.37956	2.04143	1.0237	0.263838	0	1.25385	0.84254	1.80295	1.17421	1.55336	1.88878	0	0.712445
ARPP19	5.04942	5.71512	5.81683	5.24505	5.52427	5.21368	5.16718	4.98635	5.33751	5.19525	5.59529	5.16968	5.68999
ARPP21	1.51152	2.47534	0.524433	0.162512	0.16286	0.541358	0.159789	0.3153	1.02976	0.646875	2.6921	1.09459	1.13817
ARR3	0	0	0	0	0	0	0	0	0	0	0	0	1.9203
ARRB1	1.94278	1.80824	1.80155	1.92021	1.87992	2.66397	2.50224	1.8184	1.77111	1.58319	1.54074	1.75603	0.877608
ARRB2	2.3721	1.42212	1.69043	2.77417	2.91475	2.41028	2.97244	2.67277	3.14777	2.67106	2.40672	2.63405	2.93733
ARRDC1	3.65269	2.74327	2.61871	3.29314	3.84203	3.37237	4.10328	3.74339	3.62972	3.86782	3.45571	3.96053	2.92803
ARRDC2	0.955879	0.859725	1.10911	2.9159	3.10217	2.81155	2.74	3.13266	2.46585	1.93012	1.97302	1.44997	0.22198
ARRDC3	4.20455	4.77777	4.71045	5.02648	4.88256	4.73902	4.8038	4.53951	4.63563	5.06982	5.30745	5.08689	4.60738
ARRDC4	4.2703	5.09097	5.06531	4.84147	5.04893	5.08686	5.1266	4.8757	5.18247	5.34374	5.60973	4.66848	3.0046
ARRDC5	0	0	0	0	0	0	0.806576	0.607344	0.7066	0	0.403971	0.325223	0
ARSA	3.05037	2.71576	3.06234	3.11865	3.67162	3.64674	3.60483	3.86165	2.94381	3.39971	3.21526	3.37719	2.02931
ARSB	4.2542	3.80351	4.24971	3.34191	3.91736	4.06447	3.03356	3.69276	3.94463	3.84321	3.80976	4.00078	2.78596
ARSD	2.88335	2.32902	2.89814	3.21214	3.25649	3.0826	3.273	3.47764	3.20187	3.08779	3.25219	2.93324	2.97489
ARSD-AS1	4.00475	3.09196	1.89734	3.15906	3.63216	3.69447	4.37959	4.26066	3.91757	3.68788	4.02924	4.52583	4.22402
ARSE	0	0	0	0	0	0	0	0	0.292122	0	0.757156	0	0
ARSF	0.166598	0	0.194185	0	0	0	0	0	0	0.182551	0	0	0
ARSG	0.553431	0.630091	0.142373	0.884619	0.64724	0.404379	0.353372	0.366994	1.93328	0.472198	1.12125	1.76449	1.7598
ARSI	3.23532	1.75383	2.2552	4.35264	4.82985	4.68056	4.25776	4.67484	3.6719	4.359	4.24888	3.53882	0.472301
ARSJ	0.933598	1.33368	1.17044	2.44775	2.55115	2.36123	2.46552	2.49242	2.77706	1.99706	2.37939	1.7757	0.513027
ARSK	1.38017	3.13093	2.24191	2.26448	1.95914	2.74909	2.06014	2.25629	1.84387	1.81901	2.03671	1.91222	1.72839
ART1	0.284342	0	0	0	0	0	0	0	0	0	0	0	0
ART3	0.930693	1.26593	0	0	0	0	0	0	0	0	0	0	0
ART4	0	0	0.295428	0.388333	0	0	0	0.71943	0	0	0.261116	0	0
ART5	0.548201	0.919888	0.591836	1.25009	1.78647	0.846589	0	1.292	0.520428	0.969153	0.529013	0.43033	1.98054
ARTN	0	0	0	0.749327	0	0	0	0.556499	0.650108	0	0	0	0.311615
ARV1	4.16215	5.05107	4.45618	3.32313	3.0624	3.409	4.12742	3.1523	3.34126	3.35843	4.16847	3.69907	3.31912
ARVCF	4.00058	3.97703	4.25364	3.53481	3.68135	3.97409	3.54373	3.38757	3.07495	3.53776	3.41026	4.04222	4.2293
ARVP6125	0	0	0	0	0	0.277474	0	0	0	0.251771	0.235055	0	1.30295
ARX	0	0	0	0	0.183838	0	0	0	0	0.128223	0	0	0.515668
AS3MT	2.70423	1.71189	1.5259	1.25465	0.000881246	0.793985	2.1578	0.00228796	1.77335	1.57379	0.712179	0.00243545	1.42846
ASAH1	7.79397	7.68712	8.11751	6.36987	6.44066	6.37269	6.13398	6.24657	6.26784	6.80696	6.82077	6.79799	4.16442
ASAH2	0	0	0	0	0	0	0	0	0	0	0	0	0.932144
ASAP1	4.54503	4.83877	4.84846	4.72945	4.92947	4.65939	4.56084	4.79726	4.82651	4.33176	4.52081	4.26298	2.8897
ASAP1-IT1	2.07828	1.28282	2.41858	2.44095	1.52456	2.74569	2.62565	1.73738	2.81874	2.2003	2.63709	1.31655	1.12766
ASAP2	4.43653	4.40299	4.85066	4.43492	4.70368	4.68107	4.60218	4.5642	4.60505	5.22828	5.06276	4.79767	5.05805
ASAP3	4.54584	4.57789	4.5978	4.86578	4.48767	4.93103	4.44134	4.76866	4.35398	4.72237	4.56042	5.36199	3.47794
ASB1	1.03342	1.62718	1.21866	1.81421	1.64645	1.22224	2.1098	1.73849	2.18293	1.42286	1.30531	1.66919	2.31457
ASB11	0	0	0.143457	0.191785	0	0.148881	0.188901	0	0	0	0	0	1.22157
ASB12	1.58269	0	0	0.732623	1.744	1.82883	0.411527	1.25606	0.874563	1.38265	0.711656	0	0
ASB13	5.6134	4.64067	4.70378	5.00996	5.55332	5.47372	5.42323	5.31001	4.92405	5.44668	5.47874	5.55669	2.58583
ASB14	0.882086	1.46429	1.45037	0	0.98357	0.353518	0	1.08521	1.70576	0.169522	0.763328	0.627211	0.656426
ASB15	0	0	0.712096	0	0	0	0	0	0	0	0	0	0.205377
ASB16	0	0.164663	0.18575	0	0	0	0	0	0	0.330169	0.16328	0	0
ASB17	0	0	0	0	0	0	0	0.931118	0	0	0	0	1.5032
ASB2	0.248469	0.126535	0.392593	0.648118	0.361207	0	0	0	0	0	0	0	1.03541
ASB3	3.05458	2.25115	5.36e-12	3.86575	2.83853	1.40892	2.87998	4.07968	3.86265	2.98632	2.14808	3.87278	2.42331
ASB4	0.412512	0.430487	0.102434	0	0.137757	0	0	0	0	0.0956153	0	0	0.893707
ASB5	1.33755	0.114869	0	0.822432	0.824167	0.476553	0.171052	0.336419	0	0.12145	0.40959	0.173744	0
ASB6	3.80237	3.17388	3.38812	3.87092	4.18619	3.75551	3.88387	4.16239	3.62288	3.55741	3.37739	3.74601	3.72212
ASB7	3.05884	2.68262	2.76243	3.05471	2.38485	2.93994	2.63275	3.57248	3.02032	3.277	2.88023	2.43392	3.17392
ASB8	4.16499	4.04049	3.5502	3.34519	3.09435	3.36546	3.30348	3.92642	3.72265	3.626	3.69381	3.93296	2.74869
ASB9	0.567878	0	0	0	0	0	0	0	0	0	0	0	0.597029
ASB9P1	0	1.98496	0	0	0	0	0	0	0	0	0.217908	0	0.856409
ASCC1	3.77952	4.28515	4.0919	3.85463	4.14922	4.06243	3.6286	4.29161	4.00524	3.74548	4.10215	3.7621	4.12741
ASCC2	4.64426	3.72869	4.66905	4.47796	4.65033	4.61455	4.72888	4.5496	4.21827	4.66405	4.38467	4.24902	3.94833
ASCC3	2.74985	3.42266	3.29398	3.44767	3.49723	3.32503	3.47188	3.06781	3.4788	4.19584	4.11147	3.54363	2.71382
ASCL1	2.59803	2.97814	2.64405	0	1.08116	0.313635	0	0	0.482068	0	0.139773	0	3.12526
ASCL2	0	0	0	0	0	0	0	0	0	0	0	0	1.11492
ASCL3	0	0	0	0	0.873791	0	0	0	0	1.43837	0	0	0
ASF1A	4.23348	3.65298	4.29155	3.01133	3.51161	3.27007	3.77375	3.23202	3.78177	3.54534	3.97196	3.31493	4.03994
ASF1B	0.705314	1.05042	1.03114	0	0.778921	0	0	0.576184	0	0	0.684403	0.560507	4.34696
ASGR1	0	0.259614	0	0.686557	0	0.55544	0.382315	0.711476	0.468193	1.10568	0.476584	0	3.3819
ASH1L	4.34512	4.81557	4.56462	4.2973	4.60109	4.39003	4.26637	4.10109	4.22526	4.5065	4.71244	4.44567	4.09831
ASH2L	4.91881	4.76394	4.54595	3.815	4.04167	4.14531	3.27537	4.00044	4.10022	4.28397	4.18993	4.21493	4.43231
ASIP	0	0	0	0	1.97856	0	0	0	0	0	0.681617	0	0
ASL	2.48005	2.56649	2.46889	3.34323	2.45759	2.8232	3.07413	3.47201	2.94817	2.78466	2.96753	3.36216	2.70741
ASNA1	4.08174	4.44598	4.26518	5.21559	4.79915	4.50475	4.44077	5.05881	4.99055	5.04778	4.72159	4.98692	4.36931
ASNS	4.28354	4.95279	4.11462	5.97516	5.21585	5.84845	5.17261	6.4447	6.85631	6.37273	6.62215	4.93272	5.60924
ASNSD1	4.59028	4.61737	4.84862	3.64266	3.57302	3.8993	4.05003	3.82132	4.22933	4.31171	4.4975	3.625	4.61348
ASPA	0.275408	1.78232	0	0	0	0	0	0	0	0.904234	0	0	0
ASPDH	0	0	0	0	0	0	0	0	0	0	0	0	0.679105
ASPG	1.39615	2.06157	2.00239	0.26831	0	0.956422	0.265485	1.18162	0.596548	1.76291	1.20865	1.28358	0
ASPH	6.41034	6.81012	6.85099	6.54707	6.33377	6.36132	6.42476	6.04915	6.21128	6.4761	6.43842	6.04449	5.70551
ASPHD1	2.89398	2.33063	2.30954	2.39141	1.44293	2.99529	3.23948	3.01619	2.39795	1.82679	2.80721	3.29689	0.380275
ASPHD2	1.43118	0.98547	0.892571	2.24104	3.23331	2.90566	2.69844	2.89549	3.14557	2.59197	1.99483	2.23976	1.62827
ASPM	1.18642	1.94767	1.85658	0.385553	0.139627	0.207905	0	0.321421	0.105864	0.273179	0.176897	0.572509	3.26967
ASPN	1.72068	2.04853	1.24792	0	1.45443	1.64202	0.227407	0.440225	1.11679	2.5277	3.17301	2.31808	0.242909
ASPRV1	0.981327	1.41154	1.4605	0.450491	2.8615	0.881547	1.66461	0.812514	0.939147	1.00626	0.555923	1.50364	1.23847
ASPSCR1	3.67154	3.47586	3.80413	3.68947	3.92791	3.50056	3.31364	3.6343	3.1719	2.88425	3.03777	3.50996	3.84191
ASRGL1	3.20171	2.96112	3.01636	3.54319	3.29925	2.68696	3.19342	2.99462	3.30549	3.31543	3.20853	3.64567	3.74002
ASS1	4.20883	3.34471	4.18015	5.93173	5.86055	5.56829	5.70919	5.80541	5.76912	4.9135	5.23411	4.99681	2.66338
ASTE1	2.73623	2.80781	3.41079	2.78427	2.59094	2.60092	1.3752	1.77418	2.85894	2.977	2.96258	2.27154	3.21009
ASTN1	2.04604	2.43059	2.64396	3.27223	3.34118	3.35134	2.81419	2.67656	2.85222	2.75414	2.35492	2.72037	4.42534
ASTN2	4.57736	5.88589	4.94381	4.62901	4.60109	4.04743	4.09522	4.80156	4.48346	4.67447	4.84064	4.47464	6.84811
ASXL1	4.18453	3.72944	3.45768	3.70548	4.20821	4.06391	3.91467	3.86755	3.58835	3.97118	3.93331	3.94291	3.84873
ASXL2	3.18071	4.07862	3.92532	3.50531	3.68902	3.94682	3.53356	3.54681	3.44728	3.86158	3.7579	3.58999	2.88933
ASXL3	2.54225	2.79361	2.48257	0.832096	1.35488	1.39692	1.1933	1.31433	1.14637	1.88612	1.61391	1.38016	3.08645
ASZ1	0.1222	0	0	0	0	0	0	0	0	0	0	0	0
ATAD1	4.96222	4.94893	5.03956	4.76009	4.46193	4.99498	4.77644	4.47569	4.56565	4.72481	4.83535	4.51486	4.59206
ATAD2	2.638	2.97668	2.45283	1.53289	2.01478	1.12772	1.21639	1.33072	0.743075	1.36253	1.99586	0.743444	3.99664
ATAD2B	2.44597	2.98016	2.71602	2.43013	2.35389	2.31654	2.10497	1.61614	2.21031	2.3943	2.38094	2.22695	2.79568
ATAD3A	2.52081	2.10429	3.26645	3.79836	3.2799	2.98123	3.0665	2.47308	3.00277	2.47061	2.95536	2.86699	2.25739
ATAD3B	2.5742	1.17649	1.70822	2.14014	1.91533	1.45359	1.37807	2.32453	2.01574	1.41839	1.46933	0.857644	3.09753
ATAD3C	0.336006	0.174147	0.369071	0.580732	0	0.295021	0.473936	0	0	0	0.326559	0	1.03278
ATAD5	1.45589	2.24171	1.2965	0.23889	0.0840091	0.297011	0.304328	0.166286	0.200947	1.18338	1.13201	0.923949	2.98016
ATAT1	3.62234	2.92136	3.5166	3.2305	3.17506	3.24717	3.0862	3.6899	3.5301	3.04716	2.701	3.40973	4.92533
ATCAY	1.87814	1.20845	1.14628	1.36481	1.03562	0.848398	1.54093	1.15281	1.02003	1.28457	1.31588	1.03372	4.94526
ATE1	4.75506	4.62588	4.41226	4.19477	4.08423	4.08953	4.05825	3.55926	4.16396	4.23764	4.09391	3.67132	3.61762
ATF1	3.85396	3.64358	3.7032	3.8125	3.17862	3.54932	3.42724	3.50481	3.8247	3.39306	3.38897	3.60522	2.36743
ATF2	4.32408	3.83274	4.23615	4.06471	3.95403	3.97016	3.73916	3.75767	4.01687	3.82564	3.89344	4.53741	4.97943
ATF3	2.00134	0.404613	0.941145	2.75565	2.53601	2.71951	1.69286	2.74469	3.50613	1.69888	1.69952	1.81259	3.50679
ATF4	7.28804	6.39097	6.66962	8.79847	8.52085	8.62942	8.40805	9.05571	8.88421	8.39438	8.44054	8.06979	8.28667
ATF5	2.65106	2.42958	2.23394	2.22667	2.69241	1.87801	2.09505	2.80796	1.76683	1.92627	1.765	0.662074	2.16733
ATF6	4.58622	5.11357	4.90147	5.15097	5.27461	4.58669	4.67232	5.38339	4.89304	4.76116	5.25048	5.15826	4.25599
ATF6B	1.48425	1.18049	0.734688	2.00403	1.32852	1.24914	1.47437	0.946513	1.21208	1.46342	0.470716	0.928483	2.26582
ATF7	2.81863	5.01561	3.43569	3.43749	3.54502	3.64224	2.97022	3.36555	3.17155	3.54047	3.64766	3.74982	3.43232
ATF7IP	5.43418	6.20114	5.86634	5.15881	5.40029	5.07353	5.35716	4.91634	4.74621	5.749	5.63677	5.65988	6.04035
ATF7IP2	1.31239	2.45701	2.71659	0.146337	0.715034	0.92325	0.607723	0.905816	1.51819	0.963911	1.11293	1.6953	1.16329
ATG10	2.22909	2.20092	1.97646	2.21541	2.1505	1.51619	2.25251	1.88164	1.93439	2.46847	2.45799	2.85897	2.74315
ATG12	2.30815	3.35968	3.53487	3.3467	3.1264	2.7136	3.08555	2.75635	3.25377	2.82157	3.62446	2.45127	3.41197
ATG13	4.49342	4.34926	4.92332	4.98559	5.17238	5.01054	5.12534	4.84124	4.91885	5.2319	5.1825	5.6501	4.50654
ATG14	1.8632	2.23908	2.49521	2.06838	2.64854	1.36893	1.98992	1.8504	1.80211	2.02081	2.61231	1.37454	2.12674
ATG16L1	3.43526	2.4107	2.86423	2.98927	2.89221	3.15172	3.43851	3.20422	2.67033	3.29501	2.94012	3.03678	3.40527
ATG16L2	2.79548	2.90857	3.13884	4.02443	4.23291	4.01149	4.29061	3.18172	4.31358	3.2804	3.64018	3.41992	3.7269
ATG2A	2.83385	2.39534	2.94459	3.18781	3.78038	3.46899	3.309	3.48125	2.88091	3.52096	3.04045	3.81981	2.29277
ATG2B	3.40488	4.00023	3.735	3.30634	3.16007	2.86952	2.71356	2.66422	2.53701	3.14715	3.18954	2.9318	2.42719
ATG3	5.49873	5.46274	4.86202	4.84578	4.68169	5.25691	5.15621	5.14084	5.51124	5.05754	5.67083	5.16959	4.08277
ATG4A	3.67239	3.90474	3.46596	3.71791	3.58829	3.14965	3.34299	3.44492	3.52692	3.2457	3.61048	3.00643	2.32018
ATG4B	4.52241	3.92521	3.62493	4.25847	4.27855	4.59559	4.51306	3.92306	4.31726	4.33146	4.03952	4.47206	4.96991
ATG4C	3.20982	4.36529	3.96786	2.43073	2.68641	1.792	2.69492	2.87127	2.77681	3.68477	3.28206	1.67629	1.16268
ATG4D	2.71013	2.43873	1.74666	3.00836	3.16376	2.97831	3.50453	4.11757	3.04003	2.68837	2.89508	3.28989	3.00472
ATG5	3.59953	4.54091	3.70038	2.69586	3.26239	3.78	3.73181	3.5227	3.28854	3.59744	4.0034	3.77953	3.1377
ATG7	2.67465	2.66089	2.24459	2.78833	2.83408	2.23424	3.07348	3.38575	3.41802	2.58754	2.30097	3.20215	2.47812
ATG9A	3.9682	3.80015	3.82554	4.63785	4.72092	4.83356	5.01689	4.74994	4.30417	4.36518	4.24402	4.8096	4.13128
ATG9B	0	0.215305	0	0.733949	1.73185	0.706698	0.98154	0.225449	0.270945	0.648015	0.213255	1.49527	1.36362
ATHL1	1.4854	1.61593	1.62558	2.45709	2.29535	2.20494	1.92069	2.21146	1.81043	1.999	2.32598	2.22031	3.72618
ATIC	5.70074	5.65881	5.48208	5.33	5.10767	5.67123	5.30551	5.55675	5.17582	5.36596	5.15604	5.20306	4.73809
ATL1	1.98754	2.78305	2.64625	1.62584	1.69795	1.17231	1.6783	2.12739	1.51709	1.78906	1.8398	1.93821	4.06178
ATL2	3.13367	3.5418	3.7589	3.29643	3.02581	3.088	2.94677	3.37853	3.28152	2.84095	3.16946	2.47634	3.09665
ATL3	2.70095	3.40319	3.04575	2.94423	3.27547	3.78885	2.752	2.60571	2.4932	2.60657	2.55078	2.52723	1.51953
ATM	2.20812	2.9236	2.59198	1.64661	1.74342	2.00236	1.70967	1.49546	1.76769	2.18159	2.30702	1.77725	2.1913
ATMIN	5.85587	5.80602	5.86205	4.79826	5.12174	5.1543	5.12133	5.09325	5.22576	5.5128	5.63963	5.59159	4.45818
ATN1	4.36159	4.59513	4.39778	5.14569	5.21596	4.89585	5.04054	4.92994	4.892	4.58836	4.85979	5.21208	4.95859
ATOH7	0	0.939687	0.701589	0	0	0	0	0	0.440126	0	0	0.362271	6.8489
ATOH8	0.37417	0.457553	0.359113	0.534578	0.328908	0.370567	0.322788	0.605813	0.309562	0.523834	0.409541	0.252885	3.23827
ATOX1	5.6038	6.014	5.14842	7.41649	7.15666	6.50766	7.19436	7.58886	7.5355	6.57804	6.49833	6.26339	4.68503
ATP10A	1.5844	0.985014	1.43044	1.37032	1.00602	2.02685	1.70365	2.22378	1.52844	0.317625	0.75895	1.62456	0
ATP10B	0.508416	0.532487	0.874268	0	0	0.459497	0	0	0	0	0.130456	0.0691206	0.0729419
ATP10D	2.71838	3.23199	3.38583	2.7837	2.47658	3.06259	2.19421	2.55659	2.27533	2.63919	2.95789	3.01093	2.12757
ATP11A	3.14548	3.65425	3.6351	3.72709	3.66619	3.74635	3.64956	3.29785	3.28498	4.11197	3.83864	4.27277	1.85829
ATP11B	3.27391	3.86337	4.18544	3.6748	3.46892	3.79083	3.51842	3.38233	3.53472	3.36782	3.6421	3.19731	3.16006
ATP11C	3.95641	5.40454	4.87107	3.69211	3.44923	3.53644	3.31821	3.21123	3.88832	3.5172	4.3169	3.48604	2.69888
ATP12A	0	0.0929991	0	0	0	0	0	0	0	0	0	0	0.148729
ATP13A1	4.93405	4.4208	4.99249	4.98011	5.10712	5.26142	4.87416	4.99689	4.78221	5.38184	4.93509	5.87172	4.24423
ATP13A2	4.85239	4.10586	4.38242	6.84654	6.77222	6.87492	6.80918	6.92158	6.50438	6.65549	6.34123	6.87598	3.85406
ATP13A3	4.69793	5.82412	5.63939	6.00985	5.7661	6.05708	5.49633	5.4306	5.55447	5.67783	5.48798	4.62558	3.22662
ATP13A4	2.65476	2.28116	2.97703	0	0.236542	0	0	0.447398	0.151829	0	0.155844	0.917124	0.129489
ATP13A5	0.874168	0.346605	0.470586	1.53022	1.30497	0.911323	1.51244	1.32308	0.835992	1.19739	1.0994	0.394198	0
ATP1A1	7.54853	6.10912	6.48023	7.12236	7.10784	7.10015	6.87083	7.00114	6.59619	6.91557	6.52751	6.6919	4.60057
ATP1A1OS	4.01955	2.99717	3.72629	2.93005	4.20763	3.27588	3.1943	4.16263	3.80665	3.48258	3.32939	3.278	2.58146
ATP1A2	0.12569	0.290472	0.325815	0	0	0	0	0.189559	0.22857	0.129892	0.179421	0	4.52384
ATP1A3	5.16215	4.76889	5.41063	3.72561	4.01572	3.70724	3.61578	3.1293	2.37434	5.37419	5.37246	6.08052	6.48637
ATP1A4	0	0	0	0	0.136925	0	0	0	0	0	0	0	0
ATP1B1	7.34787	7.51148	7.557	7.06375	7.17208	6.9043	7.29182	7.09045	7.21068	6.67519	7.14303	7.04831	5.55087
ATP1B2	4.48451	3.59561	4.2897	1.51218	1.62678	2.06448	1.30921	1.53443	2.11199	2.72973	3.17192	4.12276	5.18339
ATP1B3	6.34143	7.18722	6.24038	6.64097	6.46678	6.26659	6.28057	6.53423	6.91233	6.74809	6.77866	6.96007	5.42181
ATP1B4	0.274936	0.0723239	0.0818881	0.562453	0	0.16493	0	0.571472	0	0	0.13981	0	0.740162
ATP2A1	0.523184	0	0	0.526341	0.287434	0.418047	0.282208	0	0.185514	0.461574	0.435788	1.14354	0.301555
ATP2A2	5.47255	6.03731	5.82058	5.88367	5.88184	6.22349	5.74593	5.65421	5.56761	5.76851	5.59722	5.79501	5.78651
ATP2A3	0.676969	0.0733976	0.67206	0.346757	0	0	0	0	0.420806	0.319499	0.20791	0	0
ATP2B1	4.08491	4.72537	4.69388	4.67502	4.14032	4.51883	4.52376	4.36698	4.69219	3.87138	4.1382	3.66117	5.24051
ATP2B2	3.288	3.66152	3.82242	0.548698	0.732332	0.469023	0.453993	0.329182	0.556761	1.88693	1.83693	2.54254	1.47023
ATP2B3	3.09617	2.51508	3.33975	2.44379	2.84748	2.43259	2.53297	2.71363	2.13799	2.76413	2.80306	3.0017	0.452688
ATP2B4	4.31976	4.79747	4.47097	4.90388	4.94133	4.82274	4.98491	4.82346	4.60551	5.0633	4.79465	4.95038	5.1423
ATP2C1	6.29593	6.73807	6.58547	5.96847	6.04622	6.09085	6.03847	5.59957	5.77946	6.1254	6.16433	6.21029	5.79277
ATP2C2	0.294086	0.198318	0.323247	0	0.155844	0	0.152887	0	0.649148	0	0.196494	0	0.444343
ATP4A	0	0	0	0	0.282466	0	0	0.287943	0	0	0	0	0
ATP4B	0	0	1.15612	0	0	0.514424	0	0	0	0	0.237222	0.356048	0
ATP5A1	8.39337	7.97798	8.10868	8.01562	7.89026	8.05098	8.09254	8.1412	7.96548	8.06246	7.90326	8.1706	7.93032
ATP5B	8.39146	7.56313	8.07736	8.05484	8.20436	8.19119	8.33609	8.2706	8.21787	8.08172	8.00541	8.08318	8.10719
ATP5C1	6.79818	6.94665	6.26556	6.41505	6.06291	5.98663	6.06649	6.38083	6.62208	6.18994	6.09771	6.40078	6.92357
ATP5D	6.05369	5.30978	5.10377	6.42321	6.31518	5.37962	5.83335	5.78329	5.98055	5.47693	5.3082	6.35974	5.79792
ATP5E	7.51098	8.8314	7.57947	7.73093	7.74376	7.27926	7.21662	7.50314	8.34659	7.47473	7.99763	7.58462	7.5916
ATP5EP2	0	0	1.32069	0	0	0	0	0	0	0	1.2163	0	0
ATP5F1	6.2956	6.92065	6.23105	5.91573	5.5324	5.56575	5.78496	5.92437	6.15099	5.66797	6.05496	5.75599	5.8955
ATP5G1	4.96123	4.28049	4.63416	5.97603	5.16864	5.97524	4.44972	5.57889	5.93542	3.80802	4.77706	5.10465	5.27465
ATP5G2	6.90661	6.54603	6.4587	6.13085	6.62114	6.71865	6.56944	6.74698	7.21981	6.21579	6.12762	6.86062	7.0612
ATP5G3	5.90075	6.02303	5.83637	5.45284	5.33012	5.04295	5.20979	5.37139	5.81044	5.43817	5.58471	5.26745	5.31867
ATP5H	5.5839	6.35515	5.36151	6.22895	5.66707	5.72269	6.24811	6.02955	6.52261	5.72198	5.62194	5.56788	6.07146
ATP5I	6.22478	5.1582	5.34207	6.06914	5.85534	5.38936	6.26857	6.00655	7.04448	5.49378	5.41561	5.97317	7.00689
ATP5J	6.51222	6.76231	6.56966	6.16579	5.53196	5.97373	5.54248	6.03951	7.00553	5.66653	6.3881	6.37717	6.6124
ATP5J2	5.70723	4.53797	4.43188	5.02294	4.86291	5.35712	5.59624	6.1379	6.02349	4.86231	5.01696	5.69421	5.30452
ATP5J2-PTCD1	4.54e-05	0.0163664	0.0842216	0.0258896	0.0252663	0.019384	1.88163	0.0509247	0.0321755	0.00229597	0.00141313	0.0495337	0.0266383
ATP5L	5.8321	7.22168	6.22212	4.79156	5.03991	4.91458	5.27417	5.04275	5.47177	5.15406	5.83135	5.64326	5.64893
ATP5L2	0	0	0	0.679459	0	0	0	0	0	0	0	0	1.85039
ATP5O	5.95613	5.51164	5.80045	5.93213	6.71652	6.05574	6.61226	6.33593	6.56937	6.02603	6.56268	6.3928	6.96126
ATP5S	2.34735	2.76365	1.38152	2.0314	0.286782	1.93806	2.22392	0.929174	1.79173	2.76243	1.77801	1.2679	1.51292
ATP5SL	4.44342	4.06993	4.31573	4.1098	4.36806	4.06443	4.00888	4.89085	4.76789	3.99553	4.39523	4.32579	4.78945
ATP6AP1	7.08014	5.90704	5.78908	6.01175	6.28156	5.98033	6.25453	6.33235	6.11486	6.27471	6.0597	6.44947	4.87354
ATP6AP1L	1.2147	0.503306	1.94548	0.718408	2.66357	1.81879	1.57439	1.26594	1.40521	0.935919	0	2.48904	3.2337
ATP6AP2	6.19239	6.32394	6.66535	6.46519	6.76019	6.64404	6.83765	6.7131	6.74391	6.69374	6.89799	6.68337	5.84457
ATP6V0A1	4.83378	5.10924	5.23981	5.5844	5.7651	5.95079	5.78473	5.89624	5.70248	5.63731	5.70626	5.60347	5.11944
ATP6V0A2	3.32546	3.72874	3.45544	3.17163	2.46321	2.72706	3.00897	2.74507	3.02185	2.81907	2.8242	2.86226	2.18739
ATP6V0A4	1.12893	0	0.248728	0	0.597651	1.61043	0	0.336069	0.213754	1.03783	0.577325	1.66634	0.182925
ATP6V0B	6.01347	5.35129	5.7572	6.41231	6.58628	6.39859	6.91378	6.58866	6.80276	6.03913	6.26307	6.3818	6.29216
ATP6V0C	7.21034	6.82157	7.13785	7.01105	7.28855	7.08448	7.2838	7.65777	7.29849	7.19021	6.76916	7.88892	6.65336
ATP6V0D1	6.05236	5.40702	6.04107	5.69973	5.55446	5.43919	5.71478	5.80116	5.70024	6.28304	5.79517	6.52374	5.15223
ATP6V0D2	0	0.405111	0	0	0.223827	0	0.579014	0	0.27363	0	0	0	1.04332
ATP6V0E1	3.97518	3.14871	3.25779	4.32467	4.53949	4.226	4.0931	4.63494	4.57575	3.95305	4.57417	4.00442	2.14517
ATP6V0E2	4.65305	3.95245	4.40237	3.55558	3.06045	4.00824	4.25308	3.58894	3.55494	3.66871	3.62542	4.28996	4.18136
ATP6V1A	5.90273	6.54785	5.96584	5.71276	5.58478	5.68812	5.66771	5.68774	5.67267	5.83362	5.73641	5.31454	4.50331
ATP6V1B1	0	0.344305	0	0	0.274779	0.399979	0	0	0	0	0	0	5.95925
ATP6V1B2	6.00009	5.80592	5.87174	6.46473	6.3628	6.30771	6.32758	6.3719	6.43145	6.81782	6.77371	6.77196	5.29498
ATP6V1C1	4.28525	5.11708	4.84655	3.32647	3.27722	3.28375	3.54939	3.19997	3.30237	3.65268	3.50915	3.12993	2.91228
ATP6V1C2	3.86123	3.81515	3.21227	1.99944	2.46188	2.50513	2.37139	2.02622	2.68122	2.37787	2.07134	2.32045	0.337991
ATP6V1D	5.48723	6.55584	5.18938	5.27247	5.31754	5.28825	5.19823	5.65966	5.1721	5.08619	5.76512	5.22589	5.41503
ATP6V1E1	6.30896	5.61862	5.76787	6.28891	6.38742	5.89584	6.28962	6.44725	6.31381	6.01667	5.94242	6.41912	5.04495
ATP6V1E2	1.31617	0.480516	1.48383	2.22178	0.691665	2.09717	1.68418	0	1.33925	0.642483	1.032	0.267962	0
ATP6V1F	4.86568	5.33328	5.03712	6.55765	6.55453	6.44893	6.21542	6.3071	6.21753	6.03598	5.96449	6.24013	5.60633
ATP6V1G1	5.72896	5.31015	5.26867	5.86303	5.57427	5.42646	5.57999	6.0585	6.08727	5.51881	5.93704	5.51057	5.52436
ATP6V1G2	1.70557	3.29462	3.04357	0.659305	1.46418	1.58853	0	1.14401	1.06524	1.26538	0.456235	0	4.91493
ATP6V1G2-DDX39B	0	2.47e-08	1.45e-09	2.8e-13	2.47e-07	4.97e-07	0	0	1.11e-05	8.91e-07	2.5325	0.000319799	7.13e-09
ATP6V1G3	0	0	0	0	0	0	0	0	0	0	0	0.891724	0
ATP6V1H	5.40358	6.01955	5.90145	5.94891	5.97029	5.8952	5.47738	6.40262	6.18967	5.49817	5.19942	5.60018	4.61616
ATP7A	2.6518	3.02542	2.34725	2.11376	1.98975	2.29258	1.0788	1.72815	2.07522	2.28833	2.29195	1.68891	2.03119
ATP7B	3.34197	3.23933	3.27286	3.13607	3.22771	2.88851	2.84616	2.71836	2.4657	3.36065	3.38511	3.47715	2.76259
ATP8A1	3.44652	4.61259	4.27446	1.31757	2.6089	2.49746	2.31053	1.19312	1.70069	2.67143	2.8415	2.45392	1.96318
ATP8A2	0.676623	0.134496	0	0.104992	0	0	0.373687	0.387132	0	0.0726003	0	0.928504	1.50077
ATP8B1	1.29929	1.90384	2.5332	1.79338	1.76584	2.09613	1.16175	1.41882	1.7827	0.758091	1.22428	1.86675	0.899879
ATP8B2	2.94929	2.63779	2.47356	3.3011	3.52956	3.26103	3.72625	3.16494	3.03321	2.9595	3.45145	3.15801	3.21533
ATP8B3	0.202645	0.25942	0.4768	0.105779	0.542509	0.886109	0.103655	0.540645	0	0.272759	0.572648	0.464074	0.566826
ATP8B4	0	0.33027	0.945153	0.896252	0.261336	0.771126	0	0	0.498209	0.53872	0.327179	0.89411	0
ATP8B5P	0	0	0	0	0.349917	0	0	0	0	0	0	0	0.220557
ATP9A	3.60773	4.01342	4.23996	4.18289	3.86282	4.19926	3.8727	3.97216	4.04271	4.0334	3.94682	4.08063	4.93091
ATP9B	3.8858	3.62624	3.95978	3.34485	3.18851	3.199	2.71307	2.78174	3.05048	3.56109	3.25554	3.53833	3.15579
ATPAF1	4.35059	5.07826	4.97238	3.87344	3.97099	3.88707	3.76275	4.19681	3.92624	4.34512	4.36631	4.1692	4.46247
ATPAF1-AS1	0	0	0	0	0	0	0	0	0	0	0	1.42501	0.674876
ATPAF2	3.75612	2.78428	3.33023	3.04039	3.05413	3.03674	2.77572	3.78929	3.18107	3.72428	2.8453	3.62068	2.86158
ATPBD4	2.91101	3.2421	4.00938	1.74563	1.83457	2.6466	2.44784	1.77889	1.56789	1.68374	2.13638	2.51531	2.42429
ATPIF1	6.60951	6.77517	6.08983	6.3235	6.52763	6.54371	7.06142	7.18286	7.24725	6.68214	6.81043	6.86732	5.96103
ATR	3.0759	3.45272	3.16781	2.13126	1.36438	2.079	2.19139	2.19286	2.14438	2.91706	3.11727	2.57012	2.44872
ATRIP	2.64471	2.25041	2.23069	1.20239	2.59572	2.08495	2.71498	1.58928	2.78376	1.75369	2.12751	2.91375	3.44725
ATRN	4.05122	4.12744	4.19156	4.38008	4.39025	4.40192	3.7899	3.77951	3.91693	4.39914	4.37074	3.91305	4.03982
ATRNL1	3.34258	4.50081	3.92283	3.34889	3.86628	3.89921	3.46132	3.22982	3.4734	3.97426	4.0607	3.35543	2.74085
ATRX	4.36827	5.52831	4.92426	3.91885	4.44068	4.25927	4.08476	3.95171	4.47881	4.29387	4.76337	4.05613	4.71415
ATXN1	2.75663	2.74406	2.4982	2.86597	2.98847	2.76456	3.06509	3.00383	3.06074	3.17512	3.13509	2.49233	1.34692
ATXN10	6.32195	6.56618	6.45057	6.35011	6.41558	6.69397	6.60362	6.55823	6.45039	6.39225	6.15888	6.16162	5.71119
ATXN1L	3.13172	3.19214	3.28161	3.24954	3.3171	3.53366	2.83687	3.49529	3.02111	3.51397	3.48566	3.54138	3.2033
ATXN2	4.61673	4.70221	4.69721	4.72153	4.66313	4.82464	4.65716	4.54562	4.68362	4.57379	4.61986	4.48921	4.23571
ATXN2L	4.8529	4.48756	4.63359	5.17496	5.596	5.52168	5.23241	5.42302	5.17297	5.10557	5.18582	5.1635	5.32401
ATXN3	1.44173	1.93258	1.67806	1.55577	1.86452	1.77329	1.91534	2.01514	1.66824	1.97461	1.57954	1.26193	2.57148
ATXN7	3.27005	3.14379	3.11277	2.88214	2.20993	2.48176	2.47317	2.30031	2.64143	2.55361	2.56175	2.01054	2.6957
ATXN7L1	2.95351	2.25513	2.27656	1.61105	0.571397	0.691094	0.317943	0.190926	0.518579	1.57043	1.28178	2.03318	1.3684
ATXN7L2	1.72644	1.65239	1.49925	0.870339	0.873563	1.09827	2.19891	1.89861	0.697204	1.89997	0.61445	1.93286	3.38814
ATXN7L3	1.82626	2.01559	2.05081	3.2063	3.94966	2.94299	3.7074	3.43826	2.91318	2.43096	2.27092	3.43538	2.97869
ATXN7L3B	5.63977	5.64589	5.82268	5.05691	5.31466	5.36261	5.13897	5.36666	5.4721	5.4386	5.45425	5.3805	5.71287
ATXN8OS	0	0	0	0	0	0	0	0	0	0	0	0	0.381868
AUH	3.84816	3.80653	2.79623	3.88946	2.38289	2.76865	3.47172	3.96862	2.91629	2.75867	3.00548	2.37644	2.64882
AUP1	4.91973	4.25008	4.5712	5.39294	4.92847	5.35288	4.87859	5.22904	5.26959	4.91837	5.00599	5.43468	5.13061
AURKA	1.52617	0.890522	1.07956	0.388292	0	1.11114	1.08475	0	0.961572	1.20324	0.789264	1.6256	3.43706
AURKAIP1	5.54385	4.53329	5.12185	5.03798	5.44144	5.34345	5.66608	5.54974	5.23845	4.86887	4.85789	5.27798	4.83645
AURKAPS1	0.239721	0.609205	0.675663	0.857578	0	0.502286	0.62079	0	0.42228	0	0.430341	0	1.10606
AURKB	1.39975	1.70389	0	0	0	0.344219	0	0	0.91058	0	0	0	4.79986
AURKC	1.22417	0	1.4617	0.843268	1.38874	0	2.62766	0	2.00431	1.07547	1.3408	1.38193	0
AUTS2	3.85271	3.93767	3.76244	3.23324	2.95279	3.63965	3.18203	3.30477	3.25882	3.53181	3.36639	3.6655	3.73949
AVEN	4.02267	2.97473	3.26307	2.85863	2.57249	2.5388	2.67848	2.96351	3.49156	2.60349	3.05857	1.54271	1.5975
AVIL	1.13961	0.324035	1.22362	0.332762	0	0.375578	0	0	0.72058	0.439211	1.11362	0.175859	1.47622
AVL9	2.19416	1.61795	2.11832	1.88475	2.98835	2.16314	2.73148	2.78534	2.38131	2.63379	2.43956	2.47221	2.1905
AVPI1	4.09088	4.07935	4.14928	4.24063	4.64255	4.52228	4.50819	4.32508	4.3007	3.35798	3.25943	3.7576	1.84351
AVPR1A	0	0	0.0941655	0	0	0	0	0	0	0	0	0	0.472036
AVPR2	0	0.416015	0	0	0	0	0	0.620713	0	0	0	0	0
AWAT1	0	0	0	0	0	0	0	0	0	0	0	0.382611	1.19331
AWAT2	0	0	0	0	0	0.518891	0	0	0	0	0	0	0.676988
AXDND1	0	0	0	0	0	0.111592	0	0.281569	0	0	0	0	0
AXIN1	3.09147	2.9853	3.13895	3.57615	3.79796	3.98144	3.5107	3.14711	3.30922	3.62912	3.41547	3.5615	3.4102
AXIN2	3.64075	3.35792	3.04828	3.00245	2.20125	2.51907	2.63228	1.5944	2.86325	2.44096	2.75706	2.63311	1.79321
AXL	3.58622	4.29677	4.05299	5.32841	5.01747	5.25259	5.1506	5.0286	5.28169	4.74167	4.88376	4.51073	2.51614
AZFP	0	0.330479	0	0	0	0	0	0.880809	0	0.353094	0	0	1.18848
AZGP1	0.541239	0	0	0	0	0	0	0	0	1.40621	0.284689	1.43905	0
AZGP1P1	0	0	0	0	0	0	0	0	0	0	0	0	1.12604
AZI1	1.56421	1.47778	1.85642	2.67113	1.91149	2.43555	2.65252	1.69656	1.88506	2.16582	1.69723	2.78373	3.14741
AZI2	4.60053	5.14384	4.5559	4.33013	3.70472	3.84957	3.84672	4.30029	4.47731	4.38589	4.73597	4.24425	4.57972
AZIN1	4.65299	5.55136	5.63605	4.71141	4.72583	4.5227	4.83433	4.31318	4.70214	4.79304	5.19174	4.75964	5.33368
AZU1	0.753542	0	0.457336	0	0	0	0	0	0	0	0.407371	0	1.06497
B2M	9.68538	9.64791	9.41843	10.6124	10.4196	10.3384	10.8144	10.4751	10.851	9.46005	9.72872	9.1858	5.72179
B3GALNT1	3.60032	4.09959	4.42359	2.83128	2.35462	2.38244	2.11807	1.95717	2.33401	3.54489	3.59102	2.25339	4.81529
B3GALNT2	4.39549	4.39573	4.51306	3.78254	3.92659	3.93136	4.09727	4.19796	4.16189	4.34097	4.32346	4.17397	3.34172
B3GALT1	1.30344	0.308308	1.14957	0	0	0	0	0	0.299131	0	0	0.797099	1.89974
B3GALT2	1.68803	0.934537	0.639232	0.148369	0.625237	0.412235	0.51122	0.735431	1.39037	0.531256	0.187523	0	1.86003
B3GALT4	1.39203	0.211183	1.57102	0	0	0.458744	0	1.3325	1.6507	0.224312	0	0	1.84391
B3GALT5	1.82601	1.1902	1.40377	1.03173	1.4696	1.94608	1.38728	1.25585	1.31717	0.690658	1.1577	0.922563	0.441468
B3GALT6	4.61164	3.74355	4.46428	4.61389	4.19016	4.12592	4.77641	4.73054	3.98584	4.40896	4.24881	4.28174	3.91108
B3GALTL	2.51565	3.79316	3.53124	3.58758	3.26118	3.59623	3.56119	3.40507	3.49156	3.74695	3.94043	3.2845	2.97471
B3GAT1	3.41295	2.20187	2.17936	0.986846	1.98205	1.5844	0.514318	0.739581	1.60477	1.22974	1.72545	1.89666	2.36361
B3GAT2	0.640574	3.27725	2.18639	1.97794	2.1324	2.13161	2.17934	1.6657	2.05548	1.10935	1.93681	3.13582	2.81063
B3GAT3	4.51001	3.8891	3.7016	4.15623	4.4631	4.35754	4.61004	4.8682	4.36103	4.35303	4.31213	4.93179	3.17223
B3GNT1	5.34146	5.26606	5.42721	5.47849	5.52486	5.49974	5.77513	5.51794	5.09716	5.02124	5.20589	5.72857	4.26912
B3GNT2	4.41728	4.87049	4.71734	3.37651	3.16866	3.54298	3.31544	2.94821	3.27877	3.55298	4.30584	4.04437	2.50136
B3GNT3	0	0	0	0	0	0	0.35963	0.66992	0	0	0	0.517554	0.685746
B3GNT4	1.31217	0.238241	0.267997	1.07722	1.56789	0.279232	0	0	0	0.656271	0	0.877468	0.373523
B3GNT5	1.59333	1.60144	1.06191	1.30996	2.11467	1.85182	2.02924	1.43277	2.33174	1.65599	2.12968	1.91376	3.10562
B3GNT6	0	0	0	0.393276	0	0	0	0.403103	0	0	0	0	1.31758
B3GNT7	1.22109	0.630589	1.3545	2.6781	1.78198	2.2381	2.14697	1.66265	1.3701	1.20501	1.81155	2.13192	1.15672
B3GNT8	0	0.356113	0	0.721579	0	0.413581	0	0	0	1.13298	0.760422	0.283315	0
B3GNT9	3.75214	3.65667	3.83802	4.66161	4.60783	4.6317	4.67205	4.8253	4.43366	4.57572	4.27545	4.6943	2.92241
B3GNTL1	1.28229	1.25392	0.292724	0.688421	0.948092	1.84473	0.383509	0.713493	2.67495	0.509785	1.24778	0.943755	2.38935
B4GALNT1	0	0	0	0	0	0	0.591973	0	0	0.437178	0	0.60005	1.84429
B4GALNT3	0.918048	0.195287	0.114161	0.41789	0	0.227757	1.21375	0.297771	0	0.298886	0.839453	0.740767	0.438043
B4GALNT4	3.01459	2.71221	2.52421	3.83404	3.59127	3.60241	3.96904	3.30686	3.53193	3.148	2.99964	3.58711	5.55488
B4GALT1	3.18519	3.46439	3.37896	6.49735	6.81202	6.58064	6.81373	6.70026	7.00349	5.00713	5.25723	4.80116	1.72079
B4GALT2	3.27491	2.6612	3.42541	4.63729	4.58752	3.79994	4.48689	4.26757	4.27416	4.18082	4.05139	3.87567	4.28688
B4GALT3	3.81238	3.39441	3.74811	4.48965	4.63813	4.50752	4.82399	5.05413	4.49661	4.14823	4.00575	4.56521	3.05976
B4GALT4	4.08708	4.09092	4.74378	4.26927	3.72217	4.55557	4.58876	4.6182	4.34713	4.20986	4.54352	4.397	3.07889
B4GALT5	3.41072	3.36921	3.1527	4.01277	4.22545	3.96327	4.15964	4.38798	4.38988	4.07335	3.81619	3.27946	2.49708
B4GALT6	3.30497	4.1324	4.0787	2.73576	2.55446	2.62167	2.58625	2.22898	2.23952	2.21911	2.98176	2.45144	2.43104
B4GALT7	4.21097	3.55155	4.07461	4.35163	4.8676	4.76493	5.15876	5.16594	4.6473	4.62635	4.92257	5.11912	3.21783
B7H6	1.9511	1.9012	2.38656	2.11963	2.3516	1.9152	1.17818	1.65534	2.07553	2.22911	2.27322	2.13506	1.41629
B9D1	3.28048	2.45655	2.9877	3.74317	2.92612	3.24489	4.28725	3.24501	3.09532	2.71355	2.36409	3.32974	2.39798
B9D2	2.35074	1.26646	2.1757	2.41831	1.87241	1.74789	2.99842	3.35452	3.12072	2.69226	3.04763	2.83963	2.24257
BAALC	3.54419	4.09365	3.72819	3.68995	3.39681	2.83882	2.99984	3.5454	3.7251	3.3819	3.4893	3.39059	6.11763
BAAT	0	0	0.315015	0	0	0	0	0	0	0	0	0	0.302889
BABAM1	4.08393	3.43848	4.17899	5.04046	4.81664	4.87073	5.09116	5.28657	4.64431	4.68889	4.68416	4.59171	4.10557
BACE1	5.27419	5.11645	5.15617	4.84291	4.94932	5.30516	5.42508	5.4013	5.07852	5.62318	5.42062	5.8653	5.10075
BACE1-AS	1.40071	0.474847	0.529754	1.76984	0.69703	2.10342	0	1.20482	0	0.511114	1.35262	2.02555	0.724746
BACE2	6.66847	5.90612	6.08554	6.28183	6.24183	6.32113	6.46404	6.4639	5.98837	6.27237	6.10602	6.34869	3.16302
BACH1	3.39672	3.91769	4.33613	3.06431	3.33167	3.50645	3.01027	2.56335	3.40934	3.81428	3.90765	3.23911	4.21319
BACH2	1.8394	1.44035	1.45264	1.32618	2.19444	2.01367	1.96521	1.96188	1.95918	2.11624	2.59933	1.72783	3.05082
BAD	4.95778	4.55102	4.04674	5.23126	5.16995	4.74686	5.45957	5.20873	5.12358	4.67845	4.13696	4.7872	4.59587
BAG1	3.53366	3.68058	3.27982	3.91842	4.18587	4.15397	3.75422	4.49798	4.21781	3.81915	3.97058	4.31641	3.75528
BAG2	3.27951	3.93495	3.42983	4.72318	4.21056	3.71566	4.13807	4.13432	5.05797	4.45044	4.69782	3.80012	2.72186
BAG3	3.76292	3.49671	4.13129	4.29638	4.52048	4.22171	4.69136	4.50397	4.47298	3.77647	4.15039	4.33021	3.44185
BAG4	3.08115	4.27888	4.20083	3.12792	3.3333	3.17697	2.92339	3.35965	3.09212	3.13179	3.67554	3.20405	2.86017
BAG5	3.95328	4.50273	4.60387	3.64078	4.05479	4.13259	3.42057	3.87657	4.11572	4.14458	4.18963	4.48579	4.3697
BAG6	5.99904	5.48163	5.92463	6.37922	6.38469	6.47087	6.54844	6.62789	6.20636	6.62266	6.35691	6.723	6.64923
BAGE2	1.043	0.228123	0	0	0	0	0	0	0	0	0	0	0.644788
BAHCC1	0.988271	1.05921	1.4539	0.408856	1.16004	0.977705	0.512501	0.858236	0.538748	0.823568	0.724684	1.01062	2.1526
BAHD1	2.79282	2.1959	2.25121	3.05231	2.51019	2.74213	2.71956	2.87404	3.12643	2.49725	2.94752	3.25279	2.28996
BAI1	0.664086	0.287312	0.808172	3.88987	3.48644	3.50149	3.82736	3.4021	3.42659	1.62958	1.76498	0.963772	1.89778
BAI2	3.32925	3.62079	4.02172	4.19565	4.57749	4.3507	4.35578	4.00223	3.54316	4.00659	3.8757	4.32725	4.04797
BAI3	0	1.4703	0.0691013	0.341348	0	0	0.177095	0	0.501312	0.542033	0.279402	0.262514	3.13814
BAIAP2	4.55778	4.28579	4.64341	3.22629	3.28023	3.78258	2.86644	3.05848	2.88743	3.64658	3.5652	4.23507	3.78666
BAIAP2L1	2.59647	2.44997	2.82188	4.14748	4.1747	3.80759	3.65402	4.14349	3.51455	3.71111	3.6147	3.79018	1.57807
BAIAP2L2	0.168392	0.164184	0.349331	0.24642	0	0	0.243506	0	0	0	0.162804	0.804362	0.6711
BAIAP3	0.787861	0.907371	1.3877	1.28545	1.28567	1.02269	0.995809	1.02514	0.144276	0.230716	0.517905	0.669362	1.80608
BAK1	3.56949	3.34705	2.99131	4.47695	3.62491	3.04289	4.42293	3.9309	3.65563	3.44365	3.62159	3.31059	2.44115
BAMBI	4.26386	3.87588	4.19369	6.0923	5.81701	5.61974	5.8155	5.89947	6.15648	4.33525	4.44188	4.57865	4.94443
BANF1	4.69975	3.81327	4.69477	5.07399	4.89672	4.45228	5.27272	5.20452	5.00513	4.26986	4.18045	4.55656	5.5509
BANK1	0	0	0.727439	0	0.173404	0	0.46007	0.606338	0	0.232306	0	0	0.182181
BANP	3.0287	2.126	2.79469	2.59616	2.8854	1.83351	2.77159	1.84868	1.85144	2.02147	2.56174	2.78379	2.87082
BAP1	4.35729	3.91405	4.73769	5.14963	5.12988	5.03616	5.26026	5.06346	4.72929	4.96164	4.69589	5.25245	4.77953
BARD1	3.45796	3.74153	3.2686	3.26048	3.1228	2.48729	2.99421	3.17774	2.308	2.74143	2.30972	2.81249	4.06801
BARHL1	0	0	0	0.710592	0	0	0	0	0	0	0	0	0
BARHL2	0	0	0	0	0	0	0	0	0	0	0	0	2.52549
BARX1	0	0	0	0.645672	0	0	0.881096	0	0	0.475789	0	0	0
BARX2	0	0.201025	0	0	0	0	0	0	0	0	0	0	0
BASP1	5.57054	5.0308	4.85051	5.77438	5.74391	5.60046	5.89701	6.0824	6.42158	4.85781	4.88341	5.03794	6.09657
BASP1P1	0	0	0	0	0	0	0	0	0	0	0	0	0.858188
BATF2	0.168805	0.164583	0	0.457834	0	0	0	0	0	0.174423	0	0	0
BATF3	0	0	0	0	1.74967	0	0	0	0	0.719609	0	0	0
BAX	2.32713	1.00296	1.94815	2.18417	3.50416	2.02378	4.86068	4.64637	2.98952	1.96933	2.82853	3.892	1.18837
BAZ1A	2.58094	2.96598	2.52864	3.03119	3.65103	3.33824	3.6757	3.29688	3.92972	3.7204	3.6011	2.78807	3.77601
BAZ1B	4.76546	4.79904	4.63303	4.32318	4.36097	4.48847	4.45956	4.59099	4.68191	4.45637	4.58858	4.75399	5.14457
BAZ2A	4.62649	4.12599	4.37825	4.05531	4.23814	4.38481	4.00894	4.07616	3.92742	4.21128	3.78631	4.24484	3.59764
BAZ2B	4.22373	4.7174	3.92012	4.09807	4.06822	4.18117	4.28704	4.22717	4.27475	4.37832	4.53052	3.95119	5.99186
BBC3	0	0.493685	0	0	2.06912	1.14763	1.92234	1.08899	1.10908	0.546279	1.26896	0.965514	0.742337
BBIP1	4.69524	4.56811	4.99842	4.11351	4.0794	4.07431	4.2709	4.48294	4.44373	4.27134	4.67365	4.38815	4.19974
BBOX1	0.893749	0.187759	0	0	1.66206	0.220087	1.04432	0.918083	0	0.799364	0.186258	0.71923	0.75191
BBS1	4.58168	4.67679	4.61274	4.56371	4.12967	4.49665	4.39959	4.3367	4.09838	4.33661	4.62074	4.61007	4.58936
BBS10	2.66	3.43977	2.97404	2.51518	1.49835	2.43795	1.58445	1.06803	2.28625	2.33298	2.72949	1.83546	2.05958
BBS12	2.73968	3.6333	2.81629	2.91675	2.46901	2.18528	2.24617	3.05672	2.99769	2.32215	2.91929	2.79697	2.32953
BBS2	4.31076	4.01495	4.37735	3.62895	3.82973	3.41243	4.17409	3.75784	3.82426	3.82098	3.82331	3.94668	4.147
BBS4	4.32898	3.93785	3.3971	4.01609	3.94987	3.78922	4.1173	4.08254	4.63916	4.33051	4.24365	3.89947	4.14859
BBS5	3.62873	3.18489	3.1447	2.43674	3.20718	2.06511	2.7097	2.76123	2.59713	2.67358	1.64231	2.53054	3.40413
BBS7	3.13924	3.24904	3.00776	3.16749	3.32166	3.35237	3.03932	3.14298	2.66945	3.43458	4.10663	3.34106	2.75468
BBS9	2.50565	3.34457	2.81521	1.87156	2.18312	2.88567	3.07902	3.03704	2.49706	2.1983	2.45222	1.90303	3.64202
BBX	4.01111	4.47959	4.35607	4.79965	4.73161	4.47493	4.95234	4.84854	4.97074	4.58233	4.66452	4.48815	4.50106
BCAM	5.33854	4.96686	5.1311	4.75432	4.77817	4.64348	5.2651	4.58933	4.1253	3.85864	4.20106	5.02383	3.28837
BCAN	5.32203	4.48521	5.03898	3.51564	4.43146	3.83885	3.73521	3.34735	3.30929	3.75227	3.14177	4.70373	0.656976
BCAP29	2.75415	4.0268	3.61797	2.80525	2.39269	2.03755	2.13678	2.18728	3.20542	2.60203	3.37611	2.45941	1.76605
BCAP31	6.18337	5.86325	5.94449	6.63219	6.74102	6.33788	6.81372	6.84697	6.52205	6.58011	6.18247	6.84005	5.36652
BCAR1	6.48087	5.69495	6.06089	6.34086	6.29002	6.31016	6.00685	6.21273	5.71584	6.05525	5.93188	6.5815	3.81476
BCAR3	4.11495	3.77774	3.90678	3.72289	4.00424	4.45167	4.48946	4.32245	4.56665	4.47037	4.52211	4.71367	1.42014
BCAR4	0	0	0	0	0	0	0	0	0	0	0.577203	0	1.41336
BCAS1	2.8392	2.10309	2.31886	1.14926	0.414427	1.47263	1.76187	0.539285	0.975999	0.989998	1.27442	2.84645	0.553512
BCAS2	5.85944	6.47153	6.03002	4.09168	4.21801	4.98066	4.4536	4.47892	4.97853	5.40502	6.00772	4.70521	5.51616
BCAS3	3.09796	2.25318	2.54476	3.39047	3.11539	2.84235	2.16721	2.9704	3.13743	2.79698	2.795	3.41789	2.30174
BCAS4	3.83045	3.32089	3.76934	3.59387	3.6381	3.01216	3.2678	3.74036	2.32029	2.98399	3.07069	3.38136	0.888166
BCAT1	3.69827	4.57045	4.62052	5.66243	5.56954	5.64279	4.86134	5.19462	5.68553	5.79755	5.98462	5.09794	1.89991
BCAT2	4.49716	4.09075	4.29847	4.7939	4.51293	3.9371	4.319	4.16761	3.76033	3.93262	3.85934	4.3321	2.84543
BCCIP	4.77663	5.18783	5.09853	2.64349	3.68166	3.85969	4.80138	3.91708	4.76725	4.28551	4.55661	3.84419	5.48925
BCDIN3D	1.9392	1.29998	2.1692	2.29995	1.20856	1.53973	1.33261	1.43582	2.04153	1.94598	0.878371	2.15225	1.81244
BCHE	0	0	0	0	0	0.167908	0	0	0	0	0	0	2.61398
BCKDHA	4.00189	3.56952	3.50094	5.4142	5.42618	5.68691	5.58282	5.36086	5.57755	5.20474	5.02633	5.35563	4.32634
BCKDHB	3.67388	4.17367	4.56279	3.43432	3.49019	3.46488	3.24509	3.38297	3.49815	3.77348	3.54247	3.38492	3.05355
BCKDK	4.48506	3.54754	4.27846	5.64199	5.96133	6.12392	6.28647	6.05435	5.80394	5.60944	5.24356	5.864	4.36711
BCL10	2.33656	2.91501	2.94475	3.10656	2.46065	2.42924	2.22634	2.55117	2.58153	2.27828	3.07703	2.7785	3.4965
BCL11A	1.14407	1.39768	1.857	2.68209	1.31824	2.69213	2.16671	2.47943	2.18433	2.17927	2.60971	2.55546	3.65968
BCL11B	0.747647	0.465425	0.589327	0.477337	0.424965	0.417761	0.698488	0.583238	1.06898	0.452173	0.757488	0.620238	0.537432
BCL2	3.14192	2.7058	2.52326	2.04067	1.50751	2.55478	2.95012	2.35248	2.36841	2.65937	2.53631	2.05479	1.43321
BCL2A1	0	0	1.34821	0	0	0.81154	0	0	0.737259	0	0	0	0
BCL2L1	4.73809	4.01898	4.69724	5.24309	5.74451	5.48676	5.41303	5.27059	5.22178	5.77397	5.71119	6.04905	4.16254
BCL2L11	1.53926	2.10333	1.77519	2.12762	1.99648	1.73214	1.87743	2.45287	1.9988	1.92516	1.91559	1.93398	3.34027
BCL2L12	2.34629	1.50623	0.716986	2.30516	1.34797	1.88373	2.47165	2.20993	2.50146	1.23832	1.42639	1.77171	1.92241
BCL2L13	6.36074	6.26447	6.44363	6.60934	6.72912	6.80896	6.78213	6.95787	6.75311	6.99056	6.88115	6.77816	4.86061
BCL2L14	0.192534	0.980011	0	0	0	0	0	0	0	0.529612	0	0	0.295879
BCL2L15	0.13806	0.19859	0.0784503	0.204166	0.382911	0.605417	0.290761	0.827686	0.250202	0.27247	0.474535	0	0.310739
BCL2L2	2.09947	2.05072	1.5772	1.96865	3.20411	3.05263	2.92342	2.84461	2.79159	2.3618	2.78203	2.41845	2.84917
BCL2L2-PABPN1	4.15392	3.71509	3.85949	4.41645	4.76724	4.09275	4.97409	4.57497	5.09015	4.18249	4.42391	2.72228	5.14205
BCL3	2.8542	2.60163	2.1768	5.53188	5.18256	4.74872	5.23287	5.10266	5.02866	4.01386	3.80588	3.54803	0.299886
BCL6	2.23461	3.39176	2.51479	4.00447	3.95344	3.71168	4.25595	3.79188	4.14429	3.59845	3.95329	3.76134	2.6282
BCL6B	0	0.190507	0	0	0	0	0	0	0.347232	0.103952	0	0	0.428082
BCL7A	3.04374	2.22419	2.34913	2.22589	2.80707	2.15907	2.57283	2.28363	2.64223	2.22361	1.747	2.0883	3.53381
BCL7B	3.98159	3.48134	4.25749	4.24354	3.95311	4.62122	3.99278	3.9182	4.32091	3.77584	3.80841	4.33165	3.34593
BCL7C	2.54429	3.5404	2.33184	3.58011	3.2398	2.88925	4.04973	3.67728	4.2034	2.49174	3.53493	4.0537	4.03453
BCL9	1.91006	1.69646	1.77148	2.7888	2.84837	2.98395	2.45841	2.6932	2.7961	2.35579	2.25849	2.61272	2.23559
BCL9L	3.58693	3.18578	3.4659	4.66423	4.65621	4.42008	4.349	4.49955	4.23625	3.98347	3.82056	4.25719	2.40766
BCLAF1	5.46421	6.00406	5.61164	4.45719	4.8812	4.80641	4.95105	4.84575	5.03161	5.05863	5.1361	4.88683	5.7665
BCMO1	4.48463	4.48393	4.01772	0.982835	1.8544	1.45607	1.08575	0.416839	0.859093	1.2277	1.52508	2.47507	0
BCO2	1.36248	1.57771	0.69164	1.75281	2.21471	1.99439	2.66655	1.67553	1.70666	0.896162	1.11221	1.17284	1.46941
BCOR	4.54424	4.04767	4.50333	3.85268	3.76839	4.04595	4.11643	3.69866	3.69836	4.19655	3.7755	4.28418	4.37048
BCORL1	0.78729	0.937704	0.97297	2.01386	2.04909	1.84506	2.36405	1.54476	1.43034	1.70199	1.14251	1.97187	1.49571
BCR	4.4023	4.10727	4.8401	4.21327	4.3346	4.18996	3.73454	3.81312	3.72456	4.21496	4.13308	4.81852	3.53864
BCRP2	1.16373	0.823078	1.08669	0.886745	1.60794	0.475092	0.58712	0.765271	0.510735	1.11596	1.51146	2.13742	1.05588
BCRP3	0	0	0.283639	0	1.48237	0	0	0	0	0	0.649829	0	0.704494
BCS1L	4.12057	3.92652	2.20422	3.54534	3.41091	2.7604	2.97951	3.41141	3.38287	3.63067	2.79261	3.68941	4.45319
BCYRN1	0	0	4.34914	6.16528	0	0	3.66218	5.92035	4.52775	5.03435	5.11718	4.96483	6.99014
BDAG1	1.3189	0.314397	0.319818	0.954203	0.615715	3.11e-05	0.437707	3.08e-05	0.00132043	0.374295	0.317418	3.3e-07	1.62245
BDH1	1.15521	2.00447	1.341	0.659185	1.03192	0.96612	0.541049	0.775367	1.20227	0.562004	0.603714	1.4519	0.574689
BDH2	4.11609	3.73706	4.49578	3.74364	4.48481	4.4039	4.61231	4.27225	4.76192	4.24888	4.5473	4.4094	3.96833
BDKRB1	1.47518	0.280768	0	4.08217	3.63865	3.45835	3.57699	4.40658	3.76003	2.85267	0.890148	1.22569	0.773325
BDKRB2	0.565585	0	0	3.58264	3.56144	3.46424	3.43099	3.1348	3.21067	1.85128	1.62894	1.29208	0.739893
BDNF	0.957096	0.989594	0.504967	2.28239	1.54134	1.67309	2.16728	2.24557	2.26446	1.45535	1.74224	0.947618	0.571094
BDNF-AS1	1.26826	0.242685	0.323263	0.423864	1.58745	0	1.00736	1.54007	0.775479	0	0.89629	1.43757	1.48801
BDP1	3.44321	4.34893	3.38839	2.73864	3.31059	2.97368	3.16192	2.881	2.86138	2.90015	3.30894	2.88352	4.00855
BEAN1	0.111379	0	0	0	0	0.245092	0	0	0.203231	0	0.492368	1.18313	0.469013
BECN1	5.25475	4.75818	4.81511	5.02282	4.80808	5.23164	4.88406	4.9905	5.04324	4.97905	5.15217	5.52989	4.55644
BEGAIN	0	0	0	0.197034	0.197735	0.533842	1.37011	0.379319	1.06864	0.138124	0.644346	0	1.25919
BEND2	0	0	0	0.248056	0.113515	0	0.245148	0	0.267813	0	0.163919	0	0.332169
BEND3	1.72168	1.47583	1.78097	1.81879	1.77071	1.74533	2.17482	1.37843	1.72565	1.83603	2.05846	1.5651	2.45819
BEND4	0.115901	0.409843	0.612296	0	0.550235	0.0899699	0	0	0	0.265489	0.148363	0.416047	1.64116
BEND5	1.92177	2.03877	2.57269	3.00847	2.77536	1.98704	2.82127	3.06781	2.33144	0.91749	2.35493	2.28464	4.09326
BEND6	0.742475	0.129386	0.616445	1.4541	0	1.52851	0.362197	1.31583	1.29235	0.483505	0.722991	0.659915	0.69013
BEND7	2.42706	1.98911	2.22734	3.2099	3.61205	3.44343	3.84863	4.00945	3.86383	3.12088	3.52115	2.8465	2.54383
BEST1	8.7708	8.12926	8.68584	4.05544	4.32025	3.99357	3.80758	3.46973	3.18107	6.31363	6.45604	7.17815	1.48969
BEST3	0	0	0.261927	0	0	0.499658	0	0	0	0	0	0	0.298435
BEST4	0.817365	0.694386	0.643464	0.252249	0.469444	1.53783	0	0.839309	0	0.178265	0.316256	0.252709	0.856208
BET1	3.39046	4.00807	4.1364	3.61805	3.41372	3.1286	3.22416	3.29782	3.8046	3.16911	3.88819	3.74527	3.04112
BET1L	4.77339	4.21561	4.38548	5.39818	5.17753	5.21127	5.39855	5.48639	5.16903	4.74412	4.98058	5.3836	3.45513
BET3L	0	0	0	0	0	0	0	0	0	0	0	0	0.885972
BEX1	3.30271	5.0004	4.39582	5.09704	4.61495	4.81639	4.69224	5.35192	5.90383	5.55333	5.65755	5.80329	7.49502
BEX2	5.08554	5.57752	4.55743	4.09259	5.0407	4.42612	5.17652	5.20553	5.31558	4.88692	5.10304	5.05446	4.09898
BEX4	6.53381	6.29719	6.14064	6.43572	6.33043	6.3215	6.53559	6.83302	7.40641	6.83322	6.76204	6.37123	6.11435
BEX5	0	0	0	1.114	0	0	2.36294	1.81392	0.800308	0	1.52421	0.671741	2.7376
BFAR	4.63862	4.32059	4.24111	4.76248	5.03177	4.75575	4.772	4.98163	4.61847	4.36386	4.52265	4.17608	4.36043
BFSP1	0.601397	1.59128	1.28096	0.662926	1.24491	0	0.656395	0	0	0.342245	0.169547	0.474753	0
BFSP2	0.225717	1.3093	0	0	0	0	0	0	0.399068	0.233128	0	0	0
BGLAP	0	0	0	0.00314175	2.85473	0	0	0	2.25344	1.70071	0	0	0.000277604
BGN	3.51068	3.70248	4.60858	8.28483	8.13966	8.05185	8.08321	8.34773	8.05598	7.49097	7.44314	7.66548	0.597299
BHLHA15	0	0	0	0	0	0	0	0	0	0.58977	0	0	0
BHLHB9	3.08851	4.01704	3.51749	1.45733	1.77711	1.71996	1.03307	1.57637	2.0085	3.21141	2.56308	2.27232	3.15068
BHLHE22	0	0	0.222559	0	0	0	0	0	0	0	0	0	2.27289
BHLHE40	6.7241	6.50454	6.93324	8.04819	8.1641	8.12563	8.27657	8.14688	8.05207	7.98832	8.04939	8.09727	2.51857
BHLHE41	5.15304	5.75244	5.22302	5.20407	5.50868	5.2666	4.93152	5.4485	5.40301	5.1058	5.11359	4.78643	0.972495
BHMT	0	0	0	0	0	0	0.828701	0	0	0	0.138846	0	1.22292
BHMT2	1.04597	0	0	0	1.63001	0.316751	0.211686	0	0.486594	0	0	0	0.594007
BICC1	2.07337	0.644021	1.35201	1.94741	1.08456	1.27701	1.92876	0.818698	0.948848	2.5909	0.907375	1.24197	1.90921
BICD1	3.44402	3.36197	3.03328	4.04327	3.73794	3.79191	3.94726	4.3729	3.8458	3.83691	3.6657	3.82583	3.98837
BICD2	4.40128	3.86846	3.64472	4.01299	4.1344	4.17523	4.20312	3.94927	4.25194	4.00561	3.78999	4.29759	4.485
BID	5.53809	5.09537	4.83986	6.13724	6.389	6.25622	5.66991	6.37246	6.25734	6.10629	6.04081	5.94081	3.87215
BIK	0.406233	0.951519	0	1.76804	0.989174	1.69766	0.570998	1.01967	1.50102	0.743362	0	0	1.35255
BIN1	4.05374	3.14145	3.81441	3.06148	3.35561	3.30297	3.5401	3.21108	3.06517	3.24493	3.28532	3.50107	4.60154
BIN2	0	0	0	0	0	0	0	0	0.293312	0	0	0	0.252058
BIN3	3.38194	2.49826	2.79203	3.07102	3.55521	3.46284	3.75451	3.5639	2.91659	3.25666	3.11841	2.6421	2.98834
BIRC2	3.59766	4.16663	4.0773	4.42442	4.57008	4.56405	4.75007	4.04342	4.03975	3.66743	4.0765	3.6256	4.3988
BIRC3	1.60464	2.71901	2.25079	3.43455	4.32452	4.07082	4.3208	3.70513	4.16863	2.08265	2.9772	0.675922	0.550555
BIRC5	0.603934	1.06889	1.18107	0	0.394763	0.97017	0.825094	0.385674	0.258023	0.403702	0.380009	0	4.095
BIRC6	4.81885	5.17278	4.90551	4.1719	4.39259	4.4017	4.00069	4.03374	4.13191	4.66884	4.30497	4.44523	4.23811
BIRC7	0	0	0	2.52094	2.29934	1.8203	2.11484	1.64752	1.6475	0.769983	0.872819	0.750717	0.785139
BIVM	4.36922	4.99754	4.14976	2.81711	3.49867	3.43798	3.6196	3.66701	3.42978	3.61584	4.09065	3.74493	3.8244
BIVM-ERCC5	2.70917	3.1611	3.47949	0.0128079	0.321427	0.826288	2.93662	3.52547	0.00157841	3.15541	3.40073	0.834545	1.48733
BLCAP	5.54017	5.21948	5.29669	5.15876	5.02596	4.70634	5.05137	5.47986	5.53791	5.26391	5.40103	5.83185	5.30375
BLID	1.07619	0	0	0.627323	0	0.510581	0.634391	0	1.25413	0.820471	1.03752	0	0
BLM	0.997892	2.01352	1.74059	1.22716	0	0	0.31772	0.752004	1.10361	0.228969	0.0754492	0.223073	2.73469
BLMH	4.82112	5.0095	4.76107	4.79851	4.53086	4.84023	4.66022	4.72895	4.74321	4.71991	4.47748	4.88502	4.5333
BLNK	0.551664	1.56553	0.892832	1.11427	0	0.441261	2.1806	0	0.663914	0.402199	0.534564	0.303104	0
BLOC1S1	4.21502	4.37097	4.17148	4.55167	4.88115	3.73415	4.85286	3.60504	4.13098	3.65598	4.49599	4.82322	4.82784
BLOC1S1-RDH5	5.69072	1.25656	4.62487	2.01152	0.132584	2.02358	2.4792	2.76953	1.97543	1.87e-07	2.40507	3.6639	0.607154
BLOC1S2	3.75225	4.52339	3.97251	4.76365	4.10418	4.04305	4.43099	4.68482	5.17061	4.35377	4.74978	4.42286	4.00746
BLOC1S3	1.63404	1.183	1.87393	2.42747	1.49551	1.77648	0.801947	1.51749	1.93776	1.35369	1.69008	2.06087	1.69464
BLVRA	4.85179	4.12492	3.8356	4.1875	4.75016	3.25912	4.81563	3.27542	4.33458	3.46055	3.82627	4.06658	3.95498
BLVRB	5.32767	4.65414	3.80214	5.15492	5.10128	4.48731	5.32284	5.32345	4.78473	4.66419	4.92558	4.9631	3.47151
BLZF1	2.44124	3.11087	2.09464	1.96656	2.20525	2.51492	2.92201	2.17802	2.45786	2.51225	2.9016	1.5281	1.49158
BMF	4.46137	4.16728	4.76638	5.06545	5.28754	5.29183	5.20671	5.02662	4.74128	5.71501	5.3329	6.31308	1.6743
BMI1	1.78294	4.5809	3.86099	3.40688	5.0396	2.08833	4.65309	3.21996	3.29173	3.26594	3.90059	3.93875	4.13592
BMP1	2.76359	2.06096	2.7988	5.13512	5.13303	5.03956	5.21072	5.13402	4.81222	4.94151	4.77148	4.98735	2.99343
BMP10	0	0	0	0	0	0	0	0	0	0	0	0	0.35418
BMP2	4.26564	3.74504	3.89018	7.2727	6.9652	6.96611	7.28596	7.38805	7.07777	5.42505	5.37455	4.5975	3.49294
BMP2K	3.82824	4.17672	3.39316	3.92306	3.51429	4.30795	3.63238	3.55569	4.0552	3.70579	3.64107	3.46514	3.43995
BMP3	0.381854	0.466656	1.34625	0.544944	0	0.485019	0	0.18081	0	0.181932	0.505783	0.177226	0.815387
BMP4	5.75648	5.26508	5.4278	4.96469	5.04086	5.43458	5.30793	5.27657	4.77434	4.99864	4.97603	5.35152	2.91172
BMP5	0.166196	0.673042	1.39032	0	0	0	0	0	0	0	0	0.452121	1.35482
BMP6	4.7349	4.41643	4.29498	4.49772	4.95564	4.96027	4.66017	4.8777	4.18099	4.54976	3.78637	3.71115	0.480911
BMP7	7.7777	7.30303	7.62936	4.7719	5.07835	5.00261	4.73957	4.9801	4.68199	5.85702	5.74217	6.48738	1.43191
BMP8A	0.571116	0.381773	0.42668	0.738726	0.0933168	0.384804	0.986614	0.18421	0.115391	0.791707	0.329928	0.340995	1.4653
BMP8B	2.0552	1.5708	2.37279	0.266647	0.266948	0.625017	0.675787	0.500873	0.171957	0.700913	0.722757	1.69118	0.146818
BMPER	0.678345	0	1.27317	1.54943	0.749688	1.0276	0	0.947315	1.27165	0.208322	0	0	0.163116
BMPR1A	3.48365	4.2687	3.3955	4.09006	3.56619	3.40082	3.96215	3.36995	3.7493	3.80897	4.09771	3.41222	3.5963
BMPR1B	1.50212	2.74314	2.28743	2.50355	1.3538	1.56554	1.33549	1.74158	1.37942	2.4191	2.6328	2.5834	4.29905
BMPR2	4.33371	4.71238	4.45927	5.26769	5.21124	5.32552	5.35104	5.0008	5.44951	5.4443	5.30833	5.26338	4.59229
BMS1	3.29488	2.79205	3.28855	3.13245	3.28831	3.03221	2.91683	3.37813	3.59057	3.35282	3.30491	2.99184	3.57311
BMS1P1	0	0.905265	0.788457	0.704364	0	0.269925	0	0	0.291793	0.0861424	0.299136	0	0.559936
BMS1P4	0.496515	1.58375	1.32973	2.1694	1.41048	1.07367	0	1.82956	0.599897	0.888065	0.611705	0	1.45773
BMS1P5	0	0.0815825	0.0923361	0	0	0.269864	0.121831	0	0	0.16739	0.54666	0	0.361153
BNC1	6.96507	6.72341	6.79235	6.05952	5.94884	6.36296	5.86068	5.95561	5.79722	6.77082	6.55231	6.99302	0.11994
BNC2	0.997183	1.37169	1.0197	1.48394	0.996723	0.850131	1.17159	1.42099	1.3158	0.892001	1.37218	1.16938	1.26885
BNIP1	2.01831	2.60655	2.44764	2.56539	2.92564	2.84868	3.163	3.29019	3.30118	2.58238	2.09041	2.62609	2.82299
BNIP2	4.75708	5.83934	4.95995	4.98388	4.42054	4.29732	4.53456	4.6693	4.86516	5.03527	5.06513	4.00159	3.40562
BNIP3	5.54959	6.15406	5.53292	7.38386	7.52099	7.37213	7.41361	7.54259	7.37168	7.00028	7.40593	6.94464	6.56332
BNIP3L	5.3108	6.37622	5.37437	6.49202	6.46781	6.41753	6.58385	6.66571	6.8836	6.81659	6.94199	6.44531	6.10102
BNIPL	0.690855	0.309428	0	1.19777	0.802246	0.772371	0.241755	0	0.300217	0	0.306943	0	1.2457
BOC	5.38874	4.55053	5.17887	4.06457	4.3369	3.97985	3.90936	4.00562	3.60756	4.32449	3.95599	5.02157	4.26202
BOD1	5.37717	5.52736	4.68762	4.67679	4.79659	4.4586	4.53731	4.86271	4.94641	4.49757	4.55534	4.54902	5.02933
BOD1L	4.39619	4.70729	4.22695	3.96356	4.27384	4.17911	3.93764	4.08979	4.21976	4.12682	4.25116	3.95748	4.15356
BOK	3.7674	3.45473	3.57032	5.33625	5.46591	5.55681	5.27618	5.38048	5.166	4.6227	4.1491	4.49782	3.54856
BOK-AS1	0	0.455543	0	0	0	0	0	0	0	0	0	0	0
BOLA1	1.85062	2.4894	1.14546	3.87974	2.46255	2.97209	3.84389	2.78785	2.55726	2.03134	2.39035	2.12084	2.66329
BOLA3	3.55911	3.88232	4.40235	3.24617	1.28232	4.17946	4.16744	3.48993	3.67722	3.79869	3.94725	2.05036	3.95646
BOLA3-AS1	2.30082	1.80046	1.11257	2.20536	2.70345	1.44913	2.50885	2.09652	2.22644	1.73801	2.7685	2.34408	3.37168
BOLL	0.6415	0	0	0	0	0	0	0	0	0	0	0	0
1	2.70843	2.74835	3.02022	3.52429	3.15006	2.98065	3.04137	2.91184	2.77391	3.70442	3.01028	2.32369	3.49079
BORA	0	1.35045	0.697406	0	0.886166	0	1.1683	0.658684	0.233882	0.903213	0.345872	1.08878	1.69365
BPESC1	0	0	0	0	0	0	0	0	0	0	0	0	1.38708
BPGM	2.55347	3.09406	2.8846	3.27511	2.98406	3.50435	3.74861	3.63123	4.09103	3.15057	3.87113	2.70089	3.45275
BPHL	2.96575	3.06914	3.10812	3.26165	3.23471	2.91759	3.70025	3.95818	3.38445	2.45872	2.87507	3.85733	4.26971
BPI	0	0	0	0	0	0	0	0	0	0	0.190607	0	0
BPIFA3	0	0	0	0	0	0	0	0	0	0	0	0	0.569763
BPIFB1	0	0	0.231917	0	0	0	0	0	0	0.218662	0.542476	0	0
BPIFB4	0	0	0	0	0	0	0.626118	0	0	0.171567	0	0	1.11573
BPIFC	0.183178	0.480288	0	0	0	0	0	0	0.594337	1.08501	1.56462	2.22399	0
BPNT1	1.18687	1.57083	0.557271	0.714689	1.47055	1.50584	1.45266	0.992509	1.68005	0.91155	1.70525	1.28898	2.0785
BPTF	5.04298	5.38392	5.07427	4.31579	4.43524	4.37975	4.40567	4.51859	4.64352	4.48767	4.45467	4.67523	5.11197
BRAF	2.25113	2.57376	2.47537	2.14773	2.62349	2.75467	2.25187	2.90653	1.98785	1.62396	1.71538	2.30956	2.9177
BRAP	3.81144	4.08856	4.148	2.95062	3.05413	3.717	3.06065	3.28032	3.59813	3.87689	3.6623	4.12614	3.79722
BRAT1	3.85717	3.61588	3.64007	3.37968	3.13006	3.82748	4.0735	3.74665	3.3466	3.36195	3.36933	4.13879	4.55302
BRCA1	1.67722	2.72394	1.7293	0.704933	0.274659	0.637699	0.823528	0.279207	1.20101	1.10231	0.770525	1.67652	3.6355
BRCA2	0.69615	1.79839	0.758566	0.507786	0.21638	0.167895	0.361855	0.260053	0.0570676	0.151407	0.583585	0.0458648	1.6077
BRCC3	4.06549	3.42889	3.52923	2.99376	3.04639	3.33102	3.32401	3.35732	3.57513	3.9567	3.4909	3.22182	3.29319
BRD1	3.63467	3.56217	3.78946	3.79059	3.528	2.63411	3.44844	3.37887	3.28044	3.11356	3.12913	3.4177	4.3221
BRD2	6.06806	5.74674	6.06795	6.07938	5.9863	5.95743	6.07053	6.03567	5.93884	6.27986	6.03592	6.29492	6.66517
BRD3	4.75037	4.8637	4.70547	4.38944	4.86061	4.56414	4.7535	4.74111	4.57676	4.88724	4.56993	4.8464	4.75123
BRD4	4.8183	4.49619	4.61244	5.00071	4.88211	5.00682	4.62894	4.86834	4.83596	4.79527	4.88307	5.1362	4.97726
BRD7	5.13881	5.81643	5.50195	5.40024	5.19128	5.37967	5.13148	5.25259	5.38662	5.36672	5.15281	5.16665	4.80337
BRD7P3	0.145051	0	0.159885	1.28351	0	0.890393	1.6046	0	0	0	0.778421	0.711843	0.743959
BRD8	5.06503	4.35887	4.88513	4.12972	4.28096	4.42311	3.97907	4.50616	3.80045	4.31856	4.39354	4.52149	5.46979
BRD9	3.6625	2.90491	3.13905	2.91957	3.51757	3.02041	3.65472	3.79506	3.62297	3.23709	2.92172	3.23899	4.31563
BRDT	0.269621	0.181423	0	0	0	0.109715	0.383763	0	0.175204	0	0	0	0.727392
BRE	5.51772	4.23066	4.79696	5.43432	5.73622	5.42076	5.13628	5.2183	5.48358	5.3674	5.16389	5.52165	4.09251
BREA2	0	0.905915	0.733501	0.926253	1.25085	0.432242	0	0	0	0.394758	0.659312	0	1.77339
BRF1	3.72464	3.41476	3.7262	3.61431	3.20202	2.72796	3.1931	2.59242	2.56787	3.31795	2.66168	3.86342	3.90786
BRF2	3.56596	2.75049	3.07037	3.5441	2.78166	2.60684	2.42624	3.61279	3.29593	2.9619	2.65361	3.08122	3.62212
BRI3	6.95739	6.13761	6.06585	6.74245	6.6756	6.4239	6.92487	7.24463	7.48403	6.40061	6.34305	6.75398	5.67807
BRI3BP	3.11894	1.56759	1.79977	0	1.01935	1.94987	1.885	0	0.887485	2.01603	1.56097	2.1376	1.28758
BRIP1	0.506552	1.30705	1.02737	0.586087	0.670047	0.313522	0.391326	0.353575	0.594675	0.246794	0.663035	0.294993	2.37054
BRIX1	4.3201	4.63024	4.76982	4.57977	4.06459	3.80768	4.1823	3.62312	3.11142	3.79381	4.62064	3.13968	4.07367
BRK1	6.39771	6.1044	6.07652	6.8085	6.55479	6.74796	6.95881	6.87413	7.22933	6.14085	6.40984	6.77361	6.05268
BRMS1	3.98757	4.06238	3.68188	3.59684	3.26095	3.69348	3.40632	3.72469	3.18447	4.03503	3.5153	4.03341	3.71768
BRMS1L	3.06396	3.35728	3.80412	3.1547	2.76577	2.95332	2.86538	2.42666	3.1668	3.07265	4.01832	2.97154	2.98497
BROX	0.858655	0.559293	1.1738	0	0.989155	1.70005	1.29336	0.591516	0	0.224595	0.209846	0	0
BRP44	3.28314	4.60145	3.99992	3.16388	3.11459	3.35581	3.46784	3.048	3.22492	3.33035	3.74057	3.53363	4.23288
BRP44L	5.17789	4.40766	5.4556	3.32184	3.60239	3.54488	4.02554	4.18415	4.00089	3.69354	3.90918	4.46804	4.45236
BRPF1	2.88324	2.66946	3.29803	2.76373	2.6757	2.69103	3.16311	2.75323	2.6349	2.95722	2.75924	3.08081	3.44911
BRPF3	3.40943	3.26761	4.09426	3.62542	3.23327	3.51633	3.63215	3.06306	3.09176	3.54135	3.07423	3.71264	4.2665
BRS3	0	0	0	0	0	0	0	0	0	0	0	0	0.710061
BRSK1	1.76342	0	0.793627	1.90417	0.906888	0.362615	1.23127	0.821089	0.830432	1.29473	0.781682	0.904634	1.03837
BRSK2	0.446774	0.438226	0.488791	0.286149	0.150401	1.22642	1.12724	0.292167	0.752079	0.745286	0.434483	0.989739	3.63986
BRWD1	4.71839	5.14232	4.5225	4.52306	4.47387	4.47663	4.1843	4.28484	4.26524	4.61608	4.82131	4.49159	4.59853
BRWD1-IT2	0.371839	0.35857	0.715411	0	0	0	0	0	0	1.49969	0	0.527569	2.24675
BRWD3	1.5822	2.19013	2.36553	2.6563	3.16377	2.81777	2.73425	2.68642	2.83352	2.90419	2.93413	2.50499	2.58526
BSCL2	5.93964	5.02443	5.51588	5.782	5.67014	5.34819	5.6288	5.68899	5.49183	5.46141	5.18727	5.59779	6.21243
BSDC1	4.65611	3.72927	4.15744	4.96491	5.11164	5.00317	5.43939	4.96089	5.02163	4.47163	4.6372	5.11268	5.70196
BSG	8.64787	7.90097	8.392	8.67268	8.81451	8.71418	8.80719	8.80895	8.6038	8.41345	8.36836	8.87032	7.73769
BSN	0.839174	0.661283	0.686743	0.244032	0.21504	0.751113	0.55767	0.407999	0.679223	0.934101	0.655423	0.67444	2.80349
BSN-AS2	0.137576	0	0.15175	0.68106	0.381715	0.299534	0.801172	0.389671	0.646632	0.142191	0	0.81096	1.62039
BSPRY	0.641637	0.408716	0.696265	1.33243	1.60156	0.175237	1.73482	0.430313	1.18014	1.11084	2.32261	1.95265	0.237135
BST1	0	0	0	0	0	0.521236	1.56913	0	0.438631	0.257794	0.446813	0	1.63589
BST2	4.01682	3.34501	4.00868	4.77443	5.06614	3.75782	4.65288	5.05958	5.05341	3.53695	3.29305	3.15814	0
BTAF1	4.56362	5.16262	4.74109	4.54452	4.63757	4.63422	4.48005	4.38958	4.41078	4.6365	4.68549	4.40179	4.84039
BTBD1	4.51528	4.65966	4.73677	4.44162	4.10409	3.99433	4.17186	3.87511	4.13066	4.41876	4.57839	3.67989	4.40352
BTBD10	4.64192	4.7984	4.11119	3.87393	3.83276	4.1359	4.21977	4.5417	4.70743	4.40412	4.17104	3.62202	4.71486
BTBD11	0.883023	1.50566	1.69344	4.43187	4.39379	4.00955	4.32454	4.43556	4.19829	3.9348	3.51464	3.43045	1.66544
BTBD17	0	1.18136	0	0	0	0	0	0	0	0	0	0	3.22229
BTBD18	1.1248	1.31203	0.553888	0.32723	1.54336	0.907201	1.32277	1.03149	1.18363	0.836494	0.574849	0.593461	1.52776
BTBD19	0	0.423713	1.45754	1.96407	0.847826	1.01031	2.05056	2.27653	0.73344	1.29804	1.89122	2.52908	0
BTBD2	5.14985	4.65826	5.09503	5.45517	5.40556	5.59892	5.61792	5.62581	5.20817	5.15321	4.75197	5.56011	5.34507
BTBD3	4.18039	3.72309	4.51945	3.25671	3.53032	3.50139	3.00034	3.21832	3.18203	3.58789	3.81687	3.9699	5.53307
BTBD6	4.11408	4.38793	3.8195	3.71821	4.3785	3.71403	4.3385	3.89064	3.66433	3.87605	3.80758	4.02139	3.79714
BTBD7	4.15689	4.19159	4.09234	4.10009	3.97343	3.96314	3.2626	4.09904	3.7902	4.40306	3.94672	3.97476	3.70576
BTBD8	0.8306	1.32575	1.32128	0.368552	1.46871	0.741923	0.366869	0.685251	0.449946	1.5924	0.458203	1.11865	1.51655
BTBD9	2.01179	2.11941	1.97465	2.21275	2.38957	2.36162	2.30354	1.84015	2.23428	2.23466	2.19837	2.37507	2.22876
BTBD9-AS1	0	0	0	0	0	0	0	0	1.01557	0	0	0	0
BTC	2.85899	2.2481	3.38919	1.19416	0.985276	1.80055	1.38157	1.23274	0.856761	1.69337	1.80016	0.980632	0
BTD	4.53702	4.14703	4.21494	3.34039	3.40328	3.75552	4.37575	3.03968	3.74453	4.08011	4.03988	3.7503	1.79557
BTF3	7.96563	7.61001	7.38446	7.57089	7.61591	7.61941	7.70284	7.70249	7.99214	7.2869	7.42883	7.60537	7.36792
BTF3L4	4.40248	5.20065	4.03522	4.52112	4.77495	4.76854	4.16618	4.35323	4.98212	4.62588	5.38543	4.28057	4.87391
BTG1	4.09189	3.77423	3.8945	4.54531	4.3124	4.24526	4.55623	4.54224	4.80941	4.30147	4.41144	4.46466	4.99566
BTG2	4.29712	3.45834	3.88697	4.26164	5.07604	4.85932	4.2719	4.46256	4.45374	4.45941	4.20807	4.46389	5.38369
BTG3	4.10015	4.45695	3.89918	5.4777	6.05749	5.49022	6.16172	5.73559	5.88938	4.84998	5.07128	5.10668	5.16925
BTLA	0.115884	0	0	0	0	0	0	0	0	0.683617	0	0	0
BTN1A1	0	0	0	0	0	0	0	0	0	0	0	0	1.20207
BTN2A1	4.11222	3.2135	3.68245	4.49181	4.03943	4.7543	3.94855	4.70352	3.91786	3.77498	3.88208	3.54351	3.24078
BTN2A2	2.87585	2.2191	2.805	3.56535	4.11141	4.35301	3.66572	3.99006	3.74065	2.97228	3.14665	2.51091	3.36699
BTN2A3P	0	0	1.03607	0.561911	0.213456	0.313759	1.35831	1.39685	0.843049	0.818399	1.01275	0.398004	1.42235
BTN3A1	2.49869	2.56672	2.34211	1.94322	2.3012	2.95762	3.0472	2.13366	2.48986	1.09091	0.860063	0.922849	2.48643
BTN3A2	3.03863	2.47393	3.29519	3.02901	2.95953	3.2466	3.74675	3.28986	3.14334	1.67991	2.39242	1.22118	2.71118
BTN3A3	3.55606	3.70118	3.21937	3.44276	3.44025	3.06402	3.67888	3.76031	3.79415	1.85888	2.38344	2.48601	0.629461
BTNL3	0	0	0	0	0	0	0	0	0	0	0	0	0.228071
BTNL8	0	0.586049	0	0	0	0	0	0.569754	0	0	0	0.653867	0
BTNL9	0	0	0	0	0	0	0	0	0	0	0	0	0.158368
BTRC	3.28349	4.19656	3.77252	2.9757	3.25447	2.93672	3.18924	3.481	2.8358	3.41083	3.32109	3.43742	2.56827
BUB1	1.53099	1.99461	1.38682	0.822739	0.632322	0	0.978372	0.925248	0.630443	0.104654	1.42701	0.150129	4.11681
BUB1B	1.35502	2.13076	1.52714	0	0.140809	0	0.929105	0.274256	0.467898	0.642396	1.45811	0.385873	3.42303
BUB3	4.503	5.47691	4.55852	4.69806	4.7566	4.51646	4.99193	4.96505	5.28933	4.82738	4.73624	4.54956	5.82059
BUD13	3.60423	2.47467	2.87125	2.97511	3.07861	2.90736	2.86037	3.75341	3.06669	3.73344	3.13102	3.13394	3.88555
BUD31	2.8201	3.59532	2.86904	2.51408	3.52246	3.53937	3.79879	3.77904	4.10922	3.62832	4.22011	4.41796	3.93109
BVES	1.83268	1.31011	0.899844	1.58934	0.926042	1.11193	1.39359	0.991246	1.69743	1.2177	1.2749	0.697382	0.523992
BYSL	3.07108	2.37576	2.66849	4.35229	3.53561	4.42501	3.67796	4.04283	3.74625	3.22697	3.23836	3.15558	2.8095
BZRAP1	2.87769	2.25014	2.46553	2.16136	2.25233	1.92418	1.94902	1.85699	2.34339	1.82393	2.16825	2.921	3.18515
BZW1	6.56653	6.90073	6.96704	6.35776	6.27369	6.32133	6.62065	5.91251	6.43006	6.66064	6.99724	6.00722	6.2724
BZW2	5.19015	5.89799	5.44617	5.2371	5.18728	5.42382	5.48275	5.37089	5.5836	5.48706	5.40957	4.88263	5.30497
C10orf10	1.73603	0.912405	1.10156	1.89783	1.12184	1.62758	1.23056	1.77159	0.982177	1.05153	0.906455	0.664942	3.04057
C10orf103	1.12115	0.84346	0	0.184452	0	0	0	0	0	0.129059	0.120907	0	0.365566
C10orf105	0	0.142013	0.08235	0.213888	0	0	0.108707	0	0	0	0	0	1.59557
C10orf107	2.15607	1.47451	2.96853	3.0386	1.2605	0	1.61323	0	1.66252	2.03686	2.97198	1.25473	1.50395
C10orf108	2.40243	3.30152	2.82027	0.754532	2.01191	1.85845	1.0575	1.93393	1.83779	1.82617	1.15907	1.1612	2.73691
C10orf11	0.434057	0.417144	0	1.84452	1.37569	0	0	2.7131	0.729655	0	0	0	0
C10orf111	1.08126	0.826728	0.768547	0	0	1.19268	0	0	0	1.49356	0	0	0.326708
C10orf112	0.363808	0.0977714	0.77989	0	0	0	0	0	0.491069	0.455335	0.187575	0.980912	0
C10orf113	0	0	0	0	0	0	0	0	0	0	0	0	2.04454
C10orf114	0.344134	0	1.3156	0	1.01397	1.16478	1.00035	0	0	0.188353	0.33314	0.686053	2.00248
C10orf118	3.05152	3.34467	2.89785	2.26951	3.03858	2.60728	2.39595	2.52086	3.13831	2.67442	2.78421	2.51118	1.98388
C10orf12	2.83279	1.75592	2.18911	2.56702	2.11777	3.1002	2.14908	2.19456	2.63271	2.80658	2.42902	3.01415	2.97571
C10orf125	3.23078	1.79124	2.8315	3.4784	3.25005	2.95622	3.5055	4.81983	1.83184	3.42796	3.4049	3.66064	1.61532
C10orf137	2.70694	4.07888	3.65615	2.21754	2.71178	2.96746	2.33854	2.82474	2.80549	3.71217	3.09756	2.91467	2.9819
C10orf140	0.535193	0.489323	0.170044	0.226701	0.294632	0	0.289057	0.157546	0.190543	0.107647	0.557925	0	0.922836
C10orf2	3.78925	3.32798	3.0172	3.78924	2.49164	3.71539	3.66713	3.96503	4.04388	3.85969	3.76834	2.70479	3.42629
C10orf25	1.41907	2.04131	1.87007	0.679786	1.77113	0.795427	2.06798	1.31028	0.379066	1.49337	1.20881	0.783741	1.01246
C10orf26	5.20765	4.57042	5.20232	6.11074	6.34073	6.32816	6.42418	6.18267	5.99574	6.1377	5.80693	6.30476	3.6155
C10orf28	3.20972	4.24665	3.57662	2.50804	2.7004	2.83034	2.65021	3.00437	3.2135	3.02341	3.12004	3.13202	3.24085
C10orf31	1.90992	1.19039	0.791389	0	0	0	0	0	0	0	0	0	0
C10orf32	3.97498	4.55602	3.82717	3.29053	3.23083	2.98854	3.29093	3.44257	2.89402	2.94212	3.47935	2.75533	3.75815
C10orf32-AS3MT	9.81e-05	2.14e-05	0.00181658	1.11555	0.588788	0.000186573	0.00367025	2.02313	1.66735	0.000338301	1.59894	2.35493	0.000751672
C10orf35	3.08665	2.66349	3.29283	3.2719	3.23377	3.52857	2.84982	3.62699	3.37613	2.62695	2.23659	2.85903	3.96279
C10orf40	0	0	0	0	0	0	0	0	0	0	0	0	0.777663
C10orf46	4.41417	5.2705	4.81599	4.43573	4.17965	4.14828	4.01225	4.07054	4.58481	4.16186	4.39501	4.34302	3.27873
C10orf47	0.756714	0.535462	1.29085	1.82629	1.82842	2.0943	1.01645	1.6476	1.90462	1.82299	1.35472	1.95981	0.574289
C10orf54	2.20661	1.954	2.31187	3.72403	4.28387	4.05831	4.29599	3.88262	3.65094	2.65885	2.46502	1.85214	0.416236
C10orf55	0	0	0	0	0	0.565157	0	1.19497	0.258064	0.147488	0	0	0
C10orf57	3.0386	5.04635	4.78417	3.30422	3.06164	3.35418	3.55093	4.0439	3.41084	3.91928	4.01669	3.39111	3.82599
C10orf58	6.80894	6.16928	6.58776	5.92239	5.69485	5.83148	5.9814	5.91628	6.15222	6.12899	6.16824	6.65897	5.45975
C10orf62	0	0	0.595092	0	0	0.618979	0	0.790265	0	0	0	0	0
C10orf67	0.121126	0.597588	1.35331	0.731903	0	0.381861	0	0	0	0.860736	0.225793	0	0.504985
C10orf68	0	0.2464	0	0	0	0.910941	0	0	0.925181	0.99116	1.19622	1.17373	0.81637
C10orf71	0	0	0	0	0	0	0	0.864669	0	0	0	0	0.679381
C10orf76	2.50399	3.15101	3.2651	3.10842	3.14015	2.48807	2.77276	3.03864	2.66266	2.77703	3.37181	3.0743	2.60892
C10orf81	0	0	0	0	0	0	0	0	0	0	0.105944	0	0
C10orf85	1.2664	1.60869	1.73542	3.77297	3.11434	3.54743	3.7357	3.81901	3.66026	2.70718	2.21969	3.56074	1.48179
C10orf88	1.87268	3.08356	2.31348	1.86286	1.65101	1.6373	2.34279	2.28153	2.2035	2.09503	2.62083	2.09179	2.56315
C10orf90	0.736783	0	0	0.170897	0.171321	0	0	0.599934	0	0.119336	0	0	0.614988
C10orf91	0	0	0	0	0	0	0	0	0.89183	0	0	0	0
C10orf92	0.112391	0.396881	0.12426	0	0	0	0.310779	0	0	0.223706	0	0	0.17535
C10orf93	1.98585	1.42679	1.63759	1.20458	0	1.26578	1.736	1.06102	0.987731	0.783658	1.00365	0	0.874171
C10orf95	0	0.244262	0	0	0	0	0	0	0	0	0.631577	0.363798	0.382669
C11orf1	2.78781	3.78756	3.72253	2.70604	3.56395	2.82317	3.15157	3.14508	3.5235	3.61749	2.96628	3.55238	2.89438
C11orf10	6.56746	5.61893	4.73486	6.96851	6.56186	6.76882	6.70221	7.00534	7.06466	5.85691	6.05915	6.6308	6.75562
C11orf16	0	0.346781	0	0	0	0.215431	1.0272	0.520582	0	0	0	0	0
C11orf2	5.59605	5.22293	5.45299	5.03776	5.5502	5.56854	5.35301	5.51934	5.0601	4.80452	4.77896	5.15753	5.68123
C11orf21	1.29947	0.439073	0.182369	0	0	0	0	0	0	0	0	0	0
C11orf24	3.49272	2.95954	3.88044	3.95187	3.83042	3.87976	3.84329	3.84531	4.0233	3.43733	3.72422	3.72393	3.0121
C11orf30	3.3316	3.25964	3.20744	3.89417	3.84611	4.1464	3.58071	3.8299	3.64215	3.9075	3.68447	4.172	3.53365
C11orf31	4.83111	4.33969	4.57652	5.04707	5.10998	4.80897	5.22019	5.07028	5.32683	4.9244	4.87011	4.80649	4.70378
C11orf34	0	0	0	0	0.348043	0	0	0.643712	0.421179	0	0	0	0.36432
C11orf35	1.0109	1.07832	0.507021	0	0	0.791914	0	0	0.779765	0.728497	0	0.654176	1.00847
C11orf36	0	0	0.223423	0	0	0	0	0	0	0	0	0	1.29358
C11orf41	0	0	0.0977296	0	0	0.101003	0	0.174985	0.109734	0	0.112871	0.171892	2.256
C11orf44	0.0999651	0	0	0	0.520409	0.114715	0	0.289046	0.623841	0.199787	0	0.51906	0.54382
C11orf45	0	1.06813	0.553127	0.965868	0	0.404225	0	0	0	0	0	0	0.291145
C11orf46	4.58799	5.77407	5.52205	3.1442	4.07199	3.42483	3.63458	3.33487	4.00357	4.27047	5.02989	3.70441	4.25778
C11orf48	3.63954	2.73137	2.79474	3.41773	3.56144	3.38723	4.01194	4.26882	3.88983	3.63517	3.3981	3.51225	2.62526
C11orf49	5.03714	3.85223	4.40272	4.63191	4.90783	4.65663	4.51309	4.92102	5.09679	4.74759	4.60621	5.04685	5.05887
C11orf51	3.64025	3.87623	3.19784	2.52594	2.55712	3.44448	2.89271	3.97836	3.55479	2.34661	3.08636	3.48696	5.20736
C11orf52	0	0.582475	0	0.46923	2.17669	0.919949	1.72705	2.55331	1.55651	1.65144	1.689	2.03789	1.16022
C11orf53	0	0	0	0	0	0	0	0	0	0	0	0	1.49541
C11orf54	3.17305	3.8357	4.04038	3.42795	3.31894	3.55655	3.2938	3.6141	3.89378	2.90355	3.36969	3.38409	4.14112
C11orf57	3.74385	4.86176	3.57223	3.80755	3.62423	3.62282	3.70735	3.54902	3.66486	3.66441	3.90894	2.98316	4.29444
C11orf58	5.35677	5.73569	5.01138	5.07142	4.85539	4.81928	5.11626	4.83029	5.29143	4.76936	5.28047	4.61246	4.85506
C11orf61	3.04465	2.33696	2.52029	3.14933	2.0837	3.32839	3.24384	2.93399	3.21469	3.10946	2.15129	2.89736	3.85399
C11orf63	2.48049	2.87412	3.00807	1.71074	1.03362	1.55675	0.609738	1.9709	2.06108	1.97661	2.33009	2.01675	1.50784
C11orf65	0	2.52807	0.968771	0.900734	0	0	0	0	0	0	0.639487	1.6754	0
C11orf66	1.57792	1.50104	0.48298	1.70624	1.58665	1.45527	2.40469	2.18338	0.774941	0.805441	1.62396	1.23787	1.63664
C11orf67	2.56912	3.43928	3.88958	3.00585	3.87826	0	3.45235	4.92601	4.66743	3.69676	2.82361	3.58411	3.34115
C11orf68	4.78301	4.30514	3.84202	4.58106	4.9506	4.72135	4.70917	5.16978	4.74377	4.13724	4.12401	4.76619	4.07784
C11orf70	1.29039	2.58622	1.58514	0.240413	0.241708	0.502556	1.07468	2.1488	0.539877	0.584006	2.75684	1.49374	2.88868
C11orf71	3.12854	1.02827	1.47321	1.77027	1.8134	0.708722	2.11227	1.47482	1.02385	1.44468	1.02767	3.82987	2.43239
C11orf73	3.95584	3.77872	4.36685	3.76099	4.21156	3.93728	4.23053	4.49756	5.02904	3.90354	3.9196	3.27378	4.94839
C11orf74	5.0619	6.26608	4.78335	4.29294	4.10102	4.51039	4.55212	4.83952	4.82753	4.11985	4.93538	4.36038	4.31236
C11orf75	4.35575	3.52768	4.12386	3.15505	2.11427	2.08781	3.50002	2.79666	3.53721	3.08516	3.88469	4.53354	3.39287
C11orf80	2.98445	2.60424	3.23416	3.35284	3.68239	3.18621	3.26046	2.87389	3.49156	3.40906	3.11457	3.35432	3.19133
C11orf82	1.23576	1.6287	2.00402	0	0.282006	0.410416	0	0.287472	1.05345	0	0.271616	0	0.750728
C11orf83	2.27984	2.20663	2.21823	2.52608	1.29828	1.61519	2.91601	3.25761	1.62025	1.83463	2.46315	2.85305	2.54381
C11orf84	2.75445	0.484675	0.539835	1.02031	1.80156	1.88029	2.28186	1.43396	2.03276	0.511065	0.943799	1.51392	1.45721
C11orf87	0.115705	0.268634	0.301582	0.590707	0.0883962	0	0.0866134	0	0.109355	0.175853	0.648053	0.249885	0.793123
C11orf88	0	2.58039	2.20461	1.26309	1.6679	0.632107	0.780869	0	0	0	1.89186	0	0
C11orf9	7.35158	7.05893	7.40415	6.07239	6.28829	6.3573	6.04259	5.79186	5.42364	7.02672	6.77492	7.53099	1.61728
C11orf91	0	0	0	0	0	1.76404	1.02722	1.07025	0	0	0.411907	0	0
C11orf92	0.0637972	0.0625551	0	0.269529	0.864823	0.209781	0	0	0.328614	0.0659771	0.0619165	0.0952603	0.84282
C11orf93	0	1.34624	0	0	0	0	0	0	0	0.695369	0	0	0
C11orf95	2.90671	2.93204	3.06782	2.61439	3.17261	3.34239	3.135	2.84382	3.57454	3.14272	3.32533	3.44346	4.07979
C11orf96	0.280626	0	0	2.68937	1.56099	1.57431	1.54493	2.67261	2.54696	0.530883	1.16079	0.977445	3.49387
C12orf10	4.94835	4.62842	4.70912	5.03104	4.04967	4.10697	5.07695	4.59898	5.01957	4.42955	4.72285	4.00823	4.352
C12orf11	3.41847	4.4231	3.61302	2.60722	3.45343	2.37619	3.20431	2.16433	3.55617	3.24944	3.77851	2.83487	3.25672
C12orf12	0	0	0.13293	0	0.610305	0	0.175107	0	0	0	0.324675	0	0.760166
C12orf23	4.38177	4.43698	4.87961	4.65868	4.85674	4.55185	4.90636	3.74604	4.69969	4.99166	5.33013	4.55548	4.25748
C12orf24	1.83257	1.64479	1.77323	1.79301	2.98648	2.69602	3.15265	2.6182	3.36364	2.47196	2.38436	3.37359	3.44847
C12orf26	2.69205	4.05124	2.72699	1.63305	0.823057	0.665135	0.958558	1.57191	0.780403	1.75164	0.316256	0.46768	2.01383
C12orf28	0.691767	0	0.417379	0	0	0	0	0	0	0	0	0.547778	0
C12orf29	1.95435	1.63488	2.76172	1.23616	1.89533	0.871061	1.04729	1.25775	1.60019	0.87747	2.59453	1.3166	2.84057
C12orf32	3.63571	3.8463	2.71386	3.01445	3.54994	3.64038	3.08946	4.19561	3.96081	3.35541	2.55213	3.26623	4.30719
C12orf33	0	0	0	0	0	0	0	0	0.293443	0.319619	0.30006	0	0.818851
C12orf34	3.00446	2.19894	2.94682	1.57201	1.57439	1.37938	1.7235	1.17876	1.5096	1.28534	1.17922	2.23162	3.00649
C12orf35	2.69624	4.0065	3.69925	2.70848	2.77201	1.81592	1.97924	2.40232	2.3562	2.19414	2.98849	2.45883	3.51015
C12orf36	0	0	0	0	0	0	0	0	0	0	0	0	0.59491
C12orf39	0	1.49318	0.756634	0	0	0	0	0	1.14342	0	0.68302	0	1.61419
C12orf4	2.80039	2.94114	2.8459	1.3238	2.40988	1.15288	1.66116	0.863529	1.32174	1.95676	1.80903	1.96386	2.13233
C12orf40	0	0	0	0	0	0	0	0	0	0	0	0.356128	0
C12orf41	4.62362	4.13033	3.91981	3.85012	4.2082	3.96217	3.41084	4.49168	3.87541	3.32152	3.35659	4.55798	4.1992
C12orf42	0	0	0	0	0	0	0	0	0	0	0	0	1.24711
C12orf43	2.52732	2.88829	3.12819	3.06515	2.75018	3.41837	2.97663	3.51851	2.87423	2.94019	2.55166	1.98408	3.21228
C12orf44	4.78686	3.82449	3.75304	4.73878	4.48009	4.38508	5.13752	4.98804	4.50762	4.06692	4.25562	4.308	4.43921
C12orf45	3.79859	4.48887	4.1637	3.37256	3.65114	2.33256	2.43625	4.01214	3.82252	3.2523	2.92592	1.46062	3.71483
C12orf47	2.19482	1.88714	1.54451	1.35841	1.85632	2.15703	2.77131	2.3046	2.73391	2.19696	2.08126	1.91992	3.06408
C12orf48	0	0.650845	1.55742	0.46209	0.913218	0.132443	0.318872	0.600279	0.394202	0.517501	0.645764	0.811075	1.70516
C12orf49	3.67353	5.12847	4.34016	4.05535	3.94571	3.44651	3.49172	3.47486	3.41578	3.59823	4.38211	3.6648	2.94467
C12orf5	2.558	2.29873	2.87064	2.26216	2.04013	1.98505	2.32737	2.07538	2.48835	3.02808	2.94757	2.41193	1.83543
C12orf51	3.17657	3.34466	3.35599	3.02212	3.4742	3.51262	3.08129	2.95568	3.01706	3.22813	3.39276	3.4719	3.67806
C12orf52	3.77755	3.07688	3.66304	4.18915	4.53982	4.6644	4.36311	4.25709	4.30301	3.97737	3.92238	4.23	2.06172
C12orf53	3.46233	3.89954	3.76322	3.63249	4.33918	4.20717	4.02207	4.01615	4.11619	3.88682	3.98742	4.23792	3.85285
C12orf55	0.382646	2.13838	1.32068	0.178161	0.259424	0.0704832	0.0899115	0.48698	0.653365	0.742951	0.418682	0.478247	0.501208
C12orf56	0	0.224785	0	0	0	0	0	0	0	0	0	0	1.2487
C12orf57	5.57011	4.6197	4.22257	4.86517	6.28679	5.32461	6.10772	6.21015	6.40607	5.24734	4.9405	5.53662	7.01214
C12orf59	0	0	0	0.356173	1.56899	1.04994	1.79884	1.95423	1.45892	0	0	0	0
C12orf60	2.13977	2.00942	0	0	1.13125	0.380265	0	0.866691	0.577485	0	0	0.47904	0
C12orf61	0	0.839351	0	1.67601	0	1.61433	1.55319	0	1.15344	0.743125	0	0	1.62043
C12orf62	5.10489	5.0861	4.50779	4.01847	5.23127	4.38189	5.1848	3.4577	4.78355	4.4297	4.75676	4.74628	3.67799
C12orf63	0.906448	2.45283	1.22148	0	0	0	0.216943	0.421179	0.270098	0.421668	0.508195	0	0
C12orf65	2.99222	2.62213	2.41932	2.98925	3.09276	3.44383	3.67061	3.61323	4.22182	2.92087	3.23417	3.04123	2.28389
C12orf66	0.927238	1.11952	1.53003	1.83483	2.065	0.944219	1.87831	2.24058	1.21486	1.62021	1.40374	1.04086	1.37731
C12orf68	0	0	0	0	0.887049	0.828919	0	1.25866	1.18164	0.43143	0.28303	0	3.81414
C12orf69	0	0.896735	0	0	0.467745	0	0	0.478099	0	0.335631	0.573502	0	0
C12orf70	0	0	0	0	0.424746	0.333777	0	0	0.887485	0.953697	0	0.422264	0
C12orf71	0.398664	0	0	0	0	1.06905	0	0	0	0	0	0	0
C12orf73	3.94296	3.80881	2.92501	3.00486	2.43366	2.8366	3.07824	2.91526	2.30818	2.74168	3.05473	2.72164	2.49479
C12orf74	0	0	0	0	0	0	0	0	0	0.202371	0	0	0.761849
C12orf75	4.20484	4.70539	4.14242	4.77437	4.69119	3.66854	4.71923	4.4013	4.30295	4.13415	4.21214	3.75433	3.04962
C12orf76	2.90457	4.027	2.88904	2.57975	1.72184	1.75979	2.35098	1.65352	2.9555	2.40269	2.19944	2.47916	2.74907
C12orf77	0	0	0.684224	0	0	0	0.86367	0	0	0	0	0	1.46296
C13orf15	0.618519	0	2.83774	0	1.93996	0	0	0	0	0	0	0	0
C13orf16	0	0	0	0	0	1.41478	0	0	0	0	0	0	0
C13orf26	0	0	0	0	0	0	1.24281	0	0	0	0	0	0
C13orf27	3.02405	3.26106	4.05537	2.74154	2.91817	3.33494	3.16575	2.72268	4.18839	3.1569	3.0125	4.48835	2.5537
C13orf30	1.16243	1.49342	2.09294	0	0	0.850746	1.86413	0.564448	0.19645	0.783266	1.13653	0.433271	0
C13orf33	0.286541	0	0.448961	1.8669	2.36655	1.40412	1.78508	2.61147	2.17562	1.17059	1.04333	1.11059	0.907669
C13orf35	0	0	0	0	0	0	0	0	0.289384	0	0	0	0.248632
C13orf44-AS1	0	0	0	0.446675	1.30774	0	0	0	0	0	0	0	0
C14orf1	4.02946	4.17994	4.25388	4.6459	4.02593	4.61333	5.00525	4.52031	4.29721	4.52606	4.2104	4.65323	3.99544
C14orf101	3.24744	4.14516	3.82684	3.42342	3.20412	3.30007	3.27214	3.46247	3.37087	3.84547	3.41452	3.673	3.48116
C14orf102	2.90231	2.50413	3.07574	2.56694	2.46698	2.41268	2.45165	2.53095	2.44206	2.37811	2.39782	2.63798	2.17015
C14orf105	0.142766	0.139392	0.42849	0.834929	0	0.16342	1.25679	0.403258	0.985347	0.147549	0.380174	0.393616	1.49821
C14orf109	3.44835	5.20432	5.40518	5.61853	5.12958	4.95554	4.5073	5.29373	5.24909	4.53812	5.29993	4.60051	4.54576
C14orf118	3.36508	3.07426	3.51426	3.76389	2.92693	3.17719	3.29114	3.40199	2.62718	3.34962	3.23309	3.16514	2.89727
C14orf119	3.96007	4.29073	4.14245	4.32815	3.97646	4.07468	4.83555	4.6896	4.57354	4.09694	4.15468	4.37629	3.3429
C14orf126	2.63971	2.71768	2.78845	1.01626	1.53928	2.19386	2.05778	1.88824	1.18767	2.61244	1.78032	1.7389	2.08587
C14orf128	0.291831	1.93112	1.79121	1.41815	2.24302	2.73953	1.73848	2.56445	2.12803	1.62763	2.21836	2.88874	3.50595
C14orf129	3.95791	5.46191	4.55373	4.42704	4.68573	4.3315	4.51018	3.827	4.7766	4.71767	4.75835	4.17505	3.86217
C14orf132	3.17124	2.93235	3.50947	3.95687	4.06995	4.32569	3.84524	3.94135	3.70164	3.94818	3.89628	4.11732	5.38356
C14orf133	3.60193	3.55742	3.6031	3.8071	3.97713	3.97538	3.81869	4.3795	4.13166	4.03194	3.9827	4.39759	3.69797
C14orf135	4.53452	5.52262	5.60046	3.90638	4.47296	4.35243	4.17477	4.07799	4.1176	4.81475	4.7629	4.10423	4.78445
C14orf142	4.27827	5.51736	3.15413	4.04898	3.97143	2.55241	3.842	3.75373	3.08339	3.56328	4.34205	3.08349	3.44706
C14orf149	2.79572	2.57395	2.77791	3.55085	3.27628	3.80545	3.61899	2.88925	3.46205	2.55643	2.82751	1.9166	0.98547
C14orf159	3.73319	3.44179	3.68255	3.35917	2.23822	3.5184	3.23452	2.95071	2.58118	2.53412	2.92346	2.74398	3.62097
C14orf162	1.15212	0.479257	1.229	0.686124	0	0	0	0	0	0	0	0	1.97172
C14orf165	0	0.40029	0	0	0	0	0.584252	0	0	0	0.398597	0	0.615735
C14orf166	6.38096	6.78862	5.99503	7.00357	6.80522	6.7579	7.10279	6.73234	7.25653	6.18368	6.60938	6.89591	6.35061
C14orf167	2.49743	2.72641	2.15493	2.88833	2.77733	3.10723	2.81145	3.10436	2.70301	2.04471	2.58915	2.47347	2.68218
C14orf169	2.94469	2.55407	2.7847	2.95026	2.32878	2.88273	3.4728	3.30783	3.13949	3.21044	2.71082	2.53847	3.21878
C14orf176	0	0.234608	0.263945	0	0	0	1.23611	0	0.42534	0	0	0.631119	1.96554
C14orf177	0	0	0	0	0	0	0	0	0	0	0	0	0.437869
C14orf178	0	1.38544	0	0.872564	0	0	0	1.5082	0	0	0.620205	0	0.933994
C14orf180	1.86216	0.775154	1.09221	0	0	0	0	0	0	0	0	0.287553	0
C14orf182	0	0	0	0	0.197055	0	0	0	0	0	0.128909	0	0.38786
C14orf184	0	0.257957	0	0	0	0	0	0.390684	0	0.272345	0	0.203286	0
C14orf19	0	0	0	0	0	0	0	0	0	2.35895	0	0	0
C14orf2	6.41328	5.46551	4.80427	5.9955	5.90294	5.34028	5.92971	5.24522	5.91309	4.57039	5.08207	5.03831	5.91006
C14orf21	1.20432	0.465432	0.657143	1.46731	0	1.23454	1.23644	2.0848	0.796401	1.05682	0.461942	0.668707	2.24601
C14orf23	0.113241	0	0.539288	0	0.168114	0	0.447216	0	0	0	0.211654	0	1.03
C14orf28	0.34069	1.98103	1.12575	1.22632	2.12421	1.70163	2.0572	1.24766	2.22676	1.55095	1.24725	1.7122	1.57663
C14orf33	0	1.05017	1.14884	2.28133	1.4188	1.04346	1.6747	0	0	1.22386	1.16325	0	0
C14orf34	0	0	0.528303	0	0	0	0	0	0	0	0	0.487263	0
C14orf37	3.84971	3.38459	3.65112	3.25618	3.18151	2.43863	2.89316	3.16918	2.30051	4.14152	4.09802	4.74257	4.61642
C14orf38	0.377722	0.830739	0	0	0	0	0	0	0.460382	0.141795	0.901279	0.202181	1.61754
C14orf39	0.129311	0.450067	0.391773	0.190844	0.995317	0.518578	0.187963	0.660774	0.913358	0	1.12337	0.510209	3.00534
C14orf43	2.25957	2.7847	3.01515	3.47567	3.47319	3.14652	3.58908	3.24922	3.1396	2.76862	3.15126	2.80982	4.20693
C14orf45	2.33616	3.08899	1.59374	2.64157	2.00074	1.28081	1.30525	2.11265	2.33615	1.68896	2.53544	1.45698	2.14652
C14orf48	0.187468	0	0	0	0	0	0	0	0	0	0	0	1.33362
C14orf49	0.629057	0.54386	0	0	0	0	0	0.312128	0	0.112127	0.294775	0	0
C14orf50	0.487122	0	0	0	0	0	0.377235	0	0.811696	0	0	0	0.400617
C14orf55	0	1.21555	0.129486	0.595328	0	0.475403	0	0.836417	0.213429	0.336554	0.796275	0	0
C14orf56	0	0	0	0	0	0	0	0	0.535158	0	0	0	0
C14orf64	0.656973	0.639956	0	0	0.368564	0.288577	0	0	0	0	0	0	0.385639
C14orf70	0	0	0	0	0	0	0.32382	0	0	0	0	0.327482	0
C14orf79	2.86333	2.54925	2.20946	2.66838	1.92879	2.48633	3.48215	2.55606	2.6094	2.62526	2.57274	2.2835	3.57509
C14orf80	1.73779	1.94026	2.01268	2.42225	2.21052	2.27159	1.65006	2.1315	1.89034	1.84283	0.76091	1.66683	2.27856
C14orf82	0	0	0.178012	0	0.442722	0.184942	0.612133	0	1.35844	0.690774	1.66712	0	1.70946
C14orf93	1.76103	1.62358	2.1629	2.41978	2.52583	2.78765	2.45488	3.16096	2.74061	1.94913	2.81172	3.44057	2.20354
C15orf17	4.52764	4.17742	4.2531	4.85983	4.63541	4.9308	4.78463	4.92881	4.82849	4.95224	4.82419	4.79176	4.91374
C15orf2	0.126232	0.123975	0.26766	0.353094	0	0.317577	0.0637186	0.460112	0	0.171427	0.0829485	0.298832	0.79041
C15orf23	3.19624	3.56487	3.06261	3.39899	3.23967	2.45019	3.38456	3.05563	3.26842	1.87779	3.1061	3.40396	3.93827
C15orf24	6.31004	6.90056	6.52661	6.11917	6.02853	5.96845	6.32243	6.61275	6.77583	6.04307	6.16447	5.76783	4.69809
C15orf26	0.767948	0	0.472222	0	0	0	0.835057	0.630471	0	0.241189	0.225243	0	1.26333
C15orf27	0	0	0.447385	0	0	0	0	0	0	0	0	0.579968	0
C15orf29	3.57071	3.88368	3.45542	2.80607	2.36556	2.61556	2.17332	2.07877	2.82006	2.76116	3.08769	2.47678	2.87559
C15orf32	0	0	0	0	0	0	0	0	0	0	0	0	0.324386
C15orf33	0	0.334577	1.55004	0	0.491782	1.0583	1.762	1.17059	0.813782	0.353693	1.89405	0.854915	1.32051
C15orf34	0	0	0.896236	0.525239	0.526923	0.291496	0.194196	0.67955	0	0	0.129407	0	0
C15orf37	0.173571	1.08394	1.2715	0.253718	1.34947	1.39014	0.250827	1.57811	1.66295	1.44402	1.89267	0.658101	0.860345
C15orf38	2.46737	1.49811	2.00172	1.59958	1.67397	2.16652	1.89309	2.45883	0.702942	1.93484	1.26055	2.19187	2.15657
C15orf38-AP3S2	2.53147	2.2551	0.293751	2.53095	0	1.82467	2.72053	1.48e-08	2.90818	2.71779	0.561638	7.05e-15	3.13647
C15orf39	1.80561	1.18738	1.8679	2.42671	2.84416	2.75677	2.65485	2.51832	1.99805	2.13916	1.90635	2.46921	1.70594
C15orf40	1.38378	2.47135	2.79381	2.20678	3.86195	2.70088	2.56631	1.00186	2.63635	1.50231	2.23798	2.6405	2.03705
C15orf41	3.55176	3.62782	3.05214	2.72231	3.22646	2.89257	2.63578	2.91343	2.84546	3.73774	3.5581	3.17365	2.65167
C15orf42	0.41478	0.407839	0.45534	0.83611	0	0	0	0.424699	0	0.252796	0.587664	0.921551	2.6038
C15orf43	0	0	0	0	0	0	0	0	0	0.552954	0	0	0
C15orf44	3.76298	4.06716	3.26793	4.09718	4.28743	4.3382	4.19842	4.22964	4.12973	4.23087	4.39896	4.23238	4.09871
C15orf48	0	0.983015	0	2.3623	2.02834	0	2.55254	1.84281	2.26551	0	0	0	0
C15orf5	1.59776	3.84647	0.857245	0.633763	1.92197	0.710792	1.54521	1.1045	1.45043	1.22386	1.04441	1.80571	0.371494
C15orf50	0	0	0	0	0	0	0	0.740495	0	0	0	0	0
C15orf52	2.4923	2.52684	2.06132	2.75105	3.34976	2.82651	2.82691	2.7276	2.89412	3.05375	2.2377	2.60402	0.291253
C15orf54	0	0.112993	0	0	0	0	0.168284	0.827239	0.210592	0.119456	0.718478	0	0.340336
C15orf55	0	0	0.103231	0	0.138821	0	0	0	0	0	0	0	0.61573
C15orf56	1.64465	0	0.758754	0	0	0	0	0	0	0.473601	0.164403	0.810788	0.262427
C15orf57	3.42026	3.13832	3.33271	3.58081	3.56216	3.79358	3.5723	4.03839	3.50256	3.62979	3.5956	3.68398	3.24258
C15orf58	1.42384	0	0	0.7035	1.95105	0	1.67445	0.729551	0.840805	0.284392	0	0	1.42027
C15orf59	0.277006	1.15532	0.551088	0.396313	1.37985	0.57288	0.395165	2.10815	2.19589	1.46153	1.01109	1.9508	2.42908
C15orf60	1.0062	0	0	0	0	0	0	0	0	0	0	0	1.05008
C15orf61	2.37758	3.31583	2.48749	2.79354	1.22507	2.10635	2.20712	1.62049	1.96582	1.99068	2.20175	2.21855	1.26779
C15orf62	0.14414	0.691309	0.158894	0	0.710316	0.313016	1.16849	1.97528	1.12936	0.148968	0.491636	0	0.878054
C15orf63	2.98956	3.09132	3.22074	2.92576	3.67636	3.81571	3.72383	4.06995	4.50804	3.40429	3.30473	3.16648	3.63218
C16orf11	0	0	0	0	0	0	0.235399	0.454703	0	0	0	0	0
C16orf13	5.01958	4.56962	3.98788	4.96959	4.77248	5.06389	5.41264	5.21793	4.7667	4.78785	4.20393	4.71983	5.42369
C16orf3	0.941498	0	0	0	0	0.436061	0	0	0	0	0	0	0
C16orf42	5.77209	4.57459	4.65002	5.34348	4.82997	5.69001	5.45418	5.03722	4.86556	4.61658	4.50789	4.96134	4.65864
C16orf45	4.21474	3.46296	3.48902	4.70384	4.81721	4.98948	5.29667	4.72727	4.87891	4.74141	4.77461	5.39275	5.96052
C16orf46	1.76348	2.74672	2.58937	0.709283	1.8316	2.29192	2.20535	0.907915	2.35517	2.51591	1.46746	0.919487	1.75923
C16orf48	3.04003	2.32918	2.67174	4.23654	3.97878	4.23986	4.00402	4.55739	4.05573	2.68364	3.59852	3.2371	3.13323
C16orf5	4.7315	3.58392	3.7185	4.60133	5.07431	5.04988	4.6708	4.84888	4.68732	5.03373	4.61406	5.15454	4.17372
C16orf52	2.63138	2.8688	2.23476	3.29303	2.48953	2.79282	2.42065	2.1661	2.79986	2.53445	2.59359	1.7232	2.65914
C16orf53	3.42341	3.65709	3.01115	3.29343	3.90912	3.44956	3.872	3.63849	4.01982	3.66053	3.77525	4.00722	5.25018
C16orf54	0.486521	0.984119	0	0.682189	0	1.18382	0.200148	0	0.462362	0	0.133427	0.539606	1.18862
C16orf55	2.35429	2.60074	1.38224	2.09662	0.631703	1.25984	1.57352	1.32336	2.14327	2.00222	2.05398	2.0984	2.58887
C16orf57	4.04322	3.45701	3.9112	4.75715	4.59633	4.43385	5.0204	5.27101	5.09764	4.36316	4.34881	4.7901	4.01883
C16orf58	4.55957	4.41298	4.7649	4.86408	5.07119	4.91522	5.17149	4.85113	4.42488	4.79549	4.69553	5.19415	4.49319
C16orf59	1.67741	0.577298	0.457235	0.815919	0	0	0	1.03873	0.398577	0.609187	0.982745	0.818788	2.73588
C16orf61	2.99344	3.82565	3.64439	4.16821	2.1752	3.7855	4.53983	3.30804	4.12971	3.1215	3.90916	4.14333	3.67993
C16orf62	3.72343	3.68018	3.87224	4.57754	4.95771	4.42806	4.56254	4.57752	4.21952	4.78049	4.54415	4.91665	3.9352
C16orf7	2.44138	2.70524	2.04864	2.31666	2.40094	2.26473	2.52542	1.85947	1.72664	2.11059	1.79128	2.77192	3.38885
C16orf70	3.37455	2.97081	2.89914	3.09582	2.43479	2.90794	2.55099	3.54934	2.84238	3.39408	3.15677	2.87034	3.73723
C16orf71	0.741076	0.458818	0.278255	0.366569	0.195574	0.635093	0.890702	0.919532	0.239668	0.482514	0.127924	0	0.819619
C16orf72	3.11775	4.4509	4.79418	3.66781	4.09112	4.10288	4.32279	4.37904	4.63999	4.47382	4.8599	4.13516	4.12978
C16orf73	0.967787	0.207414	0	0	0	0.451131	0	0.994518	0.378259	0	0	0.565436	0
C16orf74	2.56071	1.22485	0.816308	1.61691	0	0	2.22039	0	0.727988	0.446528	1.73537	1.36451	0
C16orf78	0.395442	0	0	0	0	0	0	0	0	0	0	0	0
C16orf79	2.26542	1.26646	0.400343	1.20392	2.66058	1.74789	1.20843	1.50878	2.27772	1.89981	0.640729	2.74814	3.95075
C16orf80	4.89953	4.80714	4.8829	3.65416	4.04043	4.23909	4.89457	4.7013	5.03124	4.77784	4.46354	4.85969	4.51879
C16orf86	0.931296	0	0.582765	1.01054	1.02143	1.35968	0.744432	0	0.512156	0.769454	0.72421	1.60689	0.445009
C16orf87	2.45979	4.05567	2.99521	2.8916	3.22711	3.59387	2.82583	3.4901	3.69226	3.2444	3.65389	3.31142	3.03105
C16orf88	2.97932	2.75676	2.88619	2.36154	3.43276	2.52657	2.56332	3.04952	3.44001	2.80513	2.98259	2.81101	2.7927
C16orf89	0.634033	0.439764	0.266133	0	0	0.27728	0.34895	0	0.428728	0.465758	0.436832	0	0.756849
C16orf91	1.41972	1.38396	1.15107	0	2.13177	2.07469	1.16937	0.909709	1.03464	1.29074	1.04746	0	0
C16orf93	0.92477	0.944429	1.25233	0	0.971879	0.870198	0.341682	0	1.82316	2.1208	1.12255	1.81701	1.63246
C16orf95	0.705484	1.89487	1.44283	0.951501	1.54112	0	3.09271	0.996657	1.1266	1.39722	1.13889	0.559066	0.587065
C16orf96	0.532507	0.101307	0.319565	0	0	0	0	0	0	0.107043	0.194158	0.153495	0
C17orf100	0.616745	1.53379	2.78175	2.06887	0.854019	1.60799	0.338493	1.9159	1.41817	2.04624	1.34407	1.65138	2.46855
C17orf101	1.91155	2.0532	1.87451	2.35852	2.49238	2.28594	2.32688	2.75952	1.88513	1.47862	1.72973	2.206	2.39001
C17orf102	0	0	0	0	0	0	0	0	0	0	0.0856924	0	1.14364
C17orf103	2.29866	2.31998	2.27458	3.18091	2.99295	2.97722	3.11608	3.18059	2.4937	2.66799	3.01679	3.66407	2.48194
C17orf104	0.0751677	0	0.0833953	0.313616	0	1.03494	0.212344	0.731562	0.770575	0.583226	0.208558	0.916876	0.328831
C17orf106-CDK3	0.317062	0	0	0	0	0	0	0	0	0	0.581108	0	0
C17orf107	0.222399	0	0.454195	0	0.705462	0.971696	0.800584	1.48821	0.703289	1.6184	1.0343	0.910706	0
C17orf108	1.70715	1.29991	1.29545	0	0.893225	0.724442	2.21741	0	0.77406	0.665831	2.37059	1.27531	0.679651
C17orf109	0.237895	1.36232	0.667006	0	0	0.348427	0	0.440275	0.419265	0.162987	0.229413	0.231934	0.942466
C17orf110	0	0	0.508539	0.654405	0	1.22912	0	0	0	0.854856	0.454062	0	0
C17orf28	3.44047	2.81755	3.38119	3.33873	4.06414	3.44234	3.81077	3.7576	2.98414	3.18063	3.15591	4.29823	3.53654
C17orf39	3.25769	3.7126	3.74082	3.19953	3.21433	3.3594	3.35882	3.12357	3.2849	3.24718	3.4171	3.44279	2.1734
C17orf42	3.37229	3.99981	3.6909	2.60416	1.19386	3.06088	2.81015	2.66043	2.88669	3.22784	3.09545	2.88692	3.29425
C17orf46	0	0	0	0	0	0	0	0	0	0	0	0	1.47575
C17orf47	0	0	0	1.70308	1.09424	1.72462	0.801087	1.35192	1.40454	0.601746	0.16424	1.0909	0
C17orf48	0.242939	2.18685	2.38996	2.10253	2.77204	2.05966	1.8984	3.26099	2.91739	2.14367	3.32053	2.70514	1.11727
C17orf49	3.3299	3.16651	3.79468	5.43173	5.24988	5.23357	5.52004	5.56615	5.66667	4.82144	4.88493	4.79359	4.75858
C17orf50	0	0	0	0	0	0	0	0	0	0.382407	0	0	0
C17orf51	1.53273	1.46808	1.68445	2.23811	1.91508	2.45354	1.25067	2.18224	2.22919	1.92391	1.62249	1.67942	1.7559
C17orf53	0.817203	0.128235	0.798582	0	0.194298	1.34405	0.646237	0.373038	0.780964	0.259667	0.127075	0	2.21541
C17orf56	2.70825	2.62484	2.64037	3.63907	2.79386	2.3935	3.40444	3.14941	2.77911	2.80104	2.61385	3.02276	3.8688
C17orf57	1.14733	0.499209	1.49146	0	0.58133	0.528732	0.96218	0.738575	1.06009	0.843413	0.703107	0	0.7775
C17orf58	1.93898	2.98214	2.68913	2.52117	2.74232	3.0134	2.8196	3.56355	3.46746	2.91981	2.93714	3.22482	3.6767
C17orf59	0.882724	0.75159	2.03849	1.98482	1.04579	0.856356	2.53759	2.42595	1.51267	1.96809	0.962667	1.90867	2.99129
C17orf61	2.85557	4.42123	5.07099	5.5397	4.93999	4.66756	5.32649	6.01746	5.50929	4.41865	4.1879	3.35779	4.16645
C17orf61-PLSCR3	0.000695935	0.000634066	0.000722628	0.00102649	0.00100511	0.000882436	2.32314	0.00201061	0.000734151	1.92813	4.07748	0.00104454	0.00105
C17orf62	4.20873	3.83621	3.26912	4.63828	4.1891	4.51639	4.9445	5.19627	4.5712	4.30072	4.49847	5.01696	4.70427
C17orf63	4.47935	4.03047	4.26074	3.78803	4.21145	4.1388	4.44731	4.28582	4.22377	4.54213	4.59441	4.79016	3.15652
C17orf64	0	0	0	0	0	0	0	0	0	0.414139	0	0	0
C17orf65	2.28419	1.98944	1.99518	2.17996	1.04637	2.55293	2.99405	1.67103	1.86831	1.72569	2.17319	1.93698	2.72507
C17orf67	0	0	0	0	0	0	0	0	1.70076	1.41176	0	0	0
C17orf69	0.887762	2.28556	1.85995	1.59672	1.97622	2.05696	2.20359	1.24408	1.37949	0.832601	1.98238	0.971968	2.71173
C17orf70	3.65597	3.75557	3.6623	4.0298	4.11293	4.09023	4.25846	4.23485	3.98212	3.69215	3.84036	4.23465	4.25871
C17orf72	0.414285	0.336286	0.922089	0	0.183495	0.38962	0	0	0.22509	0.245531	0.519371	0.856787	0.652399
C17orf74	0	0	0	0.584269	0	0	0	0	0	0.22952	0	0	0.339677
C17orf75	3.04868	3.84172	3.01056	1.89967	2.78185	2.68416	2.59149	3.04638	2.84559	2.9517	2.34545	1.79772	3.30758
C17orf76	2.17156	0.815598	0.979365	2.12978	1.68282	1.97053	2.10803	2.11054	0.632571	1.32877	1.42974	1.61144	2.24093
C17orf76-AS1	7.66829	7.56246	7.30882	7.69106	7.70368	7.76591	7.95789	7.84861	8.22145	7.32241	7.83048	7.17501	8.71759
C17orf77	0	0	0	0	0	0	0.38633	0	0.256838	0	0	0	0.580056
C17orf78	0.195453	0.358384	0	0	0	0	0	0	0	0.536728	0	0	0.548589
C17orf79	5.81482	5.26218	5.4909	5.12034	4.8368	5.05991	5.25089	5.45636	5.84593	4.759	4.87619	5.25773	4.77396
C17orf80	3.48268	4.64201	4.35661	3.46095	3.18436	3.41928	3.42162	3.14764	3.89726	3.98668	4.25288	3.9385	4.05322
C17orf81	4.46653	3.68188	3.89761	4.01397	4.63415	4.41197	4.23976	4.95178	4.24014	4.08246	4.26074	4.5507	4.37622
C17orf82	0.627774	0	0	0	0	0	0	0	0	0	0	0	0
C17orf85	3.11677	3.6391	3.29702	3.3446	3.38895	3.89731	3.01578	3.66125	3.67833	3.24807	3.53943	3.22028	4.05072
C17orf87	0	0	0	0	0	0	0	0	0	0	0	0	2.128
C17orf88	1.63959	1.38242	0	2.03753	1.19029	0.979625	2.44195	0	0	0.524798	0.485933	0	1.88496
C17orf89	2.54598	3.12329	2.43199	1.57946	1.6301	3.15608	2.85848	2.45363	4.03977	3.79949	3.79436	2.35578	3.5828
C17orf90	4.3131	3.65604	3.7649	4.30758	3.75637	3.56289	5.00182	3.83899	4.30132	4.13171	3.7177	3.99697	3.61493
C17orf96	0.397001	0.107543	1.09973	2.19775	2.94714	1.83087	2.38655	2.67583	2.33053	1.92109	1.50552	1.8593	1.00763
C17orf97	2.08306	2.19351	1.56073	2.31523	0.91911	1.95703	2.02189	1.71773	2.36582	1.64754	1.76974	2.03672	1.2676
C17orf98	0.748271	0	0	0	0	0	0	0	0	0	0	1.59699	0
C17orf99	0	0	0	0	0	0	0	0	0	0.359535	0	0	0.521185
C18orf1	1.68543	0.943627	0.749563	4.46458	4.41597	4.41893	4.42686	4.62268	4.43942	4.53062	4.46611	4.10859	3.0809
C18orf10	6.62795	6.94007	6.84004	5.77615	5.72276	5.75889	5.9182	5.80673	5.76831	6.72759	6.79128	6.76596	5.27392
C18orf12	0	0	1.35789	0	0	0	0	0	0	0	0	2.7014	0
C18orf18	2.30538	2.38711	1.42434	1.56644	1.4105	0.589217	1.85163	0.753422	1.61301	0.931752	1.89949	1.21282	1.26083
C18orf19	1.82775	3.19926	2.57195	2.50186	2.47949	2.42716	2.14691	2.04036	2.86016	2.78493	2.72923	2.38573	1.62355
C18orf21	4.41067	4.54341	2.6618	4.10295	3.06804	3.65001	4.21471	3.95012	3.74307	3.40053	3.50531	3.32914	3.93389
C18orf23	0	0	0	0	0	0	0	0	0	0	0	0	2.77397
C18orf25	3.68996	4.33778	3.90321	3.42299	3.45376	3.74305	3.57311	3.43342	3.47924	3.59479	3.63055	3.63766	3.01053
C18orf26	0	0.714996	0.369193	0.842404	0.26257	0	0.258077	0	0	0.184642	0	0	0.705607
C18orf32	4.9681	5.64957	6.04538	4.89939	4.81982	3.84453	5.2301	3.72033	4.89486	4.72385	3.44203	4.19792	4.95589
C18orf34	0	0	0	0	0	0	0	0	0	0	0	0	0.167423
C18orf42	0	0	0	0	0	0	0	0	0	0	0	0	0.449082
C18orf45	2.00329	2.35464	1.91342	2.25186	2.33171	2.22304	2.83245	2.5337	2.28938	1.60737	1.80526	1.354	1.24574
C18orf54	0.62909	1.5594	0.827218	0.745885	0.610147	0	0.45235	0.205829	0.357394	0.206998	1.68538	1.03572	1.94641
C18orf55	4.36225	3.84201	3.67513	3.1919	3.58151	3.40603	4.12415	3.55362	3.48858	3.18079	4.13305	3.32192	3.51054
C18orf56	2.01455	0	0.497913	0	0	1.20801	2.61219	1.14171	0	0.838313	0.444354	1.09721	1.4931
C18orf61	0	0	0	0	0	0	0.625695	0	0	0	0	0	0
C18orf63	0.0693715	0	0	0	0	0	0	0	0	0	0	0	0.109153
C18orf8	3.97875	3.18272	3.18629	2.85662	2.96988	3.10377	3.65519	3.67202	3.72031	3.79569	3.82677	3.86897	3.28649
C19orf10	5.18795	4.75939	4.76746	5.8226	5.49699	5.20366	6.02154	5.80511	5.60803	4.95048	5.02976	5.55299	4.84697
C19orf12	3.18321	3.0041	2.71637	2.94814	2.54214	2.7186	2.89022	3.12671	2.97622	2.66936	2.74034	2.60148	3.06237
C19orf18	0.751022	0	0	0	0	0	1.33925	1.05685	0.714116	1.04389	0.722289	0.596741	0.626416
C19orf2	5.0816	5.27583	5.63737	4.97778	4.73776	4.77873	4.59599	5.01345	5.1216	5.0102	5.5942	5.01131	5.30445
C19orf20	4.49408	3.42204	3.32448	3.85198	3.46784	2.55946	4.26531	3.22599	2.90522	2.10612	2.82788	4.01617	4.32618
C19orf21	0	0	0	0.864307	0	0.87675	1.05379	0.881334	0.890623	1.02299	0.336795	0.348699	0.658377
C19orf22	4.07813	2.88898	3.26414	4.86445	4.37456	4.06354	4.49891	4.51908	4.27357	4.39398	4.14981	3.88504	3.43289
C19orf23	0.877982	0.490453	0.941672	0	0	0.31172	0	0	1.12525	0.283259	0.487443	1.53136	1.73838
C19orf24	4.44235	2.23063	2.906	4.72418	2.39489	2.81996	3.38596	3.84375	3.44468	2.77184	1.4175	4.07193	2.9479
C19orf25	3.55645	2.90635	2.62798	3.07004	3.76293	2.67715	3.57848	2.914	3.47735	3.12982	2.7572	3.75735	2.76231
C19orf26	0	0.261144	0.420325	0.205784	0	0	0.380676	0	0	0	0.258916	0	1.55914
C19orf28	3.42477	3.00001	3.03199	4.67321	4.37427	4.66825	4.65701	4.77522	5.02071	4.1972	4.09185	4.76905	3.49877
C19orf29	2.3183	2.35156	2.31341	2.60666	1.98306	2.67442	3.10187	2.63188	2.48224	2.38731	2.27077	2.86342	3.59282
C19orf33	0	0	0	0	0	0	0	0	2.18551	1.58427	0.911307	0	0
C19orf34	0.521365	0.506356	0	0	0	0	0.40495	0.749604	1.15542	0.29331	0.273506	0	0
C19orf35	0.139414	0.26054	0.535886	0.688584	0.206103	0	0.809785	0.703949	0	0	0.575509	0.544937	0.978861
C19orf38	0	0.336743	0	0	0	0	0	0.895409	0.597937	0	0	0	0
C19orf39	0.220507	0.848863	1.29692	1.31358	0	1.09871	0	0.598981	1.35262	0.424414	0.843664	0.582415	1.96199
C19orf40	2.27086	0	1.26101	2.6586	1.34761	1.1205	2.01471	1.37964	1.54432	1.63878	1.30113	1.72254	2.21953
C19orf42	4.40767	4.36128	4.52392	3.07048	3.68629	3.02319	4.25718	3.12841	3.41966	3.83315	3.75256	3.87397	4.39666
C19orf43	6.11782	5.75284	5.83561	6.67405	6.42473	5.76499	6.52257	6.44265	6.85575	5.84106	5.58841	6.31153	6.53067
C19orf44	1.93486	1.59167	1.47497	1.321	1.91528	1.63803	1.01342	1.6435	1.00489	1.78601	1.47126	1.67237	1.14879
C19orf46	0	0	0	0	0.62823	0.272144	0	0	0	0	0.23052	0.625345	0
C19orf47	2.4922	1.55949	1.68407	2.1328	2.51896	2.06037	1.98958	3.06667	2.45251	2.65711	2.35099	2.69262	2.67436
C19orf48	4.23288	3.60079	4.24522	3.8676	3.67674	4.12459	4.45675	4.62759	4.14883	4.34994	4.02882	4.31967	4.8615
C19orf50	3.90698	3.48683	3.70391	4.47455	4.89463	4.66083	5.1392	4.95114	4.65352	4.50152	4.74387	4.44456	3.97026
C19orf51	1.15281	1.13177	1.53377	0	0	0.509051	1.18387	0.815404	2.15577	0.591371	1.27309	1.41121	3.2898
C19orf52	3.27707	2.69489	2.66354	2.81638	2.31595	3.22993	3.52743	2.43947	3.16734	3.43857	2.39784	2.99943	1.70295
[truncated: 19,279 more rows]
