# Supplementary material for: IKKβ Inhibition Attenuates Epithelial Mesenchymal Transition of Human Stem Cell-Derived Retinal Pigment Epithelium
Source: Cells. 2023 Apr 13;12(8):1155. doi: 10.3390/cells12081155 (PMC10136838; doi:10.3390/cells12081155)
Supplement: Supplementary file 1 [file cells-12-01155-s001.zip › Supplementary Tables/Supplemental Table_03.xlsx]

## Sheet: Canonical CTL_DMSO
Ingenuity Canonical Pathways	-log(p-value)	Ratio	z-score	Molecules
Hepatic Fibrosis / Hepatic Stellate Cell Activation	13.8	0.16	#NUM!	IL1A,FN1,MYH9,CTGF,ICAM1,MYL6,EGF,IL6,NFKB1,CCL2,IGF1,EDN1,TIMP1,COL22A1,SERPINE1,MMP1,CXCL8,COL5A2,COL9A1,EDNRB,SMAD7,MMP2,BAX,NFKB2,PDGFB,FGF1,TGFB3,IGFBP3,PDGFD,MMP9
Axonal Guidance Signaling	9.44	0.0875	#NUM!	ADAMTS8,MMP7,RGS3,PFN1,MYL6,MMP3,EPHB2,BMP2,EGF,NGF,PLCH1,NTNG1,SEMA6D,GNB3,GNG11,IGF1,SEMA3D,EFNB1,TUBB4A,SHANK2,MAP2K1,WNT5B,VASP,BMP1,TUBB3,PRKCQ,NRP2,RRAS,ITGA2,TUBA4A,MMP10,ITGA5,MMP2,HHIP,PDGFB,EFNA1,BMP7,PDGFD,EPHA2,MMP9
Agranulocyte Adhesion and Diapedesis	8.12	0.119	#NUM!	CXCL8,CLDN10,IL1A,MMP7,ICAM1,FN1,MYH9,MMP3,MYL6,ITGA2,CCL20,ITGA5,MMP10,MMP2,CXCL6,CLDN4,CCL2,CXCL14,ITGA1,CXCL1,ACTG2,MMP9,MMP1
Leukocyte Extravasation Signaling	8.04	0.114	1.964	CLDN10,MMP7,ICAM1,PRKCQ,PTK2B,MMP3,MYL6,ITGA2,JAM2,ITGA5,MMP10,MMP2,RAPGEF4,ITGB3,F11R,CLDN4,TIMP1,SIPA1,ITGA1,ACTG2,MMP9,VASP,ACTN1,MMP1
Granulocyte Adhesion and Diapedesis	7.95	0.122	#NUM!	CXCL8,CLDN10,IL1A,MMP7,ICAM1,MMP3,ITGA2,ITGA5,MMP10,CCL20,MMP2,CXCL6,FPR1,ITGB3,CLDN4,CCL2,CXCL14,ITGA1,CXCL1,MMP9,MMP1,HSPB1
Role of IL-17A in Arthritis	7.19	0.188	#NUM!	MAP2K6,CXCL8,NFKBIE,CCL20,NFKB2,NFKB1,CXCL6,NFKBIA,CCL2,CXCL1,PTGS2,MAP2K1,MMP1
Bladder Cancer Signaling	7.19	0.16	1.342	CDKN2A,CXCL8,MMP7,MMP3,RRAS,EGF,MMP10,MMP2,FGF1,FGF13,THBS1,FGF11,MAP2K1,MMP9,MMP1
IL-8 Signaling	5.81	0.0985	1.414	CXCL8,NOX4,ICAM1,PRKCQ,PTK2B,RRAS,EGF,HBEGF,MMP2,BAX,NFKB1,ITGB3,EIF4EBP1,GNB3,GNG11,CXCL1,PTGS2,MAP2K1,MMP9,VASP
Osteoarthritis Pathway	5.51	0.0943	3.13	CXCL8,FN1,MMP3,DDIT4,BMP2,ITGA2,SMAD7,ITGA5,MMP10,GREM1,CASP4,NFKB2,NFKB1,ELF3,SPHK1,PTGS2,JAG1,MMP9,MMP1,PPARGC1A
Regulation of the Epithelial-Mesenchymal Transition Pathway	5.47	0.0974	#NUM!	MAP2K6,LOX,NOTCH3,RRAS,EGF,MMP2,NFKB2,NFKB1,APC,FGF13,FGF1,FOXC2,TGFB3,FGF11,PDGFD,JAG1,MAP2K1,MMP9,WNT5B
Atherosclerosis Signaling	5.47	0.118	#NUM!	CXCL8,IL1A,ICAM1,MMP3,PLA2G4C,IL6,NFKB2,NFKB1,PDGFB,TNFRSF12A,CCL2,ALOX5,PDGFD,MMP9,MMP1
BMP signaling pathway	5.46	0.146	2.111	SOSTDC1,FST,RRAS,BMP2,SMAD7,GREM1,BMP7,NFKB2,NFKB1,MAP2K1,NOG,BMP1
ILK Signaling	5.41	0.0964	3	MAP2K6,FBLIM1,FN1,MYH9,MYL6,BMP2,MUC1,ILK,NFKB2,ITGB8,NFKB1,PPP1R14B,ITGB3,TGFB1I1,PTGS2,ACTG2,TMSB10/TMSB4X,MMP9,ACTN1
IL-17A Signaling in Fibroblasts	5.31	0.229	#NUM!	NFKBIA,CCL2,NFKBIE,IL6,NFKB2,NFKBIZ,NFKB1,MMP1
Role of IL-17F in Allergic Inflammatory Airway Diseases	5.3	0.196	2.828	CXCL8,CCL2,IGF1,CXCL1,NFKB2,IL6,NFKB1,MAP2K1,CXCL6
Role of Macrophages, Fibroblasts and Endothelial Cells in Rheumatoid Arthritis	5.21	0.0779	#NUM!	MAP2K6,CXCL8,IL1A,ICAM1,FN1,PRKCQ,MMP3,RRAS,IL32,NFKBIE,LTB,IL6,NFKB1,PDGFB,APC,PLCH1,NFKBIA,CCL2,SFRP5,SFRP1,PDGFD,MAP2K1,WNT5B,MMP1,TRAF1
RAR Activation	5.05	0.0947	#NUM!	PRKCQ,CYP26A1,RELB,BMP2,SMAD7,NFKB2,NFKB1,TNIP1,LRAT,KAT2B,ALDH1A3,TGFB3,IGFBP3,RDH5,CRABP2,MAP2K1,MMP1,PPARGC1A
Inhibition of Matrix Metalloproteases	4.93	0.205	-1.89	HSPG2,MMP7,MMP3,TIMP1,MMP10,MMP2,MMP9,MMP1
Actin Cytoskeleton Signaling	4.9	0.0858	3.207	PFN1,FN1,MYH9,F2R,MYL6,RRAS,ITGA2,ITGA5,EGF,APC,PDGFB,FGF1,FGF13,IQGAP2,FGF11,ACTG2,PDGFD,TMSB10/TMSB4X,MAP2K1,ACTN1
Role of Osteoblasts, Osteoclasts and Chondrocytes in Rheumatoid Arthritis	4.9	0.0858	#NUM!	MAP2K6,IL1A,PTK2B,MMP3,BMP2,NFKBIE,ITGA2,ITGA5,IL6,NFKB1,APC,ITGB3,NFKBIA,IGF1,SFRP5,BMP7,SFRP1,WNT5B,MMP1,BMP1
TGF-β Signaling	4.89	0.129	1	MAP2K6,RRAS,BMP2,TGFB3,SMAD7,BMP7,VDR,SERPINE1,MAP2K1,INHBA,TGIF1,PMEPA1
Human Embryonic Stem Cell Pluripotency	4.83	0.105	#NUM!	S1PR5,BMP2,SMAD7,NGF,LEFTY2,PDGFB,NOG,APC,INHBA,TGFB3,SPHK1,BMP7,PDGFD,WNT5B,BMP1
Airway Pathology in Chronic Obstructive Pulmonary Disease	4.38	0.5	#NUM!	CXCL8,MMP2,MMP9,MMP1
Colorectal Cancer Metastasis Signaling	4.36	0.0787	2.357	MMP7,MMP3,RRAS,MMP10,EGF,MMP2,BAX,NFKB2,IL6,NFKB1,APC,GNB3,GNG11,MSH2,TGFB3,PTGS2,MAP2K1,MMP9,WNT5B,MMP1
HMGB1 Signaling	4.35	0.101	2.496	MAP2K6,CXCL8,IL1A,ICAM1,LIF,RRAS,IL6,NFKB2,NFKB1,KAT2B,CCL2,TGFB3,SERPINE1,MAP2K1
Acute Phase Response Signaling	4.34	0.0909	2.673	MAP2K6,IL1A,FN1,RRAS,NFKBIE,SERPINA3,IL6,NFKB2,NFKB1,SERPINF2,NFKBIA,SOD2,CFB,CRABP2,SERPINE1,MAP2K1
Coagulation System	4.31	0.2	0.378	BDKRB2,F2R,PLAUR,PLAU,SERPINE1,BDKRB1,SERPINF2
MIF-mediated Glucocorticoid Regulation	4.31	0.2	2.646	NFKBIA,NFKBIE,PLA2G4C,PTGS2,CD74,NFKB2,NFKB1
IL-17 Signaling	4.26	0.121	#NUM!	MAP2K6,CXCL8,MMP3,CCL2,TIMP1,RRAS,CXCL1,PTGS2,IL6,NFKB1,MAP2K1
Aryl Hydrocarbon Receptor Signaling	4.25	0.0986	0.707	TGM2,CDKN2A,IL1A,GSTM2,ALDH1A3,NQO1,TGFB3,DCT,BAX,NFKB2,IL6,NFKB1,ALDH5A1,HSPB1
Interferon Signaling	4.22	0.194	1.89	IFIT1,IFI6,BAX,IFITM2,TAP1,IFITM1,IRF1
CD40 Signaling	4.09	0.127	0.333	MAP2K6,NFKBIA,ICAM1,NFKBIE,TNFAIP3,NFKB2,PTGS2,NFKB1,MAP2K1,TRAF1
Protein Kinase A Signaling	4.01	0.0647	-0.728	AKAP12,MYL6,PTK2B,NFKBIE,NFKB1,PPP1R14B,PLCH1,GNB3,NFKBIA,GNG11,CNGB3,MAP2K1,PTPRN,VASP,PPP1R14C,PRKCQ,PDE4C,NFKB2,ANAPC13,PYGM,PTPRB,ITPR3,TGFB3,DUSP4,PTGS2,EBI3
PPAR Signaling	3.84	0.109	-2.714	IL1A,NFKBIA,RRAS,NFKBIE,NFKB2,PTGS2,NFKB1,PDGFD,MAP2K1,PDGFB,PPARGC1A
TNFR2 Signaling	3.76	0.2	2.236	NFKBIA,NFKBIE,TNFAIP3,NFKB2,NFKB1,TRAF1
MIF Regulation of Innate Immunity	3.71	0.163	2.646	NFKBIA,NFKBIE,PLA2G4C,PTGS2,CD74,NFKB2,NFKB1
Ephrin Receptor Signaling	3.71	0.0838	0.378	RGS3,RRAS,EPHB2,ITGA2,ITGA5,EGF,PDGFB,EFNA1,FGF1,GNB3,GNG11,EFNB1,PDGFD,MAP2K1,EPHA2
4-1BB Signaling in T Lymphocytes	3.6	0.188	2	NFKBIA,NFKBIE,NFKB2,NFKB1,MAP2K1,TRAF1
Sertoli Cell-Sertoli Cell Junction Signaling	3.58	0.0815	#NUM!	CLDN10,F11R,TUBB3,CLDN4,RRAS,ITGA2,TGFB3,JAM2,ILK,TUBA4A,ITGA5,TUBB4A,ACTG2,MAP2K1,ACTN1
NF-κB Activation by Viruses	3.5	0.108	2.53	PRKCQ,NFKBIA,RRAS,NFKBIE,ITGA2,ITGA5,ITGA1,NFKB2,NFKB1,ITGB3
fMLP Signaling in Neutrophils	3.49	0.093	0.302	NOX4,GNB3,GNG11,PRKCQ,NFKBIA,RRAS,NFKBIE,ITPR3,NFKB2,NFKB1,MAP2K1,FPR1
Apelin Cardiac Fibroblast Signaling Pathway	3.49	0.227	-2.236	CTGF,TGFB3,SPHK1,IL6,SERPINE1
IL-17A Signaling in Airway Cells	3.43	0.115	1.134	NFKBIA,NFKBIE,CCL20,CXCL1,NFKB2,IL6,NFKB1,MAP2K1,CXCL6
Role of IL-17A in Psoriasis	3.42	0.308	#NUM!	CXCL8,CCL20,CXCL1,CXCL6
SPINK1 General Cancer Pathway	3.39	0.114	3	SPINK1,MT1G,RRAS,MT1X,MT1H,MT1M,IL6,MAP2K1,MT1E
Apoptosis Signaling	3.39	0.104	-0.632	GAS2,PRKCQ,NFKBIA,RRAS,NFKBIE,NFKB2,BAX,NFKB1,MAP2K1,CDK1
TWEAK Signaling	3.38	0.171	0	NFKBIA,NFKBIE,NFKB2,NFKB1,TRAF1,TNFRSF12A
IL-6 Signaling	3.34	0.0896	2.887	MAP2K6,CXCL8,IL1A,NFKBIA,TNFAIP6,RRAS,NFKBIE,NFKB2,IL6,NFKB1,MAP2K1,HSPB1
P2Y Purigenic Receptor Signaling Pathway	3.17	0.0857	0.302	P2RY2,GNB3,GNG11,PRKCQ,RRAS,P2RY6,P2RY1,NFKB2,NFKB1,MAP2K1,PLCH1,ITGB3
CD27 Signaling in Lymphocytes	3.14	0.132	1.342	MAP2K6,NFKBIA,CD70,NFKBIE,NFKB2,NFKB1,MAP2K1
Glycolysis I	3.13	0.192	1.342	PGK1,ENO1,TPI1,PFKP,FBP2
Macropinocytosis Signaling	3.08	0.103	#NUM!	PRKCQ,RRAS,EGF,ITGA5,ITGB8,PDGFD,NGF,PDGFB,ITGB3
HIF1α Signaling	3.07	0.0887	#NUM!	MMP7,MMP3,EDN1,RRAS,EGLN3,MMP10,MMP2,LDHA,MMP9,SLC2A3,MMP1
Oncostatin M Signaling	3.06	0.15	2.449	MMP3,RRAS,PLAU,CHI3L1,MAP2K1,MMP1
Caveolar-mediated Endocytosis Signaling	3.04	0.113	#NUM!	ITGA11,ITGA2,EGF,ITGA5,ITGA1,ITGB8,ACTG2,ITGB3
NF-κB Signaling	3.01	0.0749	0	MAP2K6,IL1A,PRKCQ,RRAS,RELB,BMP2,NFKBIE,TNFAIP3,EGF,NFKB2,NFKB1,NGF,TNIP1,NFKBIA
Role of PKR in Interferon Induction and Antiviral Response	3	0.146	#NUM!	MAP2K6,NFKBIA,NFKBIE,NFKB2,NFKB1,IRF1
Molecular Mechanisms of Cancer	3	0.0584	#NUM!	MAP2K6,CDKN2A,PRKCQ,RRAS,BMP2,NFKBIE,ITGA2,SMAD7,ITGA5,BAX,NFKB2,NFKB1,CDKN2B,APC,CDK1,CDKN2D,NFKBIA,TGFB3,ARHGEF2,BMP7,MAP2K1,WNT5B,BMP1
Tight Junction Signaling	2.99	0.0778	#NUM!	F11R,CLDN10,MYH9,CLDN4,MYL6,RAB13,TGFB3,JAM2,ARHGEF2,ACTG2,NFKB2,NFKB1,VASP
IL-15 Production	2.98	0.179	#NUM!	PTK2B,NFKB2,IL6,NFKB1,IRF1
Ovarian Cancer Signaling	2.93	0.0805	1.414	CDKN2A,MMP7,EDN1,MSH2,RRAS,EGF,MMP2,PTGS2,MAP2K1,MMP9,WNT5B,APC
Factors Promoting Cardiogenesis in Vertebrates	2.91	0.0978	#NUM!	NPPB,NOX4,PRKCQ,BMP2,TGFB3,BMP7,NOG,APC,BMP1
Epithelial Adherens Junction Signaling	2.9	0.08	#NUM!	TUBB3,NOTCH3,MYH9,MYL6,RRAS,TUBA4A,EGF,TUBB4A,ACTG2,ACTN1,APC,FGF1
PI3K/AKT Signaling	2.9	0.0846	3.162	NFKBIA,RRAS,NFKBIE,ITGA2,ILK,ITGA5,NFKB2,PTGS2,NFKB1,MAP2K1,EIF4EBP1
TREM1 Signaling	2.88	0.107	2.828	CXCL8,TREM1,ICAM1,CCL2,ITGA5,IL6,NFKB2,NFKB1
Glioma Invasiveness Signaling	2.85	0.105	2.121	F2R,TIMP1,RRAS,PLAUR,MMP2,PLAU,MMP9,ITGB3
Toll-like Receptor Signaling	2.85	0.105	0	UBD,MAP2K6,IL1A,NFKBIA,TNFAIP3,NFKB2,NFKB1,TRAF1
Integrin Signaling	2.8	0.0685	2.673	PFN1,RRAS,ITGA2,ILK,ITGA5,ITGB8,PDGFB,ITGB3,ITGA11,ITGA1,ACTG2,MAP2K1,NEDD9,ACTN1,VASP
iNOS Signaling	2.78	0.133	2	NFKBIA,NFKBIE,NFKB2,HMGA1,NFKB1,IRF1
Induction of Apoptosis by HIV1	2.77	0.115	0.378	NFKBIA,NFKBIE,BAX,SLC25A10,NFKB2,NFKB1,TRAF1
Regulation of Cellular Mechanics by Calpain Protease	2.69	0.111	1.342	RRAS,ITGA2,ITGA5,EGF,CNGB3,ACTN1,CDK1
HGF Signaling	2.67	0.084	1.134	CDKN2A,PRKCQ,ELF3,RRAS,ITGA2,ITGA5,PTGS2,IL6,ELK3,MAP2K1
Paxillin Signaling	2.67	0.084	1.633	PTK2B,ITGA11,RRAS,ITGA2,ITGA5,ITGA1,ITGB8,ACTG2,ACTN1,ITGB3
The Visual Cycle	2.66	0.2	-2	LRAT,RLBP1,RDH5,RPE65
ERK/MAPK Signaling	2.65	0.0686	1.069	PPP1R14C,PTK2B,RRAS,PLA2G4C,ITGA2,ITGA5,RAPGEF4,PPP1R14B,EIF4EBP1,ELF3,DUSP4,ELK3,MAP2K1,HSPB1
Glioma Signaling	2.64	0.0833	0.378	CDKN2A,CDKN2D,PRKCQ,IGF1,RRAS,EGF,PDGFD,CDKN2B,MAP2K1,PDGFB
Pancreatic Adenocarcinoma Signaling	2.64	0.0833	2.121	CDKN2A,TGFB3,HBEGF,EGF,NFKB2,PTGS2,NFKB1,CDKN2B,MAP2K1,MMP9
Clathrin-mediated Endocytosis Signaling	2.6	0.0676	#NUM!	F2R,EPHB2,ITGA5,EGF,ITGB8,PDGFB,FGF1,FGF13,ITGB3,UBD,IGF1,FGF11,ACTG2,PDGFD
STAT3 Pathway	2.57	0.0874	1.667	IL1A,IL2RG,IL17RB,IGF1,RRAS,EGF,IL27RA,MAP2K1,PDGFB
Lymphotoxin β Receptor Signaling	2.54	0.104	1.342	NFKBIA,RELB,LTB,CXCL1,NFKB2,NFKB1,TRAF1
IL-10 Signaling	2.46	0.101	#NUM!	MAP2K6,IL1A,NFKBIA,NFKBIE,NFKB2,IL6,NFKB1
GNRH Signaling	2.43	0.0702	-0.577	MAP2K6,GNB3,GNG11,PRKCQ,PTK2B,RRAS,ITPR3,HBEGF,MMP2,NFKB2,NFKB1,MAP2K1
Role of Tissue Factor in Cancer	2.39	0.0769	#NUM!	CXCL8,CTGF,PTK2B,RRAS,HBEGF,PLAUR,CXCL1,CYR61,MMP1,ITGB3
IL-1 Signaling	2.33	0.087	1.633	MAP2K6,IL1A,GNG11,GNB3,NFKBIA,NFKBIE,NFKB2,NFKB1
April Mediated Signaling	2.32	0.128	0.447	NFKBIA,NFKBIE,NFKB2,NFKB1,TRAF1
LPS-stimulated MAPK Signaling	2.3	0.086	0.707	MAP2K6,NFKBIA,PRKCQ,RRAS,NFKBIE,NFKB2,NFKB1,MAP2K1
IL-17A Signaling in Gastric Cells	2.29	0.16	#NUM!	CXCL8,CCL20,CXCL1,NFKB1
Gap Junction Signaling	2.29	0.0647	#NUM!	TUBB3,PRKCQ,HTR2B,RRAS,ITPR3,GRIA2,TUBA4A,EGF,TUBB4A,ACTG2,MAP2K1,PLCH1,GRIK1
Glutamate Receptor Signaling	2.26	0.105	-1	GNB3,GNG11,GRID2,GRIA2,GLUL,GRIK1
B Cell Activating Factor Signaling	2.23	0.122	#NUM!	NFKBIA,NFKBIE,NFKB2,NFKB1,TRAF1
Gαq Signaling	2.19	0.0683	-0.333	GNB3,HTR2B,GNG11,PRKCQ,NFKBIA,PTK2B,NFKBIE,ITPR3,NFKB2,NFKB1,MAP2K1
Role of MAPK Signaling in the Pathogenesis of Influenza	2.17	0.0897	#NUM!	MAP2K6,CCL2,RRAS,PLA2G4C,BAX,PTGS2,MAP2K1
PPARα/RXRα Activation	2.14	0.0645	-2.333	MAP2K6,NFKBIA,RRAS,NFKBIE,TGFB3,BCL3,NFKB2,IL6,NFKB1,MAP2K1,PLCH1,PPARGC1A
Thrombin Signaling	2.13	0.0619	1.265	GNB3,GNG11,PRKCQ,MYL6,F2R,RRAS,ITPR3,EGF,ARHGEF2,NFKB2,NFKB1,MAP2K1,PLCH1
Breast Cancer Regulation by Stathmin1	2.11	0.0616	#NUM!	PPP1R14C,TUBB3,GNB3,GNG11,PRKCQ,RRAS,ITPR3,TUBA4A,TUBB4A,ARHGEF2,MAP2K1,PPP1R14B,CDK1
Neuroinflammation Signaling Pathway	2.09	0.0547	2.324	CXCL8,NOX4,ICAM1,MMP3,PLA2G4C,KCNJ3,NFKB2,IL6,NGF,SLC6A13,NFKB1,SOD2,CCL2,TGFB3,GLUL,PTGS2,MMP9
Rac Signaling	2.06	0.0732	1.667	NOX4,IQGAP2,PTK2B,RRAS,ITGA2,ITGA5,NFKB2,NFKB1,MAP2K1
IL-15 Signaling	2.05	0.0854	#NUM!	CXCL8,IL2RG,RRAS,NFKB2,IL6,NFKB1,MAP2K1
Glioblastoma Multiforme Signaling	2.05	0.0655	0.905	CDKN2A,IGF1,RRAS,ITPR3,EGF,PDGFD,MAP2K1,WNT5B,PDGFB,PLCH1,APC
Mismatch Repair in Eukaryotes	2.01	0.188	#NUM!	MSH2,SLC19A1,RFC3
Wnt/β-catenin Signaling	1.98	0.064	0.707	UBD,CDKN2A,MMP7,SOX6,TGFB3,ILK,SFRP5,SFRP1,WNT5B,APC,SOX3
Sperm Motility	1.97	0.0709	0.378	NPPB,SLC16A10,PRKCQ,PDE4C,PTK2B,PLA2G4C,ITPR3,CNGB3,PLCH1
Small Cell Lung Cancer Signaling	1.97	0.0824	1.342	NFKBIA,NFKBIE,PTGS2,NFKB2,NFKB1,CDKN2B,TRAF1
Phospholipase C Signaling	1.96	0.0571	1.387	TGM2,GNB3,GNG11,PRKCQ,MYL6,RRAS,ITGA2,PLA2G4C,ITPR3,ITGA5,ARHGEF2,NFKB2,NFKB1,MAP2K1
Regulation of IL-2 Expression in Activated and Anergic T Lymphocytes	1.94	0.0814	#NUM!	NFKBIA,RRAS,NFKBIE,TGFB3,NFKB2,NFKB1,MAP2K1
Cholecystokinin/Gastrin-mediated Signaling	1.94	0.0748	0.707	MAP2K6,IL1A,PRKCQ,PTK2B,RRAS,ITPR3,PTGS2,MAP2K1
PAK Signaling	1.94	0.0748	1.414	PTK2B,MYL6,RRAS,ITGA2,ITGA5,PDGFD,MAP2K1,PDGFB
Erythropoietin Signaling	1.92	0.0805	#NUM!	NFKBIA,PRKCQ,RRAS,NFKBIE,NFKB2,NFKB1,MAP2K1
Antioxidant Action of Vitamin C	1.92	0.0741	-1.633	SLC23A2,NFKBIA,NFKBIE,PLA2G4C,NFKB2,NFKB1,SLC2A3,PLCH1
Adrenomedullin signaling pathway	1.91	0.06	1.155	ADM,MAP2K6,IL1A,PTK2B,RRAS,ITPR3,MMP2,NFKB2,BAX,NFKB1,MAP2K1,PLCH1
TNFR1 Signaling	1.87	0.1	2	NFKBIA,NFKBIE,TNFAIP3,NFKB2,NFKB1
Differential Regulation of Cytokine Production in Macrophages and T Helper Cells by IL-17A and IL-17F	1.87	0.167	#NUM!	CCL2,CXCL1,IL6
Remodeling of Epithelial Adherens Junctions	1.86	0.087	#NUM!	TUBB3,TUBA4A,TUBB4A,ACTG2,ACTN1,APC
Germ Cell-Sertoli Cell Junction Signaling	1.86	0.0615	#NUM!	MAP2K6,TUBB3,RRAS,ITGA2,TGFB3,TUBA4A,ILK,TUBB4A,ACTG2,MAP2K1,ACTN1
p53 Signaling	1.85	0.0721	1.633	CDKN2A,KAT2B,GADD45B,THBS1,ADGRB1,BAX,SERPINE2,DRAM1
Hepatic Cholestasis	1.78	0.0625	#NUM!	CXCL8,IL1A,PRKCQ,LIF,NFKBIA,NFKBIE,TGFB3,NFKB2,IL6,NFKB1
Role of Pattern Recognition Receptors in Recognition of Bacteria and Viruses	1.78	0.0657	1	PTX3,CXCL8,IL1A,PRKCQ,LIF,TGFB3,NFKB2,IL6,NFKB1
Basal Cell Carcinoma Signaling	1.78	0.0833	#NUM!	BMP2,BMP7,HHIP,WNT5B,APC,BMP1
Iron homeostasis signaling pathway	1.78	0.0657	#NUM!	BMP2,EGF,HBD,SLC40A1,BMP7,IL6,SLC39A14,PDGFB,BMP1
Neuregulin Signaling	1.77	0.0753	0.447	PRKCQ,RRAS,ITGA2,ITGA5,EGF,HBEGF,MAP2K1
α-Adrenergic Signaling	1.77	0.0753	0.447	PRKCQ,GNG11,GNB3,PYGM,RRAS,ITPR3,MAP2K1
PEDF Signaling	1.77	0.0753	1.342	SOD2,NFKBIA,RRAS,NFKBIE,NFKB2,NFKB1,NGF
Death Receptor Signaling	1.77	0.0753	-0.378	GAS2,NFKBIA,NFKBIE,NFKB2,ACTG2,NFKB1,HSPB1
Phototransduction Pathway	1.76	0.0943	#NUM!	GNB3,GNGT1,RGR,RGS9BP,CNGB3
Th1 and Th2 Activation Pathway	1.76	0.0595	#NUM!	MAP2K6,IL2RG,PRKCQ,IL17RB,ICAM1,NOTCH3,IL6,IL27RA,NFKB1,JAG1,IRF1
Virus Entry via Endocytic Pathways	1.74	0.069	#NUM!	PRKCQ,RRAS,ITGA2,ITGA5,ITGA1,ITGB8,ACTG2,ITGB3
Cardiomyocyte Differentiation via BMP Receptors	1.74	0.15	#NUM!	NPPB,BMP2,BMP7
Gα12/13 Signaling	1.7	0.0638	1.89	NFKBIA,MYL6,F2R,PTK2B,RRAS,NFKBIE,NFKB2,NFKB1,MAP2K1
Agrin Interactions at Neuromuscular Junction	1.7	0.08	2.449	RRAS,ITGA2,ITGA5,ITGA1,ACTG2,ITGB3
Superoxide Radicals Degradation	1.69	0.25	#NUM!	SOD2,NQO1
Glucocorticoid Receptor Signaling	1.68	0.0493	#NUM!	CXCL8,ICAM1,RRAS,SGK1,NFKBIE,IL6,NFKB1,NFKBIA,KAT2B,CCL2,PCK2,TGFB3,PLAU,PTGS2,SERPINE1,MAP2K1,MMP1
Salvage Pathways of Pyrimidine Ribonucleotides	1.68	0.0722	-1.134	MAP2K6,PRKCQ,CMPK2,SGK1,UPP1,MAP2K1,CDK1
Acute Myeloid Leukemia Signaling	1.66	0.0714	0.816	MAP2K6,RRAS,FLT3,NFKB2,NFKB1,MAP2K1,EIF4EBP1
LXR/RXR Activation	1.65	0.0661	-2.828	IL1A,CCL2,PTGS2,NFKB2,IL6,NFKB1,MMP9,SERPINF2
Ceramide Signaling	1.64	0.0707	2.449	S1PR5,RRAS,SPHK1,NFKB2,NFKB1,MAP2K1,SMPD3
Polyamine Regulation in Colon Cancer	1.63	0.136	#NUM!	PSME1,PSME2,APC
Xenobiotic Metabolism Signaling	1.62	0.0505	#NUM!	MAP2K6,IL1A,PRKCQ,FMO2,RRAS,NQO1,IL6,NFKB2,NFKB1,HS3ST3A1,GSTM2,ALDH1A3,MAP2K1,ALDH5A1,PPARGC1A
Dendritic Cell Maturation	1.61	0.0564	2.714	IL1A,ICAM1,NFKBIA,IL32,RELB,NFKBIE,LTB,NFKB2,IL6,NFKB1,PLCH1
Prostanoid Biosynthesis	1.59	0.222	#NUM!	PTGES,PTGS2
Folate Transformations I	1.59	0.222	#NUM!	MTHFD2,SHMT2
RANK Signaling in Osteoclasts	1.58	0.0686	0.447	MAP2K6,NFKBIA,PTK2B,NFKBIE,NFKB2,NFKB1,MAP2K1
Sphingosine-1-phosphate Signaling	1.57	0.064	-0.707	PTK2B,S1PR5,SPHK1,CASP4,PDGFD,SMPD3,PDGFB,PLCH1
Differential Regulation of Cytokine Production in Intestinal Epithelial Cells by IL-17A and IL-17F	1.57	0.13	#NUM!	IL1A,CCL2,CXCL1
Huntington's Disease Signaling	1.56	0.052	-1.732	UBD,TGM2,PSME1,GNG11,GNB3,PRKCQ,IGF1,SGK1,PSME2,EGF,CASP4,BAX,NGF
Synaptic Long Term Potentiation	1.55	0.0635	-0.707	PPP1R14C,PRKCQ,RRAS,ITPR3,GRIA2,MAP2K1,PPP1R14B,PLCH1
Role of NFAT in Cardiac Hypertrophy	1.55	0.0533	0.577	MAP2K6,GNB3,GNG11,PRKCQ,LIF,IGF1,RRAS,ITPR3,TGFB3,IL6,MAP2K1,PLCH1
Glutamine Biosynthesis I	1.55	1	#NUM!	GLUL
NRF2-mediated Oxidative Stress Response	1.54	0.055	0.816	MAP2K6,SOD2,PRKCQ,GSTM2,RRAS,NQO1,ACTG2,JUNB,MAP2K1,MAFF,DNAJB5
Signaling by Rho Family GTPases	1.54	0.0516	2.714	NOX4,GNG11,GNB3,PTK2B,MYL6,ITGA2,ITGA5,ARHGEF2,ACTG2,CDC42EP2,NFKB2,NFKB1,MAP2K1
GDNF Family Ligand-Receptor Interactions	1.53	0.0732	1	PDLIM7,RRAS,GFRA1,ITPR3,GFRA2,MAP2K1
Renin-Angiotensin Signaling	1.52	0.0625	1.414	PRKCQ,CCL2,PTK2B,RRAS,ITPR3,NFKB2,NFKB1,MAP2K1
Role of NANOG in Mammalian Embryonic Stem Cell Pluripotency	1.52	0.0625	#NUM!	LIF,RRAS,BMP2,BMP7,MAP2K1,WNT5B,APC,BMP1
Angiopoietin Signaling	1.49	0.0714	0	TNIP1,NFKBIA,RRAS,NFKBIE,NFKB2,NFKB1
Activation of IRF by Cytosolic Pattern Recognition Receptors	1.47	0.0794	-0.447	NFKBIA,NFKBIE,NFKB2,IL6,NFKB1
Role of Hypercytokinemia/hyperchemokinemia in the Pathogenesis of Influenza	1.47	0.093	#NUM!	CXCL8,IL1A,CCL2,IL6
Cellular Effects of Sildenafil (Viagra)	1.47	0.0611	#NUM!	SLC4A5,MYH9,PDE4C,MYL6,ITPR3,ACTG2,PLCH1,SLC4A10
Role of RIG1-like Receptors in Antiviral Innate Immunity	1.44	0.0909	#NUM!	NFKBIA,NFKBIE,NFKB2,NFKB1
Gluconeogenesis I	1.43	0.115	#NUM!	PGK1,ENO1,FBP2
Relaxin Signaling	1.43	0.057	0	GNB3,GNG11,NFKBIA,PDE4C,NFKBIE,NFKB2,NFKB1,MAP2K1,MMP9
Pyridoxal 5'-phosphate Salvage Pathway	1.42	0.0769	-1.342	MAP2K6,PRKCQ,SGK1,MAP2K1,CDK1
IL-9 Signaling	1.41	0.0889	1	IL2RG,BCL3,NFKB2,NFKB1
Type I Diabetes Mellitus Signaling	1.4	0.0631	1.633	MAP2K6,NFKBIA,NFKBIE,NFKB2,NFKB1,PTPRN,IRF1
Th1 Pathway	1.4	0.0593	0.378	MAP2K6,ICAM1,PRKCQ,NOTCH3,IL6,IL27RA,NFKB1,IRF1
PI3K Signaling in B Lymphocytes	1.39	0.0588	2.121	NFKBIA,RRAS,NFKBIE,ITPR3,NFKB2,NFKB1,MAP2K1,PLCH1
Thyroid Cancer Signaling	1.38	0.087	#NUM!	CXCL8,RRAS,NGF,MAP2K1
Crosstalk between Dendritic Cells and Natural Killer Cells	1.38	0.0674	#NUM!	IL2RG,LTB,NFKB2,IL6,ACTG2,NFKB1
14-3-3-mediated Signaling	1.37	0.0584	0	TUBB3,PRKCQ,RRAS,TUBA4A,TUBB4A,BAX,MAP2K1,PLCH1
Altered T Cell and B Cell Signaling in Rheumatoid Arthritis	1.36	0.0667	#NUM!	IL1A,RELB,LTB,NFKB2,IL6,NFKB1
Cardiac Hypertrophy Signaling	1.36	0.0498	0.577	MAP2K6,GNB3,GNG11,MYL6,IGF1,RRAS,TGFB3,ADRA2C,IL6,MAP2K1,PLCH1,HSPB1
Pregnenolone Biosynthesis	1.35	0.167	#NUM!	CYP26B1,CYP26A1
Role of NFAT in Regulation of the Immune Response	1.31	0.0521	1.342	GNB3,GNG11,PRKCQ,NFKBIA,RRAS,NFKBIE,ITPR3,NFKB2,NFKB1,MAP2K1
Opioid Signaling Pathway	1.3	0.0488	-0.577	MAP2K6,GNB3,GNG11,PRKCQ,NFKBIA,RGS3,RRAS,ITPR3,KCNJ3,NFKB2,NFKB1,MAP2K1
Hematopoiesis from Pluripotent Stem Cells	1.3	0.0816	#NUM!	CXCL8,IL1A,LIF,IL6
UVC-Induced MAPK Signaling	1.3	0.0816	0	PRKCQ,RRAS,MAP2K1,SMPD3
Glycogen Degradation II	1.29	0.154	#NUM!	PYGM,TYMP
γ-glutamyl Cycle	1.29	0.154	#NUM!	CHAC1,CHAC2
ERK5 Signaling	1.29	0.0704	0.447	LIF,SGK1,RRAS,EGF,NGF
HER-2 Signaling in Breast Cancer	1.28	0.0638	#NUM!	PRKCQ,RRAS,EGF,MMP2,ITGB8,ITGB3
Tec Kinase Signaling	1.26	0.0529	1.134	GNB3,GNG11,PRKCQ,PTK2B,ITGA2,ITGA5,NFKB2,ACTG2,NFKB1
Choline Degradation I	1.25	0.5	#NUM!	CHDH
Taurine Biosynthesis	1.25	0.5	#NUM!	CDO1
Glycine Biosynthesis I	1.25	0.5	#NUM!	SHMT2
Glutamine Degradation I	1.25	0.5	#NUM!	GLS2
Ephrin B Signaling	1.24	0.0685	#NUM!	GNB3,GNG11,RGS3,EPHB2,EFNB1
TR/RXR Activation	1.21	0.0612	#NUM!	ENO1,KLF9,BCL3,PFKP,DIO2,PPARGC1A
G-Protein Coupled Receptor Signaling	1.21	0.0461	#NUM!	NFKBIA,HTR2B,PTK2B,PDE4C,RRAS,NFKBIE,ADRA2C,DUSP4,NFKB2,RAPGEF4,NFKB1,MAP2K1,FPR1
iCOS-iCOSL Signaling in T Helper Cells	1.21	0.0569	1	IL2RG,PRKCQ,NFKBIA,NFKBIE,ITPR3,NFKB2,NFKB1
Hypoxia Signaling in the Cardiovascular System	1.2	0.0667	1	NFKBIA,EDN1,NFKBIE,NQO1,LDHA
RhoA Signaling	1.19	0.0565	1.633	PFN1,IGF1,NRP2,PTK2B,MYL6,CDC42EP2,ACTG2
NGF Signaling	1.19	0.0565	1.89	RRAS,BAX,NFKB2,NGF,NFKB1,MAP2K1,SMPD3
PTEN Signaling	1.19	0.0565	-2.646	RRAS,ITGA2,ILK,ITGA5,NFKB2,NFKB1,MAP2K1
Glycogen Degradation III	1.18	0.133	#NUM!	PYGM,TYMP
Histidine Degradation VI	1.18	0.133	#NUM!	CYP26B1,CYP26A1
Apelin Endothelial Signaling Pathway	1.18	0.056	1.89	ICAM1,PRKCQ,CCL2,RRAS,NFKB2,NFKB1,MAP2K1
Role of Cytokines in Mediating Communication between Immune Cells	1.17	0.0741	#NUM!	CXCL8,IL1A,IL32,IL6
Cancer Drug Resistance By Drug Efflux	1.15	0.0727	#NUM!	RRAS,PTGS2,NFKB1,MAP2K1
Inhibition of Angiogenesis by TSP1	1.14	0.0882	#NUM!	HSPG2,THBS1,MMP9
Retinoate Biosynthesis I	1.14	0.0882	#NUM!	ALDH1A3,BMP2,RDH5
Synaptic Long Term Depression	1.14	0.05	0.333	PRKCQ,IGF1,RRAS,GRID2,PLA2G4C,ITPR3,GRIA2,MAP2K1,PLCH1
Prostate Cancer Signaling	1.13	0.0583	#NUM!	NFKBIA,RRAS,NFKBIE,NFKB2,NFKB1,MAP2K1
Vitamin-C Transport	1.13	0.125	#NUM!	SLC23A2,SLC2A3
Role of PI3K/AKT Signaling in the Pathogenesis of Influenza	1.13	0.0633	0.447	NFKBIA,NFKBIE,NFKB2,NFKB1,MAP2K1
Sirtuin Signaling Pathway	1.12	0.0445	-0.632	PGK1,CXCL8,SOD2,GADD45B,PCK2,NQO1,TUBA4A,NFKB2,BAX,LDHA,NFKB1,AGTRAP,PPARGC1A
ErbB Signaling	1.11	0.0577	0	MAP2K6,PRKCQ,RRAS,HBEGF,EGF,MAP2K1
CDK5 Signaling	1.1	0.0571	0.447	PPP1R14C,RRAS,ITGA2,NGF,PPP1R14B,MAP2K1
FAK Signaling	1.1	0.0571	#NUM!	RRAS,ITGA2,EGF,ITGA5,ACTG2,MAP2K1
Antiproliferative Role of Somatostatin Receptor 2	1.09	0.0617	0.447	GNB3,GNG11,SSTR2,RRAS,MAP2K1
Cyclins and Cell Cycle Regulation	1.09	0.0617	-2.236	CDKN2A,CDKN2D,TGFB3,CDKN2B,CDK1
Thyronamine and Iodothyronamine Metabolism	1.08	0.333	#NUM!	DIO2
Thyroid Hormone Metabolism I (via Deiodination)	1.08	0.333	#NUM!	DIO2
4-aminobutyrate Degradation I	1.08	0.333	#NUM!	ALDH5A1
CD28 Signaling in T Helper Cells	1.08	0.053	1.342	PRKCQ,NFKBIA,NFKBIE,ITPR3,NFKB2,NFKB1,MAP2K1
Ethanol Degradation II	1.06	0.0811	#NUM!	ALDH1A3,DHRS2,ACSS1
Non-Small Cell Lung Cancer Signaling	1.06	0.0602	1	CDKN2A,RRAS,ITPR3,EGF,MAP2K1
GP6 Signaling Pathway	1.05	0.0522	1.134	COL5A2,PRKCQ,COL9A1,LAMA4,COL22A1,LAMC2,ITGB3
Ubiquinol-10 Biosynthesis (Eukaryotic)	1.04	0.111	#NUM!	CYP26B1,CYP26A1
Antigen Presentation Pathway	1.03	0.0789	#NUM!	CD74,TAP1,TAPBP
Notch Signaling	1.03	0.0789	#NUM!	CNTN1,NOTCH3,JAG1
CCR3 Signaling in Eosinophils	1.03	0.0515	1	PRKCQ,GNG11,GNB3,RRAS,ITPR3,PLA2G4C,MAP2K1
CREB Signaling in Neurons	1.02	0.0459	-0.707	GNB3,GNG11,PRKCQ,RRAS,GRID2,ITPR3,GRIA2,MAP2K1,PLCH1,GRIK1
PCP pathway	1.02	0.0656	2	PFN1,EFNB1,JUNB,WNT5B
Androgen Signaling	1.01	0.0511	0	TGFB1I1,GNG11,GNB3,KAT2B,PRKCQ,NFKB2,NFKB1
Amyotrophic Lateral Sclerosis Signaling	1.01	0.0541	-1.342	IGF1,GRID2,GRIA2,GLUL,BAX,GRIK1
IGF-1 Signaling	1.01	0.0541	#NUM!	CTGF,IGF1,RRAS,IGFBP3,CYR61,MAP2K1
Actin Nucleation by ARP-WASP Complex	1	0.0645	2	RRAS,ITGA2,ITGA5,VASP
Chronic Myeloid Leukemia Signaling	0.996	0.0536	#NUM!	CDKN2A,RRAS,TGFB3,NFKB2,NFKB1,MAP2K1
Mouse Embryonic Stem Cell Pluripotency	0.996	0.0536	1.633	ID1,LIF,RRAS,ID3,MAP2K1,APC
GADD45 Signaling	0.996	0.105	#NUM!	GADD45B,CDK1
Production of Nitric Oxide and Reactive Oxygen Species in Macrophages	0.983	0.0464	1	PPP1R14C,PRKCQ,NFKBIA,NFKBIE,NFKB2,NFKB1,PPP1R14B,MAP2K1,IRF1
B Cell Receptor Signaling	0.983	0.0464	1	MAP2K6,PRKCQ,NFKBIA,PTK2B,RRAS,NFKBIE,NFKB2,NFKB1,MAP2K1
Wnt/Ca+ pathway	0.979	0.0635	1	NFKB2,NFKB1,WNT5B,PLCH1
Renal Cell Carcinoma Signaling	0.975	0.0568	#NUM!	UBD,RRAS,EGLN3,MAP2K1,PDGFB
Aldosterone Signaling in Epithelial Cells	0.967	0.0476	-0.447	CRYAB,PRKCQ,SGK1,ITPR3,MAP2K1,PLCH1,DNAJB5,HSPB1
Endothelin-1 Signaling	0.963	0.0459	1	PRKCQ,EDN1,EDNRB,RRAS,PLA2G4C,ITPR3,CASP4,PTGS2,PLCH1
Proline Biosynthesis I	0.963	0.25	#NUM!	PYCR1
L-cysteine Degradation I	0.963	0.25	#NUM!	CDO1
Acetate Conversion to Acetyl-CoA	0.963	0.25	#NUM!	ACSS1
JAK/Stat Signaling	0.959	0.0562	2.236	RRAS,NFKB2,IL6,NFKB1,MAP2K1
Inflammasome pathway	0.959	0.1	#NUM!	NFKB2,NFKB1
T Cell Receptor Signaling	0.955	0.0522	#NUM!	PRKCQ,NFKBIA,RRAS,NFKB2,NFKB1,MAP2K1
PXR/RXR Activation	0.943	0.0615	#NUM!	GSTM2,PCK2,IL6,PPARGC1A
Regulation of Actin-based Motility by Rho	0.943	0.0556	2.236	PFN1,MYL6,ITGA2,ITGA5,ACTG2
Retinol Biosynthesis	0.932	0.0714	#NUM!	LRAT,BCO1,LIPG
Telomerase Signaling	0.928	0.0513	1.633	IL2RG,ELF3,RRAS,EGF,ELK3,MAP2K1
FGF Signaling	0.928	0.0549	0.447	MAP2K6,FGF11,MAP2K1,FGF1,FGF13
Mitotic Roles of Polo-Like Kinase	0.924	0.0606	0	PLK3,PLK2,ANAPC13,CDK1
Oxidative Ethanol Degradation III	0.924	0.0952	#NUM!	ALDH1A3,ACSS1
Reelin Signaling in Neurons	0.914	0.0543	#NUM!	ITGA2,ITGA5,ITGA1,ARHGEF2,ITGB3
Cell Cycle: G1/S Checkpoint Regulation	0.907	0.0597	#NUM!	CDKN2A,CDKN2D,TGFB3,CDKN2B
Insulin Receptor Signaling	0.907	0.0479	1.342	PPP1R14C,TRIP10,SGK1,RRAS,MAP2K1,PPP1R14B,EIF4EBP1
Eicosanoid Signaling	0.907	0.0597	#NUM!	PTGES,PLA2G4C,PTGS2,ALOX5
G Beta Gamma Signaling	0.893	0.05	-0.816	GNB3,GNG11,PRKCQ,RRAS,HBEGF,KCNJ3
Fatty Acid α-oxidation	0.889	0.0909	#NUM!	ALDH1A3,PTGS2
VEGF Family Ligand-Receptor Interactions	0.886	0.0532	1	PRKCQ,NRP2,RRAS,PLA2G4C,MAP2K1
Pyrimidine Ribonucleotides Interconversion	0.886	0.0682	#NUM!	ENTPD8,CMPK2,ENTPD3
Phagosome Maturation	0.883	0.0473	#NUM!	NOX4,TUBB3,CTSS,DYNC1I1,TUBA4A,TUBB4A,TAP1
Protein Citrullination	0.87	0.2	#NUM!	PADI2
Tetrahydrofolate Salvage from 5,10-methenyltetrahydrofolate	0.87	0.2	#NUM!	MTHFD2
Eumelanin Biosynthesis	0.87	0.2	#NUM!	DCT
dTMP De Novo Biosynthesis	0.87	0.2	#NUM!	SHMT2
Glutamate Degradation III (via 4-aminobutyrate)	0.87	0.2	#NUM!	ALDH5A1
Folate Polyglutamylation	0.87	0.2	#NUM!	SHMT2
Hereditary Breast Cancer Signaling	0.863	0.0467	#NUM!	UBD,GADD45B,MSH2,RRAS,SLC19A1,CDK1,RFC3
Th2 Pathway	0.863	0.0467	0.816	IL2RG,ICAM1,IL17RB,PRKCQ,NOTCH3,JAG1,NFKB1
IL-2 Signaling	0.857	0.0571	1	IL2RG,PTK2B,RRAS,MAP2K1
PDGF Signaling	0.857	0.0521	1.342	RRAS,SPHK1,PDGFD,MAP2K1,PDGFB
Sumoylation Pathway	0.857	0.0521	0	NFKBIA,SLC19A1,NFKB2,NFKB1,RFC3
Pyrimidine Ribonucleotides De Novo Biosynthesis	0.845	0.0652	#NUM!	ENTPD8,CMPK2,ENTPD3
Tumoricidal Function of Hepatic Natural Killer Cells	0.83	0.0833	#NUM!	ICAM1,BAX
Role of JAK1, JAK2 and TYK2 in Interferon Signaling	0.83	0.0833	#NUM!	NFKB2,NFKB1
Melatonin Signaling	0.827	0.0556	-1	MAP2K6,PRKCQ,MAP2K1,PLCH1
Type II Diabetes Mellitus Signaling	0.821	0.0455	1.342	PRKCQ,NFKBIA,NFKBIE,SLC27A6,NFKB2,NFKB1,SMPD3
Gustation Pathway	0.821	0.0455	#NUM!	P2RY2,GNB3,GNG11,PDE4C,P2RY6,ITPR3,P2RY1
Ethanol Degradation IV	0.801	0.08	#NUM!	ALDH1A3,ACSS1
Proline Biosynthesis II (from Arginine)	0.799	0.167	#NUM!	PYCR1
Pyruvate Fermentation to Lactate	0.799	0.167	#NUM!	LDHA
Arginine Degradation VI (Arginase 2 Pathway)	0.799	0.167	#NUM!	PYCR1
Endocannabinoid Cancer Inhibition Pathway	0.79	0.0446	0.378	MAP2K6,NUPR1,TRIB3,MMP2,CASP4,MAP2K1,SMPD3
Apelin Liver Signaling Pathway	0.772	0.0769	#NUM!	EDN1,EDN2
Primary Immunodeficiency Signaling	0.77	0.06	#NUM!	IL2RG,ADA,TAP1
Cell Cycle: G2/M DNA Damage Checkpoint Regulation	0.77	0.06	#NUM!	CDKN2A,KAT2B,CDK1
Myc Mediated Apoptosis Signaling	0.767	0.0526	#NUM!	CDKN2A,IGF1,RRAS,BAX
Phagosome Formation	0.757	0.0455	#NUM!	FN1,PRKCQ,MRC2,ITGA2,ITGA5,PLCH1
Chemokine Signaling	0.752	0.0519	1	CCL2,PTK2B,RRAS,MAP2K1
Superpathway of Serine and Glycine Biosynthesis I	0.738	0.143	#NUM!	SHMT2
NAD Salvage Pathway III	0.738	0.143	#NUM!	NMRK2
Adenine and Adenosine Salvage III	0.738	0.143	#NUM!	ADA
Adipogenesis pathway	0.735	0.0448	#NUM!	FOXC2,KAT2B,EGR2,BMP2,BMP7,FGF1
LPS/IL-1 Mediated Inhibition of RXR Function	0.728	0.0404	#NUM!	IL1A,GSTM2,FMO2,ALDH1A3,SLC27A6,ACOX3,ALDH5A1,HS3ST3A1,PPARGC1A
Cdc42 Signaling	0.699	0.0419	0.816	IQGAP2,MYL6,ITGA2,ITGA5,CDC42EP2,EXOC6,APC
VEGF Signaling	0.699	0.0459	1.342	PTK2B,RRAS,ACTG2,MAP2K1,ACTN1
p70S6K Signaling	0.697	0.0435	0.816	IL2RG,PRKCQ,F2R,RRAS,MAP2K1,PLCH1
Gαs Signaling	0.688	0.0455	-1	GNB3,GNG11,CNGB3,RAPGEF4,MAP2K1
Histidine Degradation III	0.686	0.125	#NUM!	MTHFD2
Purine Ribonucleosides Degradation to Ribose-1-phosphate	0.686	0.125	#NUM!	ADA
Salvage Pathways of Pyrimidine Deoxyribonucleotides	0.686	0.125	#NUM!	TYMP
Sphingomyelin Metabolism	0.686	0.125	#NUM!	SMPD3
Sonic Hedgehog Signaling	0.678	0.0667	#NUM!	HHIP,CDK1
Neurotrophin/TRK Signaling	0.674	0.0482	1	MAP2K6,RRAS,NGF,MAP2K1
Cardiac β-adrenergic Signaling	0.668	0.0426	#NUM!	AKAP12,PPP1R14C,GNB3,GNG11,PDE4C,PPP1R14B
GPCR-Mediated Nutrient Sensing in Enteroendocrine Cells	0.668	0.0446	-1.342	GNG11,PRKCQ,ITPR3,RAPGEF4,PLCH1
CXCR4 Signaling	0.666	0.0409	0.378	PRKCQ,GNG11,GNB3,MYL6,RRAS,ITPR3,MAP2K1
Growth Hormone Signaling	0.662	0.0476	#NUM!	PRKCQ,IGF1,IGFBP3,IGFALS
Role of CHK Proteins in Cell Cycle Checkpoint Control	0.656	0.0526	#NUM!	SLC19A1,CDK1,RFC3
Sucrose Degradation V (Mammalian)	0.64	0.111	#NUM!	TPI1
Citrulline Biosynthesis	0.64	0.111	#NUM!	GLS2
Estrogen-Dependent Breast Cancer Signaling	0.638	0.0465	2	IGF1,RRAS,NFKB2,NFKB1
G Protein Signaling Mediated by Tubby	0.636	0.0625	#NUM!	GNB3,GNG11
IL-12 Signaling and Production in Macrophages	0.623	0.0411	#NUM!	PRKCQ,TGFB3,NFKB2,NFKB1,MAP2K1,IRF1
RhoGDI Signaling	0.618	0.0395	-2.236	GNG11,GNB3,MYL6,ITGA2,ITGA5,ARHGEF2,ACTG2
Prolactin Signaling	0.606	0.0449	1	PRKCQ,RRAS,MAP2K1,IRF1
Calcium Transport I	0.6	0.1	#NUM!	ATP2B2
Glycine Betaine Degradation	0.6	0.1	#NUM!	SHMT2
Melanoma Signaling	0.599	0.0492	#NUM!	CDKN2A,RRAS,MAP2K1
p38 MAPK Signaling	0.599	0.042	1.342	MAP2K6,IL1A,PLA2G4C,TGFB3,HSPB1
Phospholipases	0.587	0.0484	#NUM!	PLA2G4C,LIPG,PLCH1
OX40 Signaling Pathway	0.583	0.044	0	NFKBIA,NFKBIE,NFKB2,NFKB1
Th17 Activation Pathway	0.583	0.044	2	CCL20,NFKB2,IL6,NFKB1
Fcγ Receptor-mediated Phagocytosis in Macrophages and Monocytes	0.573	0.0435	0	PRKCQ,PTK2B,ACTG2,VASP
FLT3 Signaling in Hematopoietic Progenitor Cells	0.564	0.043	0	RRAS,FLT3,MAP2K1,EIF4EBP1
Gαi Signaling	0.562	0.0407	-0.447	GNB3,GNG11,RRAS,ADRA2C,FPR1
Fc Epsilon RI Signaling	0.547	0.04	0.447	MAP2K6,PRKCQ,RRAS,PLA2G4C,MAP2K1
Complement System	0.547	0.0541	#NUM!	CFB,C7
CCR5 Signaling in Macrophages	0.544	0.0421	#NUM!	GNG11,GNB3,PRKCQ,PTK2B
UVB-Induced MAPK Signaling	0.538	0.0455	#NUM!	PRKCQ,MAP2K1,EIF4EBP1
Superpathway of Methionine Degradation	0.53	0.0526	#NUM!	AHCYL2,CDO1
Endocannabinoid Developing Neuron Pathway	0.529	0.0394	-0.447	MAP2K6,GNB3,GNG11,RRAS,MAP2K1
EGF Signaling	0.514	0.0441	#NUM!	ITPR3,EGF,MAP2K1
Fatty Acid Activation	0.504	0.0769	#NUM!	SLC27A6
Leukotriene Biosynthesis	0.504	0.0769	#NUM!	ALOX5
Noradrenaline and Adrenaline Degradation	0.5	0.05	#NUM!	ALDH1A3,DHRS2
Endometrial Cancer Signaling	0.492	0.0429	#NUM!	RRAS,ILK,MAP2K1
Dopamine-DARPP32 Feedback in cAMP Signaling	0.488	0.0366	-1.342	PPP1R14C,PRKCQ,ITPR3,KCNJ3,PPP1R14B,PLCH1
cAMP-mediated signaling	0.488	0.0351	1.134	AKAP12,PDE4C,ADRA2C,CNGB3,DUSP4,RAPGEF4,MAP2K1,FPR1
Mechanisms of Viral Exit from Host Cells	0.485	0.0488	#NUM!	PRKCQ,ACTG2
nNOS Signaling in Skeletal Muscle Cells	0.485	0.0488	#NUM!	SNTB1,DMD
Thrombopoietin Signaling	0.483	0.0423	#NUM!	PRKCQ,RRAS,MAP2K1
PKCθ Signaling in T Lymphocytes	0.481	0.0364	1.633	PRKCQ,NFKBIA,RRAS,NFKBIE,NFKB2,NFKB1
DNA Double-Strand Break Repair by Homologous Recombination	0.478	0.0714	#NUM!	GEN1
Estrogen Receptor Signaling	0.475	0.0373	#NUM!	KAT2B,PCK2,RRAS,MAP2K1,PPARGC1A
GPCR-Mediated Integration of Enteroendocrine Signaling Exemplified by an L Cell	0.462	0.0411	#NUM!	GAL,ITPR3,PLCH1
Superpathway of Citrulline Metabolism	0.453	0.0667	#NUM!	GLS2
eNOS Signaling	0.437	0.0349	#NUM!	BDKRB2,PRKCQ,ITPR3,AQP1,CNGB3,BDKRB1
Adenosine Nucleotides Degradation II	0.432	0.0625	#NUM!	ADA
Calcium Signaling	0.429	0.034	-1	MYH9,MYL6,ITPR3,GRIA2,TPM4,ATP2B2,GRIK1
Role of JAK1 and JAK3 in γc Cytokine Signaling	0.425	0.039	#NUM!	IL2RG,PTK2B,RRAS
SAPK/JNK Signaling	0.417	0.0364	0	GNB3,GNG11,RRAS,DUSP4
VDR/RXR Activation	0.416	0.0385	#NUM!	PRKCQ,IGFBP3,VDR
ErbB4 Signaling	0.416	0.0385	#NUM!	PRKCQ,RRAS,MAP2K1
γ-linolenate Biosynthesis II (Animals)	0.411	0.0588	#NUM!	SLC27A6
Mitochondrial L-carnitine Shuttle Pathway	0.411	0.0588	#NUM!	SLC27A6
Role of BRCA1 in DNA Damage Response	0.399	0.0375	#NUM!	MSH2,SLC19A1,RFC3
Graft-versus-Host Disease Signaling	0.399	0.0417	#NUM!	IL1A,IL6
Apelin Adipocyte Signaling Pathway	0.399	0.0375	#NUM!	NOX4,GSTM2,PPARGC1A
Nitric Oxide Signaling in the Cardiovascular System	0.396	0.0354	1	BDKRB2,PRKCQ,ITPR3,MAP2K1
Apelin Muscle Signaling Pathway	0.391	0.0556	#NUM!	PPARGC1A
Neuropathic Pain Signaling In Dorsal Horn Neurons	0.382	0.0348	-1	PRKCQ,ITPR3,GRIA2,PLCH1
AMPK Signaling	0.378	0.0324	-0.816	KAT2B,PCK2,PFKFB4,ADRA2C,PFKP,PPARGC1A,EIF4EBP1
Purine Nucleotides Degradation II (Aerobic)	0.374	0.0526	#NUM!	ADA
Methylglyoxal Degradation III	0.374	0.0526	#NUM!	AKR1B1
Histamine Degradation	0.374	0.0526	#NUM!	ALDH1A3
DNA damage-induced 14-3-3σ Signaling	0.374	0.0526	#NUM!	CDK1
Neuroprotective Role of THOP1 in Alzheimer's Disease	0.35	0.0333	#NUM!	NTS,SERPINA3,FAP,MMP9
Triacylglycerol Degradation	0.339	0.037	#NUM!	LIPG,RPE65
IL-3 Signaling	0.331	0.0337	#NUM!	PRKCQ,RRAS,MAP2K1
FXR/RXR Activation	0.314	0.0317	#NUM!	IL1A,PCK2,SERPINF2,PPARGC1A
Pyrimidine Deoxyribonucleotides De Novo Biosynthesis I	0.313	0.0435	#NUM!	CMPK2
Putrescine Degradation III	0.313	0.0435	#NUM!	ALDH1A3
Methionine Degradation I (to Homocysteine)	0.313	0.0435	#NUM!	AHCYL2
Apelin Pancreas Signaling Pathway	0.313	0.0351	#NUM!	NFKB2,NFKB1
Regulation of eIF4 and p70S6K Signaling	0.304	0.0307	2	RRAS,ITGA2,ITGA5,MAP2K1,EIF4EBP1
Glutathione Redox Reactions I	0.301	0.0417	#NUM!	GSTM2
TCA Cycle II (Eukaryotic)	0.301	0.0417	#NUM!	OGDHL
IL-4 Signaling	0.298	0.0319	#NUM!	IL2RG,RRAS,HMGA1
GABA Receptor Signaling	0.292	0.0316	#NUM!	UBD,SLC6A13,ALDH5A1
Ephrin A Signaling	0.29	0.0333	#NUM!	EPHA2,EFNA1
Role of JAK family kinases in IL-6-type Cytokine Signaling	0.288	0.04	#NUM!	IL6
Tryptophan Degradation X (Mammalian, via Tryptamine)	0.288	0.04	#NUM!	ALDH1A3
Cysteine Biosynthesis III (mammalia)	0.288	0.04	#NUM!	AHCYL2
Communication between Innate and Adaptive Immune Cells	0.286	0.0312	#NUM!	CXCL8,IL1A,IL6
Antiproliferative Role of TOB in T Cell Signaling	0.277	0.0385	#NUM!	TGFB3
Estrogen-mediated S-phase Entry	0.277	0.0385	#NUM!	CDK1
NAD Salvage Pathway II	0.277	0.0385	#NUM!	NMRK2
Retinoic acid Mediated Apoptosis Signaling	0.275	0.0323	#NUM!	CRABP2,IRF1
ATM Signaling	0.274	0.0306	#NUM!	GADD45B,NFKBIA,CDK1
D-myo-inositol (1,4,5)-Trisphosphate Biosynthesis	0.266	0.037	#NUM!	PLCH1
Corticotropin Releasing Hormone Signaling	0.25	0.0288	#NUM!	PRKCQ,ITPR3,PTGS2,MAP2K1
Calcium-induced T Lymphocyte Apoptosis	0.248	0.0303	#NUM!	PRKCQ,ITPR3
Melanocyte Development and Pigmentation Signaling	0.248	0.0291	#NUM!	RRAS,DCT,MAP2K1
NER Pathway	0.248	0.0291	#NUM!	SLC19A1,POLD4,RFC3
CNTF Signaling	0.23	0.029	#NUM!	RRAS,MAP2K1
Glutathione-mediated Detoxification	0.219	0.0312	#NUM!	GSTM2
Fatty Acid β-oxidation I	0.219	0.0312	#NUM!	SLC27A6
Natural Killer Cell Signaling	0	0.0234	#NUM!	PRKCQ,RRAS,MAP2K1
Mitochondrial Dysfunction	0	0.00585	#NUM!	SOD2
FcγRIIB Signaling in B Lymphocytes	0	0.0118	#NUM!	RRAS
T Helper Cell Differentiation	0	0.0274	#NUM!	IL2RG,IL6
Docosahexaenoic Acid (DHA) Signaling	0	0.0192	#NUM!	BAX
Semaphorin Signaling in Neurons	0	0.0189	#NUM!	DPYSL3
Role of Oct4 in Mammalian Embryonic Stem Cell Pluripotency	0	0.0217	#NUM!	FBXO15
mTOR Signaling	0	0.0243	#NUM!	PRKCQ,DDIT4,RRAS,PRR5L,EIF4EBP1
Systemic Lupus Erythematosus Signaling	0	0.0256	#NUM!	BDKRB2,IL1A,RNU4-2,RRAS,C7,IL6
EIF2 Signaling	0	0.022	0	NOX4,RRAS,TRIB3,ACTG2,MAP2K1
Leptin Signaling in Obesity	0	0.0233	#NUM!	MAP2K1,PLCH1
Role of Wnt/GSK-3β Signaling in the Pathogenesis of Influenza	0	0.026	#NUM!	WNT5B,APC
MSP-RON Signaling Pathway	0	0.0278	#NUM!	CCL2,ACTG2
Cell Cycle Control of Chromosomal Replication	0	0.0179	#NUM!	CDK1
Transcriptional Regulatory Network in Embryonic Stem Cells	0	0.0185	#NUM!	FOXC1
nNOS Signaling in Neurons	0	0.0213	#NUM!	PRKCQ
ErbB2-ErbB3 Signaling	0	0.0267	#NUM!	RRAS,MAP2K1
Heparan Sulfate Biosynthesis	0	0.0241	#NUM!	RPE65,HS3ST3A1
Thyroid Hormone Metabolism II (via Conjugation and/or Degradation)	0	0.0233	#NUM!	DIO2
Dopamine Degradation	0	0.027	#NUM!	ALDH1A3
Heparan Sulfate Biosynthesis (Late Stages)	0	0.0263	#NUM!	RPE65,HS3ST3A1
tRNA Splicing	0	0.0238	#NUM!	PDE4C
D-myo-inositol-5-phosphate Metabolism	0	0.0247	1	CILP,PPP1R14B,PTPRN,PLCH1
Chondroitin Sulfate Biosynthesis	0	0.0175	#NUM!	HS3ST3A1
Dermatan Sulfate Biosynthesis	0	0.0169	#NUM!	HS3ST3A1
Dermatan Sulfate Biosynthesis (Late Stages)	0	0.0217	#NUM!	HS3ST3A1
D-myo-inositol (1,4,5,6)-Tetrakisphosphate Biosynthesis	0	0.0208	#NUM!	CILP,PTPRN,PPP1R14B
Nicotine Degradation II	0	0.0154	#NUM!	FMO2
Superpathway of Inositol Phosphate Compounds	0	0.0169	1	CILP,PPP1R14B,PTPRN,PLCH1
Serotonin Degradation	0	0.026	#NUM!	ALDH1A3,DHRS2
D-myo-inositol (3,4,5,6)-tetrakisphosphate Biosynthesis	0	0.0208	#NUM!	CILP,PTPRN,PPP1R14B
3-phosphoinositide Degradation	0	0.019	#NUM!	CILP,PTPRN,PPP1R14B
3-phosphoinositide Biosynthesis	0	0.0149	#NUM!	CILP,PPP1R14B,PTPRN
Chondroitin Sulfate Biosynthesis (Late Stages)	0	0.0204	#NUM!	HS3ST3A1
Stearate Biosynthesis I (Animals)	0	0.0227	#NUM!	SLC27A6
Role of p14/p19ARF in Tumor Suppression	0	0.0233	#NUM!	CDKN2A
UVA-Induced MAPK Signaling	0	0.027	#NUM!	RRAS,SMPD3,PLCH1
HIPPO signaling	0	0.023	#NUM!	PPP1R14C,PPP1R14B
Protein Ubiquitination Pathway	0	0.0264	#NUM!	UBD,CRYAB,PSME1,PSME2,TAP1,DNAJB5,HSPB1
Serotonin Receptor Signaling	0	0.0233	#NUM!	HTR2B
Dopamine Receptor Signaling	0	0.026	#NUM!	PPP1R14C,PPP1R14B
autophagy	0	0.0161	#NUM!	CTSS
IL-7 Signaling Pathway	0	0.022	#NUM!	IL2RG,BAX
SPINK1 Pancreatic Cancer Pathway	0	0.0167	#NUM!	SPINK1
Apelin Cardiomyocyte Signaling Pathway	0	0.0265	#NUM!	PRKCQ,MYL6,PLCH1
GM-CSF Signaling	0	0.0253	#NUM!	RRAS,MAP2K1

## Sheet: Canonical CTL_TGNF
Ingenuity Canonical Pathways	-log(p-value)	Ratio	z-score	Molecules
Hepatic Fibrosis / Hepatic Stellate Cell Activation	16.9	0.176	#NUM!	IL1A,CTGF,MYH9,FN1,ICAM1,EGF,IL6,COL4A2,NFKB1,COL15A1,IGF1,CCL2,EDN1,TIMP1,COL22A1,SERPINE1,IL1RAP,MMP1,CXCL8,COL5A2,COL9A1,COL4A1,EDNRB,SMAD7,MMP2,NFKB2,PDGFB,FGF1,CD40,IGFBP3,TGFB3,PDGFD,MMP9
BMP signaling pathway	7.33	0.171	1.941	SOSTDC1,JUN,CAMK4,FST,RRAS,BMP2,SMAD7,GREM1,BMP7,NFKB2,NFKB1,MAP2K1,NOG,BMP1
IL-8 Signaling	7.32	0.108	2.236	CXCL8,NOX4,ICAM1,PRKCQ,PTK2B,RRAS,EGF,HBEGF,MMP2,LIMK2,NFKB1,ITGB3,EIF4EBP1,JUN,GNB3,GNG11,RND3,CXCL1,PTGS2,MAP2K1,MMP9,VASP
Axonal Guidance Signaling	7.26	0.0766	#NUM!	ADAMTS8,MMP7,RGS3,PFN1,EPHB2,BMP2,NOTUM,EGF,LIMK2,SEMA6D,GNG11,GNB3,IGF1,SEMA3D,ADAM28,EFNB1,TUBB4A,MAP2K1,VASP,BMP1,TUBB3,PRKCQ,NRP2,RRAS,ITGA2,MMP10,ITGA5,MMP2,PDGFB,EFNA1,PAK3,BMP7,PDGFD,EPHA2,MMP9
Acute Phase Response Signaling	7.05	0.114	3.3	MAP2K6,IL1A,FN1,C3,RRAS,NFKBIE,SERPINA3,CP,NFKB2,IL6,NFKB1,JUN,NFKBIA,SOD2,CFB,CRABP2,SERPINE1,RBP5,MAP2K1,IL1RAP
Osteoarthritis Pathway	6.98	0.104	3.273	CXCL8,FN1,DDIT4,BMP2,ITGA2,SMAD7,ITGA5,MMP10,GDF5,GREM1,CASP4,NFKB2,NFKB1,ELF3,CNMD,SPHK1,PTGS2,JAG1,IL1RAP,MMP9,MMP1,PPARGC1A
Granulocyte Adhesion and Diapedesis	6.85	0.11	#NUM!	CXCL8,CLDN10,IL1A,MMP7,ICAM1,ITGA2,ITGA5,MMP10,MMP2,CXCL6,ITGB3,FPR1,CLDN4,CCL2,CXCL14,ITGA1,CXCL1,IL1RAP,MMP9,MMP1
IL-17A Signaling in Fibroblasts	6.5	0.257	#NUM!	JUN,NFKBIA,CCL2,NFKBIE,NFKB2,IL6,NFKB1,NFKBIZ,MMP1
Role of IL-17A in Arthritis	6.46	0.174	#NUM!	MAP2K6,CXCL8,NFKBIA,CCL2,NFKBIE,CXCL1,NFKB2,PTGS2,NFKB1,MAP2K1,CXCL6,MMP1
Atherosclerosis Signaling	6.38	0.126	#NUM!	CXCL8,IL1A,ICAM1,PLA2G4C,IL6,NFKB2,NFKB1,PDGFB,TNFRSF12A,CD40,CCL2,PNPLA3,ALOX5,PDGFD,MMP9,MMP1
RAR Activation	5.87	0.1	#NUM!	PRKCQ,CYP26A1,RELB,BMP2,SMAD7,NFKB2,NFKB1,TNIP1,LRAT,JUN,ALDH1A3,TGFB3,IGFBP3,RDH5,CRABP2,RBP5,MAP2K1,MMP1,PPARGC1A
TGF-β Signaling	5.81	0.14	1.265	MAP2K6,JUN,RRAS,BMP2,TGFB3,SMAD7,BMP7,VDR,SERPINE1,MAP2K1,INHBA,TGIF1,PMEPA1
CD40 Signaling	5.8	0.152	0.905	MAP2K6,JUN,NFKBIA,ICAM1,CD40,NFKBIE,TNFAIP3,NFKB2,PTGS2,NFKB1,MAP2K1,TRAF1
Agranulocyte Adhesion and Diapedesis	5.77	0.0984	#NUM!	CXCL8,CLDN10,IL1A,MMP7,ICAM1,FN1,MYH9,ITGA2,ITGA5,MMP10,MMP2,CXCL6,CLDN4,CCL2,CXCL14,ITGA1,CXCL1,MMP9,MMP1
Bladder Cancer Signaling	5.76	0.138	2	CDKN2A,CXCL8,MMP7,RRAS,EGF,MMP10,MMP2,FGF1,THBS1,FGF11,MAP2K1,MMP1,MMP9
Role of Macrophages, Fibroblasts and Endothelial Cells in Rheumatoid Arthritis	5.48	0.0779	#NUM!	MAP2K6,CXCL8,IL1A,ICAM1,CAMK4,FN1,PRKCQ,RRAS,IL32,NFKBIE,NOTUM,LTB,IL6,NFKB1,PDGFB,APC,JUN,NFKBIA,CCL2,SFRP1,PDGFD,MAP2K1,IL1RAP,MMP1,TRAF1
Role of IL-17F in Allergic Inflammatory Airway Diseases	5.43	0.196	2.828	CXCL8,CCL2,IGF1,CXCL1,NFKB2,IL6,NFKB1,MAP2K1,CXCL6
PPAR Signaling	5.4	0.129	-3.051	IL1A,JUN,NFKBIA,RRAS,NFKBIE,NFKB2,PTGS2,NFKB1,PDGFD,MAP2K1,IL1RAP,PDGFB,PPARGC1A
Leukocyte Extravasation Signaling	5.2	0.09	1.5	CLDN10,MMP7,ICAM1,PRKCQ,PTK2B,ITGA2,JAM2,ITGA5,MMP10,MMP2,ITGB3,CLDN4,TIMP1,SIPA1,ITGA1,MMP9,VASP,ACTN1,MMP1
HMGB1 Signaling	5.17	0.108	3.207	MAP2K6,CXCL8,IL1A,ICAM1,LIF,RRAS,IL6,NFKB2,NFKB1,JUN,RND3,CCL2,TGFB3,SERPINE1,MAP2K1
Protein Kinase A Signaling	5.13	0.0697	-0.447	AKAP12,CAMK4,PTK2B,NFKBIE,NOTUM,NFKB1,PPP1R14B,GNB3,NFKBIA,GNG11,DUSP10,CNGB3,MAP2K1,PTPRN,VASP,PPP1R14C,PRKCQ,PDE4C,ITPR2,NFKB2,ANAPC13,PYGM,PTPRB,ITPR3,TGFB3,DUSP4,PTGS2,EBI3
Role of Osteoblasts, Osteoclasts and Chondrocytes in Rheumatoid Arthritis	5.13	0.0858	#NUM!	MAP2K6,IL1A,CAMK4,PTK2B,BMP2,NFKBIE,ITGA2,ITGA5,IL6,NFKB1,APC,ITGB3,JUN,NFKBIA,IGF1,BMP7,SFRP1,IL1RAP,MMP1,BMP1
Inhibition of Matrix Metalloproteases	5.05	0.205	-1.134	HSPG2,MMP7,TIMP1,THBS2,MMP10,MMP2,MMP9,MMP1
Ephrin Receptor Signaling	5.02	0.095	1	RGS3,RRAS,EPHB2,ITGA2,ITGA5,EGF,LIMK2,PDGFB,EFNA1,FGF1,GNG11,GNB3,PAK3,EFNB1,PDGFD,EPHA2,MAP2K1
SPINK1 General Cancer Pathway	4.99	0.139	3.317	MT2A,SPINK1,MT1G,RRAS,MT1X,MT1H,MT1M,MT1F,IL6,MAP2K1,MT1E
fMLP Signaling in Neutrophils	4.89	0.109	0.277	NOX4,NFKBIA,GNG11,GNB3,CAMK4,PRKCQ,ITPR2,RRAS,NFKBIE,ITPR3,NFKB2,NFKB1,MAP2K1,FPR1
TNFR2 Signaling	4.87	0.233	2.449	JUN,NFKBIA,NFKBIE,TNFAIP3,NFKB2,NFKB1,TRAF1
MIF Regulation of Innate Immunity	4.72	0.186	2.828	JUN,NFKBIA,NFKBIE,PLA2G4C,PTGS2,CD74,NFKB2,NFKB1
GNRH Signaling	4.68	0.0936	0.258	MAP2K6,PRKCQ,CAMK4,PTK2B,RRAS,ITPR2,HBEGF,MMP2,NFKB2,NFKB1,GNG11,JUN,GNB3,PAK3,ITPR3,MAP2K1
4-1BB Signaling in T Lymphocytes	4.68	0.219	2.236	JUN,NFKBIA,NFKBIE,NFKB2,NFKB1,MAP2K1,TRAF1
PI3K Signaling in B Lymphocytes	4.63	0.103	3.207	NFKBIA,JUN,CAMK4,C3,CD40,ITPR2,RRAS,NFKBIE,ITPR3,NOTUM,CD79A,NFKB2,NFKB1,MAP2K1
iNOS Signaling	4.57	0.178	2.236	CAMK4,JUN,NFKBIA,NFKBIE,HMGA1,NFKB2,NFKB1,IRF1
ILK Signaling	4.48	0.0863	2.673	MAP2K6,FBLIM1,FN1,MYH9,BMP2,MUC1,NFKB2,ITGB8,NFKB1,PPP1R14B,ITGB3,TGFB1I1,JUN,RND3,PTGS2,MMP9,ACTN1
Airway Pathology in Chronic Obstructive Pulmonary Disease	4.44	0.5	#NUM!	CXCL8,MMP2,MMP9,MMP1
Aryl Hydrocarbon Receptor Signaling	4.42	0.0986	1.414	CDKN2A,IL1A,NQO1,IL6,NFKB2,NFKB1,TGM2,JUN,GSTM2,ALDH1A3,ALDH3A2,TGFB3,DCT,ALDH5A1
MIF-mediated Glucocorticoid Regulation	4.41	0.2	2.646	NFKBIA,NFKBIE,PLA2G4C,PTGS2,CD74,NFKB2,NFKB1
IL-17 Signaling	4.4	0.121	#NUM!	MAP2K6,CXCL8,JUN,CCL2,TIMP1,RRAS,CXCL1,PTGS2,IL6,NFKB1,MAP2K1
Colorectal Cancer Metastasis Signaling	4.08	0.0748	2.668	MMP7,RRAS,MMP10,EGF,MMP2,NFKB2,IL6,NFKB1,APC,GNG11,GNB3,JUN,RND3,MSH2,TGFB3,PTGS2,MAP2K1,MMP9,MMP1
CD27 Signaling in Lymphocytes	4.03	0.151	1.342	MAP2K6,NFKBIA,JUN,CD70,NFKBIE,NFKB2,NFKB1,MAP2K1
Regulation of the Epithelial-Mesenchymal Transition Pathway	3.99	0.0821	#NUM!	MAP2K6,LOX,NOTCH3,RRAS,EGF,MMP2,NFKB2,NFKB1,APC,FGF1,TGFB3,FGF11,JAG1,PDGFD,MAP2K1,MMP9
IL-10 Signaling	3.96	0.13	#NUM!	MAP2K6,IL1A,JUN,NFKBIA,NFKBIE,NFKB2,IL6,NFKB1,IL1RAP
Glioma Signaling	3.93	0.1	0.333	CDKN2A,PRKCQ,CAMK4,CAMK1D,IGF1,RRAS,EGF,PDGFD,CDKN2B,MAP2K1,PDGFB,IDH1
P2Y Purigenic Receptor Signaling Pathway	3.88	0.0929	1.155	P2RY2,JUN,GNB3,GNG11,PRKCQ,RRAS,P2RY6,NOTUM,P2RY1,NFKB2,NFKB1,MAP2K1,ITGB3
Human Embryonic Stem Cell Pluripotency	3.79	0.0909	#NUM!	S1PR5,BMP2,TGFB3,SPHK1,SMAD7,BMP7,PDGFD,LEFTY2,PDGFB,NOG,APC,INHBA,BMP1
The Visual Cycle	3.77	0.25	-1.342	LRAT,RLBP1,RDH5,RBP5,RPE65
Cholecystokinin/Gastrin-mediated Signaling	3.76	0.103	1.508	MAP2K6,IL1A,JUN,PRKCQ,PTK2B,RND3,ITPR2,RRAS,ITPR3,PTGS2,MAP2K1
PPARα/RXRα Activation	3.69	0.0806	-2.309	MAP2K6,RRAS,NFKBIE,NOTUM,BCL3,IL6,NFKB2,NFKB1,JUN,NFKBIA,GHR,TGFB3,IL1RAP,MAP2K1,PPARGC1A
NF-κB Signaling	3.67	0.0802	-0.258	MAP2K6,IL1A,PRKCQ,RRAS,NFKBIE,BMP2,RELB,EGF,TNFAIP3,NFKB2,NFKB1,TNIP1,GHR,NFKBIA,CD40
IL-1 Signaling	3.66	0.109	2.121	MAP2K6,IL1A,JUN,GNB3,GNG11,NFKBIA,NFKBIE,NFKB2,NFKB1,IL1RAP
Glioma Invasiveness Signaling	3.63	0.118	2.333	F2R,RND3,TIMP1,RRAS,PLAUR,MMP2,PLAU,MMP9,ITGB3
Toll-like Receptor Signaling	3.63	0.118	0.447	UBD,MAP2K6,IL1A,JUN,NFKBIA,TNFAIP3,NFKB2,NFKB1,TRAF1
NF-κB Activation by Viruses	3.63	0.108	2.53	PRKCQ,NFKBIA,RRAS,NFKBIE,ITGA2,ITGA5,ITGA1,NFKB2,NFKB1,ITGB3
Actin Cytoskeleton Signaling	3.58	0.073	2.887	PFN1,FN1,MYH9,F2R,RRAS,ITGA2,ITGA5,EGF,LIMK2,APC,PDGFB,FGF1,PAK3,FGF11,PDGFD,MAP2K1,ACTN1
Apelin Cardiac Fibroblast Signaling Pathway	3.56	0.227	-2.236	CTGF,TGFB3,SPHK1,IL6,SERPINE1
IL-6 Signaling	3.48	0.0896	2.887	MAP2K6,CXCL8,IL1A,JUN,NFKBIA,RRAS,NFKBIE,NFKB2,IL6,NFKB1,IL1RAP,MAP2K1
Coagulation System	3.46	0.171	0	BDKRB2,F2R,PLAUR,PLAU,SERPINE1,BDKRB1
TWEAK Signaling	3.46	0.171	0	NFKBIA,NFKBIE,NFKB2,NFKB1,TRAF1,TNFRSF12A
TNFR1 Signaling	3.39	0.14	2.449	NFKBIA,JUN,PAK3,NFKBIE,TNFAIP3,NFKB2,NFKB1
Neuroinflammation Signaling Pathway	3.38	0.0643	2.357	CXCL8,BIRC7,NOX4,ICAM1,PLA2G4C,KCNJ3,NFKB2,IL6,SLC6A13,NFKB1,SOD2,JUN,CD40,CCL2,S100B,IL34,TGFB3,PTGS2,MMP9,SLC6A12
HGF Signaling	3.35	0.0924	1.414	CDKN2A,JUN,PRKCQ,ELF3,RRAS,ITGA2,ITGA5,PTGS2,IL6,ELK3,MAP2K1
Role of NFAT in Cardiac Hypertrophy	3.28	0.0711	1.5	MAP2K6,PRKCQ,CAMK4,LIF,CAMK1D,RRAS,ITPR2,NOTUM,IL6,CTF1,GNB3,GNG11,IGF1,ITPR3,TGFB3,MAP2K1
Gαq Signaling	3.28	0.0807	0.302	NFKBIA,GNG11,GNB3,CAMK4,PRKCQ,RND3,PTK2B,ITPR2,NFKBIE,ITPR3,NFKB2,NFKB1,MAP2K1
STAT3 Pathway	3.27	0.0971	1.265	IL1A,IL2RG,GHR,IL17RB,IGF1,RRAS,EGF,IL27RA,MAP2K1,PDGFB
Rac Signaling	3.23	0.0894	2.714	NOX4,JUN,PTK2B,PAK3,RRAS,ITGA2,ITGA5,LIMK2,NFKB2,NFKB1,MAP2K1
Regulation of IL-2 Expression in Activated and Anergic T Lymphocytes	3.23	0.105	#NUM!	JUN,CAMK4,NFKBIA,RRAS,NFKBIE,TGFB3,NFKB2,NFKB1,MAP2K1
Xenobiotic Metabolism Signaling	3.22	0.064	#NUM!	MAP2K6,IL1A,CAMK4,PRKCQ,FMO2,CAMK1D,RRAS,NQO1,NFKB2,IL6,NFKB1,HS3ST3A1,IL4I1,GSTM2,ALDH1A3,ALDH3A2,MAP2K1,ALDH5A1,PPARGC1A
Th1 and Th2 Activation Pathway	3.21	0.0757	#NUM!	MAP2K6,IL2RG,NOTCH3,PRKCQ,ICAM1,IL6,NFKB1,IRF1,JUN,IL17RB,CD40,CD274,IL27RA,JAG1
Glycolysis I	3.2	0.192	1.342	PGK1,ENO1,TPI1,PFKP,FBP2
April Mediated Signaling	3.2	0.154	0.816	JUN,NFKBIA,NFKBIE,NFKB2,NFKB1,TRAF1
Oncostatin M Signaling	3.14	0.15	1.633	MT2A,RRAS,PLAU,CHI3L1,MAP2K1,MMP1
Thrombin Signaling	3.13	0.0714	1.941	PRKCQ,CAMK4,CAMK1D,F2R,RRAS,ITPR2,NOTUM,EGF,NFKB2,NFKB1,GNB3,GNG11,RND3,ITPR3,MAP2K1
Sperm Motility	3.11	0.0866	0.333	SLC16A10,PRKCQ,CAMK4,PDE4C,PTK2B,ITPR2,PLA2G4C,ITPR3,NOTUM,PNPLA3,CNGB3
Renin-Angiotensin Signaling	3.09	0.0859	2.111	JUN,PRKCQ,PTK2B,CCL2,PAK3,ITPR2,RRAS,ITPR3,NFKB2,NFKB1,MAP2K1
Role of PKR in Interferon Induction and Antiviral Response	3.08	0.146	#NUM!	MAP2K6,NFKBIA,NFKBIE,NFKB2,NFKB1,IRF1
B Cell Activating Factor Signaling	3.08	0.146	2	JUN,NFKBIA,NFKBIE,NFKB2,NFKB1,TRAF1
Role of NFAT in Regulation of the Immune Response	3.05	0.0729	1.414	NFKBIA,GNG11,GNB3,JUN,CAMK4,PRKCQ,ITPR2,RRAS,NFKBIE,ITPR3,CD79A,NFKB2,NFKB1,MAP2K1
IL-15 Production	3.05	0.179	#NUM!	PTK2B,NFKB2,IL6,NFKB1,IRF1
Role of Tissue Factor in Cancer	3.03	0.0846	#NUM!	CXCL8,CTGF,PTK2B,RRAS,HBEGF,PLAUR,LIMK2,CXCL1,CYR61,MMP1,ITGB3
α-Adrenergic Signaling	2.98	0.0968	0.378	PYGM,GNB3,GNG11,PRKCQ,CAMK4,ITPR2,RRAS,ITPR3,MAP2K1
TREM1 Signaling	2.98	0.107	2.828	CXCL8,ICAM1,CD40,CCL2,ITGA5,IL6,NFKB2,NFKB1
LPS-stimulated MAPK Signaling	2.98	0.0968	1	MAP2K6,JUN,PRKCQ,NFKBIA,RRAS,NFKBIE,NFKB2,NFKB1,MAP2K1
Integrin Signaling	2.95	0.0685	2.673	PFN1,RRAS,ITGA2,ITGA5,ITGB8,PDGFB,ITGB3,RND3,PAK3,ITGA11,ITGA1,MAP2K1,NEDD9,ACTN1,VASP
Chemokine Signaling	2.91	0.104	1.414	CAMK4,JUN,CAMK1D,CCL2,PTK2B,RRAS,LIMK2,MAP2K1
Phospholipase C Signaling	2.89	0.0653	1.069	PRKCQ,CAMK4,RRAS,ITPR2,ITGA2,PLA2G4C,ITGA5,CD79A,NFKB2,NFKB1,TGM2,GNG11,GNB3,RND3,ITPR3,MAP2K1
Adrenomedullin signaling pathway	2.88	0.07	1.069	MAP2K6,ADM,IL1A,CAMK4,C3,PTK2B,ITPR2,RRAS,ITPR3,NOTUM,MMP2,NFKB2,NFKB1,MAP2K1
IL-17A Signaling in Airway Cells	2.87	0.103	1.134	NFKBIA,NFKBIE,CXCL1,NFKB2,IL6,NFKB1,MAP2K1,CXCL6
CCR3 Signaling in Eosinophils	2.87	0.0809	1.342	GNB3,GNG11,PRKCQ,CAMK4,PAK3,ITPR2,RRAS,PLA2G4C,ITPR3,LIMK2,MAP2K1
Hepatic Cholestasis	2.8	0.075	#NUM!	CXCL8,IL1A,JUN,PRKCQ,LIF,NFKBIA,NFKBIE,TGFB3,NFKB2,IL6,NFKB1,IL1RAP
Paxillin Signaling	2.78	0.084	1.633	PTK2B,PAK3,ITGA11,RRAS,ITGA2,ITGA5,ITGA1,ITGB8,ACTN1,ITGB3
Activation of IRF by Cytosolic Pattern Recognition Receptors	2.78	0.111	0.378	JUN,NFKBIA,CD40,NFKBIE,IL6,NFKB2,NFKB1
Pancreatic Adenocarcinoma Signaling	2.75	0.0833	2.121	CDKN2A,TGFB3,HBEGF,EGF,NFKB2,PTGS2,NFKB1,CDKN2B,MAP2K1,MMP9
RANK Signaling in Osteoclasts	2.7	0.0882	0.378	MAP2K6,JUN,CAMK4,NFKBIA,PTK2B,NFKBIE,NFKB2,NFKB1,MAP2K1
iCOS-iCOSL Signaling in T Helper Cells	2.67	0.0813	0.816	IL2RG,PRKCQ,CAMK4,NFKBIA,CD40,ITPR2,NFKBIE,ITPR3,NFKB2,NFKB1
Breast Cancer Regulation by Stathmin1	2.66	0.0664	#NUM!	PPP1R14C,TUBB3,PRKCQ,CAMK4,CAMK1D,RRAS,ITPR2,LIMK2,PPP1R14B,GNB3,GNG11,ITPR3,TUBB4A,MAP2K1
HIF1α Signaling	2.65	0.0806	#NUM!	MMP7,JUN,EDN1,RRAS,EGLN3,MMP10,MMP2,MMP9,SLC2A3,MMP1
Lymphotoxin β Receptor Signaling	2.62	0.104	1.342	NFKBIA,RELB,LTB,CXCL1,NFKB2,NFKB1,TRAF1
Glioblastoma Multiforme Signaling	2.62	0.0714	1.732	CDKN2A,IGF1,RND3,ITPR2,RRAS,ITPR3,NOTUM,EGF,PDGFD,MAP2K1,PDGFB,APC
Synaptic Long Term Potentiation	2.6	0.0794	0.333	PPP1R14C,PRKCQ,CAMK4,ITPR2,RRAS,ITPR3,GRIA2,NOTUM,PPP1R14B,MAP2K1
Erythropoietin Signaling	2.57	0.092	#NUM!	PRKCQ,JUN,NFKBIA,RRAS,NFKBIE,NFKB2,NFKB1,MAP2K1
Macropinocytosis Signaling	2.57	0.092	#NUM!	PRKCQ,RRAS,EGF,ITGA5,ITGB8,PDGFD,PDGFB,ITGB3
PAK Signaling	2.56	0.0841	1.667	PTK2B,PAK3,RRAS,ITGA2,ITGA5,LIMK2,PDGFD,MAP2K1,PDGFB
Ovarian Cancer Signaling	2.55	0.0738	1.414	CDKN2A,MMP7,EDN1,MSH2,RRAS,EGF,MMP2,PTGS2,MAP2K1,MMP9,APC
Interferon Signaling	2.54	0.139	1.342	IFIT1,IFI6,TAP1,IRF1,IFITM1
Antioxidant Action of Vitamin C	2.53	0.0833	-1.89	SLC23A2,NFKBIA,NFKBIE,PLA2G4C,NOTUM,PNPLA3,NFKB2,NFKB1,SLC2A3
Molecular Mechanisms of Cancer	2.5	0.0533	#NUM!	MAP2K6,CDKN2A,PRKCQ,RRAS,BMP2,NFKBIE,ITGA2,SMAD7,ITGA5,NFKB2,NFKB1,CDKN2B,APC,JUN,NFKBIA,PAK3,RND3,TGFB3,BMP7,MAP2K1,BMP1
PI3K/AKT Signaling	2.5	0.0769	3	NFKBIA,RRAS,NFKBIE,ITGA2,ITGA5,NFKB2,PTGS2,NFKB1,MAP2K1,EIF4EBP1
Caveolar-mediated Endocytosis Signaling	2.48	0.0986	#NUM!	ITGA11,ITGA2,EGF,ITGA5,ITGA1,ITGB8,ITGB3
Altered T Cell and B Cell Signaling in Rheumatoid Arthritis	2.48	0.0889	#NUM!	IL1A,CD40,RELB,LTB,CD79A,IL6,NFKB2,NFKB1
Opioid Signaling Pathway	2.46	0.061	-0.258	MAP2K6,PRKCQ,CAMK4,RGS3,CAMK1D,RRAS,ITPR2,KCNJ3,NFKB2,NFKB1,NFKBIA,GNB3,GNG11,ITPR3,MAP2K1
CD28 Signaling in T Helper Cells	2.45	0.0758	1.414	JUN,PRKCQ,CAMK4,NFKBIA,ITPR2,NFKBIE,ITPR3,NFKB2,NFKB1,MAP2K1
Factors Promoting Cardiogenesis in Vertebrates	2.42	0.087	#NUM!	NOX4,PRKCQ,BMP2,TGFB3,BMP7,NOG,APC,BMP1
GP6 Signaling Pathway	2.4	0.0746	1.265	COL5A2,COL4A1,PRKCQ,CAMK4,COL9A1,COL22A1,COL4A2,LAMC2,COL15A1,ITGB3
Th1 Pathway	2.38	0.0741	1	MAP2K6,PRKCQ,ICAM1,NOTCH3,CD40,CD274,IL6,IL27RA,NFKB1,IRF1
Signaling by Rho Family GTPases	2.36	0.0595	3.051	NOX4,PTK2B,ITGA2,ITGA5,LIMK2,CDC42EP4,CDC42EP2,NFKB2,NFKB1,JUN,GNB3,GNG11,PAK3,RND3,MAP2K1
ERK/MAPK Signaling	2.36	0.0637	1.387	PPP1R14C,ELF3,PAK3,PTK2B,RRAS,ITGA2,PLA2G4C,ITGA5,DUSP4,MAP2K1,PPP1R14B,ELK3,EIF4EBP1
Agrin Interactions at Neuromuscular Junction	2.35	0.0933	2.646	JUN,PAK3,RRAS,ITGA2,ITGA5,ITGA1,ITGB3
IL-17A Signaling in Gastric Cells	2.35	0.16	#NUM!	CXCL8,JUN,CXCL1,NFKB1
Role of Pattern Recognition Receptors in Recognition of Bacteria and Viruses	2.34	0.073	1.342	PTX3,CXCL8,IL1A,C3,PRKCQ,LIF,TGFB3,NFKB2,IL6,NFKB1
Iron homeostasis signaling pathway	2.34	0.073	#NUM!	BMP2,EGF,HBD,SLC40A1,CP,BMP7,IL6,SLC39A14,PDGFB,BMP1
Glutamate Receptor Signaling	2.33	0.105	#NUM!	GNB3,GNG11,CAMK4,GRID2,GRIA2,GRIK1
Role of IL-17A in Psoriasis	2.32	0.231	#NUM!	CXCL8,CXCL1,CXCL6
Sertoli Cell-Sertoli Cell Junction Signaling	2.3	0.0652	#NUM!	CLDN10,TUBB3,JUN,CLDN4,RRAS,ITGA2,TGFB3,JAM2,ITGA5,TUBB4A,MAP2K1,ACTN1
Salvage Pathways of Pyrimidine Ribonucleotides	2.28	0.0825	-0.707	MAP2K6,AK5,PRKCQ,CMPK2,PAK3,SGK1,LIMK2,MAP2K1
Acute Myeloid Leukemia Signaling	2.25	0.0816	0.816	MAP2K6,RRAS,FLT3,NFKB2,NFKB1,MAP2K1,IDH1,EIF4EBP1
Role of MAPK Signaling in the Pathogenesis of Influenza	2.25	0.0897	#NUM!	MAP2K6,CCL2,RRAS,PLA2G4C,PNPLA3,PTGS2,MAP2K1
Ceramide Signaling	2.23	0.0808	2.646	JUN,S1PR5,RRAS,SPHK1,NFKB2,NFKB1,MAP2K1,SMPD3
LXR/RXR Activation	2.2	0.0744	-2.333	IL1A,C3,CCL2,NFKB2,PTGS2,IL6,NFKB1,IL1RAP,MMP9
IL-15 Signaling	2.13	0.0854	#NUM!	CXCL8,IL2RG,RRAS,NFKB2,IL6,NFKB1,MAP2K1
GDNF Family Ligand-Receptor Interactions	2.13	0.0854	2	PDLIM7,JUN,ITPR2,RRAS,GFRA1,ITPR3,MAP2K1
Regulation of Cellular Mechanics by Calpain Protease	2.12	0.0952	1	RRAS,ITGA2,EGF,ITGA5,CNGB3,ACTN1
B Cell Receptor Signaling	2.12	0.0619	1.155	MAP2K6,JUN,PRKCQ,CAMK4,NFKBIA,PTK2B,RRAS,NFKBIE,CD79A,NFKB2,NFKB1,MAP2K1
Sphingosine-1-phosphate Signaling	2.12	0.072	0.333	PTK2B,RND3,S1PR5,SPHK1,NOTUM,CASP4,PDGFD,SMPD3,PDGFB
Apelin Endothelial Signaling Pathway	2.12	0.072	1.667	JUN,PRKCQ,CAMK4,ICAM1,CCL2,RRAS,NFKB2,NFKB1,MAP2K1
Dendritic Cell Maturation	2.1	0.0615	3.464	IL1A,NFKBIA,ICAM1,CD40,IL32,RELB,NFKBIE,NOTUM,LTB,NFKB2,IL6,NFKB1
ErbB Signaling	2.1	0.0769	0.707	MAP2K6,PRKCQ,JUN,PAK3,RRAS,EGF,HBEGF,MAP2K1
Endothelin-1 Signaling	2.09	0.0612	1.732	JUN,PRKCQ,EDN1,EDNRB,ITPR2,RRAS,PLA2G4C,ITPR3,NOTUM,PNPLA3,CASP4,PTGS2
Angiopoietin Signaling	2.08	0.0833	0.378	TNIP1,NFKBIA,PAK3,RRAS,NFKBIE,NFKB2,NFKB1
Pyridoxal 5'-phosphate Salvage Pathway	2.06	0.0923	0	MAP2K6,PRKCQ,PAK3,SGK1,LIMK2,MAP2K1
Small Cell Lung Cancer Signaling	2.05	0.0824	1.342	NFKBIA,NFKBIE,PTGS2,NFKB2,NFKB1,CDKN2B,TRAF1
LPS/IL-1 Mediated Inhibition of RXR Function	2.05	0.0583	1	IL1A,FMO2,HS3ST3A1,IL4I1,GSTM2,JUN,ALDH1A3,ALDH3A2,SLC27A6,ACOX3,IL1RAP,ALDH5A1,PPARGC1A
Renal Cell Carcinoma Signaling	1.97	0.0795	2	UBD,JUN,PAK3,RRAS,EGLN3,MAP2K1,PDGFB
Germ Cell-Sertoli Cell Junction Signaling	1.97	0.0615	#NUM!	MAP2K6,TUBB3,RND3,PAK3,RRAS,ITGA2,TGFB3,TUBB4A,LIMK2,MAP2K1,ACTN1
UVC-Induced MAPK Signaling	1.97	0.102	0.447	JUN,PRKCQ,RRAS,SMPD3,MAP2K1
Synaptic Long Term Depression	1.95	0.0611	0.905	PRKCQ,IGF1,ITPR2,RRAS,GRID2,PLA2G4C,ITPR3,GRIA2,NOTUM,PNPLA3,MAP2K1
p53 Signaling	1.94	0.0721	1.342	CDKN2A,WT1,JUN,GADD45B,THBS1,ADGRB1,DRAM1,SERPINE2
Type I Diabetes Mellitus Signaling	1.94	0.0721	1.89	MAP2K6,NFKBIA,NFKBIE,NFKB2,NFKB1,IL1RAP,PTPRN,IRF1
Primary Immunodeficiency Signaling	1.93	0.1	#NUM!	IL2RG,CD40,ADA,CD79A,TAP1
Relaxin Signaling	1.92	0.0633	0.333	JUN,GNB3,GNG11,NFKBIA,PDE4C,NFKBIE,NFKB2,NFKB1,MAP2K1,MMP9
Clathrin-mediated Endocytosis Signaling	1.91	0.058	#NUM!	UBD,F2R,IGF1,EPHB2,EGF,ITGA5,FGF11,ITGB8,PDGFD,PDGFB,FGF1,ITGB3
Differential Regulation of Cytokine Production in Macrophages and T Helper Cells by IL-17A and IL-17F	1.91	0.167	#NUM!	CCL2,CXCL1,IL6
Inhibition of Angiogenesis by TSP1	1.87	0.118	#NUM!	HSPG2,JUN,THBS1,MMP9
Retinoate Biosynthesis I	1.87	0.118	0	ALDH1A3,BMP2,RDH5,RBP5
T Cell Receptor Signaling	1.85	0.0696	#NUM!	CAMK4,PRKCQ,JUN,NFKBIA,RRAS,NFKB2,NFKB1,MAP2K1
Neuregulin Signaling	1.85	0.0753	0.447	PRKCQ,RRAS,ITGA2,ITGA5,EGF,HBEGF,MAP2K1
Glucocorticoid Receptor Signaling	1.82	0.0493	#NUM!	CXCL8,ICAM1,RRAS,SGK1,NFKBIE,IL6,NFKB1,NFKBIA,JUN,CCL2,PCK2,TGFB3,PLAU,PTGS2,SERPINE1,MAP2K1,MMP1
Gα12/13 Signaling	1.8	0.0638	1.89	JUN,NFKBIA,F2R,PTK2B,RRAS,NFKBIE,NFKB2,NFKB1,MAP2K1
Cardiac Hypertrophy Signaling	1.79	0.0539	0.832	MAP2K6,GNG11,GNB3,JUN,CAMK4,IGF1,RND3,RRAS,TGFB3,NOTUM,ADRA2C,IL6,MAP2K1
Apoptosis Signaling	1.78	0.0729	-0.378	NFKBIA,PRKCQ,RRAS,NFKBIE,NFKB2,NFKB1,MAP2K1
CREB Signaling in Neurons	1.75	0.055	0	GNB3,GNG11,PRKCQ,CAMK4,ITPR2,RRAS,GRID2,ITPR3,GRIA2,NOTUM,MAP2K1,GRIK1
Complement System	1.74	0.108	#NUM!	CFD,C3,CFB,C7
TR/RXR Activation	1.74	0.0714	#NUM!	ENO1,KLF9,CAMK4,BCL3,PFKP,DIO2,PPARGC1A
Production of Nitric Oxide and Reactive Oxygen Species in Macrophages	1.73	0.0567	1.508	PPP1R14C,JUN,PRKCQ,NFKBIA,RND3,NFKBIE,NFKB2,NFKB1,PPP1R14B,MAP2K1,IRF1
Superoxide Radicals Degradation	1.72	0.25	#NUM!	SOD2,NQO1
Oxidative Ethanol Degradation III	1.72	0.143	#NUM!	ALDH1A3,ALDH3A2,ACSS1
Tec Kinase Signaling	1.71	0.0588	1.414	GNB3,GNG11,PRKCQ,PTK2B,RND3,PAK3,ITGA2,ITGA5,NFKB2,NFKB1
CXCR4 Signaling	1.7	0.0585	1.265	JUN,GNB3,GNG11,PRKCQ,RND3,PAK3,ITPR2,RRAS,ITPR3,MAP2K1
RhoA Signaling	1.67	0.0645	1.134	PFN1,NRP2,PTK2B,IGF1,RND3,CDC42EP4,LIMK2,CDC42EP2
Fatty Acid α-oxidation	1.67	0.136	#NUM!	ALDH1A3,ALDH3A2,PTGS2
NRF2-mediated Oxidative Stress Response	1.64	0.055	1.134	MAP2K6,JUN,SOD2,PRKCQ,GSTM2,RRAS,NQO1,JUNB,MAP2K1,MAFF,DNAJB5
Epithelial Adherens Junction Signaling	1.64	0.06	#NUM!	TUBB3,NOTCH3,MYH9,RRAS,EGF,TUBB4A,ACTN1,APC,FGF1
Th2 Pathway	1.64	0.06	0.816	IL2RG,JUN,PRKCQ,IL17RB,ICAM1,NOTCH3,CD40,NFKB1,JAG1
Gap Junction Signaling	1.63	0.0547	#NUM!	TUBB3,PRKCQ,ITPR2,RRAS,ITPR3,GRIA2,NOTUM,EGF,TUBB4A,MAP2K1,GRIK1
Prostanoid Biosynthesis	1.62	0.222	#NUM!	PTGES,PTGS2
Differential Regulation of Cytokine Production in Intestinal Epithelial Cells by IL-17A and IL-17F	1.61	0.13	#NUM!	IL1A,CCL2,CXCL1
Putrescine Degradation III	1.61	0.13	#NUM!	ALDH1A3,ALDH3A2,IL4I1
Induction of Apoptosis by HIV1	1.59	0.082	0.447	NFKBIA,NFKBIE,NFKB2,NFKB1,TRAF1
Non-Small Cell Lung Cancer Signaling	1.57	0.0723	1.342	CDKN2A,ITPR2,RRAS,ITPR3,EGF,MAP2K1
Actin Nucleation by ARP-WASP Complex	1.56	0.0806	2.236	RND3,RRAS,ITGA2,ITGA5,VASP
Retinol Biosynthesis	1.56	0.0952	-1	LRAT,BCO1,PNPLA3,RBP5
Cellular Effects of Sildenafil (Viagra)	1.55	0.0611	#NUM!	SLC4A5,CAMK4,MYH9,PDE4C,ITPR2,ITPR3,NOTUM,SLC4A10
Role of Hypercytokinemia/hyperchemokinemia in the Pathogenesis of Influenza	1.52	0.093	#NUM!	CXCL8,IL1A,CCL2,IL6
Tryptophan Degradation X (Mammalian, via Tryptamine)	1.52	0.12	#NUM!	ALDH1A3,ALDH3A2,IL4I1
Ethanol Degradation IV	1.52	0.12	#NUM!	ALDH1A3,ALDH3A2,ACSS1
Role of RIG1-like Receptors in Antiviral Innate Immunity	1.49	0.0909	#NUM!	NFKBIA,NFKBIE,NFKB2,NFKB1
Pyrimidine Ribonucleotides Interconversion	1.49	0.0909	-2	ENTPD8,AK5,CMPK2,ENTPD3
PXR/RXR Activation	1.48	0.0769	#NUM!	GSTM2,PCK2,ALDH3A2,IL6,PPARGC1A
IGF-1 Signaling	1.47	0.0631	2	CTGF,JUN,IGF1,RRAS,IGFBP3,CYR61,MAP2K1
Gluconeogenesis I	1.47	0.115	#NUM!	PGK1,ENO1,FBP2
IL-9 Signaling	1.46	0.0889	1	IL2RG,BCL3,NFKB2,NFKB1
Androgen Signaling	1.45	0.0584	0.447	TGFB1I1,GNG11,GNB3,JUN,PRKCQ,CAMK4,NFKB2,NFKB1
Crosstalk between Dendritic Cells and Natural Killer Cells	1.44	0.0674	#NUM!	IL2RG,CD40,LTB,NFKB2,IL6,NFKB1
JAK/Stat Signaling	1.44	0.0674	2.449	JUN,RRAS,NFKB2,IL6,NFKB1,MAP2K1
Eicosanoid Signaling	1.43	0.0746	#NUM!	PTGES,PLA2G4C,PNPLA3,PTGS2,ALOX5
Pyrimidine Ribonucleotides De Novo Biosynthesis	1.43	0.087	-2	ENTPD8,AK5,CMPK2,ENTPD3
EGF Signaling	1.41	0.0735	1.342	JUN,ITPR2,ITPR3,EGF,MAP2K1
Neuropathic Pain Signaling In Dorsal Horn Neurons	1.4	0.0609	0.378	CAMK4,PRKCQ,CAMK1D,ITPR2,ITPR3,GRIA2,NOTUM
Virus Entry via Endocytic Pathways	1.39	0.0603	#NUM!	PRKCQ,RRAS,ITGA2,ITGA5,ITGA1,ITGB8,ITGB3
Tight Junction Signaling	1.38	0.0539	#NUM!	CLDN10,JUN,MYH9,CLDN4,TGFB3,JAM2,NFKB2,NFKB1,VASP
Pregnenolone Biosynthesis	1.38	0.167	#NUM!	CYP26B1,CYP26A1
PEDF Signaling	1.37	0.0645	1	SOD2,NFKBIA,RRAS,NFKBIE,NFKB2,NFKB1
IL-2 Signaling	1.36	0.0714	1	IL2RG,JUN,PTK2B,RRAS,MAP2K1
HER-2 Signaling in Breast Cancer	1.35	0.0638	#NUM!	PRKCQ,RRAS,EGF,MMP2,ITGB8,ITGB3
Hematopoiesis from Pluripotent Stem Cells	1.34	0.0816	#NUM!	CXCL8,IL1A,LIF,IL6
ERK5 Signaling	1.34	0.0704	0.447	CTF1,LIF,SGK1,RRAS,EGF
p38 MAPK Signaling	1.34	0.0588	1.134	MAP2K6,IL1A,TIFA,DUSP10,PLA2G4C,TGFB3,IL1RAP
CCR5 Signaling in Macrophages	1.33	0.0632	-1	JUN,GNB3,GNG11,PRKCQ,CAMK4,PTK2B
Melatonin Signaling	1.32	0.0694	-0.447	MAP2K6,PRKCQ,CAMK4,NOTUM,MAP2K1
Glycogen Degradation II	1.32	0.154	#NUM!	PYGM,TYMP
γ-glutamyl Cycle	1.32	0.154	#NUM!	CHAC1,CHAC2
Wnt/β-catenin Signaling	1.31	0.0523	0.378	UBD,CDKN2A,MMP7,JUN,SOX6,TGFB3,SFRP1,APC,SOX3
IL-12 Signaling and Production in Macrophages	1.31	0.0548	#NUM!	PRKCQ,JUN,CD40,TGFB3,NFKB2,NFKB1,MAP2K1,IRF1
PDGF Signaling	1.31	0.0625	1.633	JUN,RRAS,SPHK1,PDGFD,MAP2K1,PDGFB
Sumoylation Pathway	1.31	0.0625	-0.447	JUN,NFKBIA,RND3,SLC19A1,NFKB2,NFKB1
Ephrin B Signaling	1.3	0.0685	#NUM!	GNB3,GNG11,RGS3,EPHB2,EFNB1
Taurine Biosynthesis	1.27	0.5	#NUM!	CDO1
Glycine Biosynthesis I	1.27	0.5	#NUM!	SHMT2
Glutamine Degradation I	1.27	0.5	#NUM!	GLS2
Phenylalanine Degradation IV (Mammalian, via Side Chain)	1.26	0.143	#NUM!	ALDH3A2,IL4I1
PTEN Signaling	1.26	0.0565	-1.89	GHR,RRAS,ITGA2,ITGA5,NFKB2,NFKB1,MAP2K1
Hypoxia Signaling in the Cardiovascular System	1.26	0.0667	1	JUN,NFKBIA,EDN1,NFKBIE,NQO1
Phototransduction Pathway	1.24	0.0755	#NUM!	GNB3,GNGT1,RGS9BP,CNGB3
Calcium Signaling	1.23	0.0485	0	CAMK4,MYH9,CAMK1D,ITPR2,TNNC1,ITPR3,GRIA2,TPM4,ATP2B2,GRIK1
Role of Cytokines in Mediating Communication between Immune Cells	1.22	0.0741	#NUM!	CXCL8,IL1A,IL32,IL6
Glycogen Degradation III	1.2	0.133	#NUM!	PYGM,TYMP
Histidine Degradation VI	1.2	0.133	#NUM!	CYP26B1,CYP26A1
Gustation Pathway	1.2	0.0519	#NUM!	P2RY2,GNB3,GNG11,PDE4C,ITPR2,P2RY6,ITPR3,P2RY1
Role of NANOG in Mammalian Embryonic Stem Cell Pluripotency	1.2	0.0547	#NUM!	LIF,RRAS,BMP2,BMP7,MAP2K1,APC,BMP1
Cancer Drug Resistance By Drug Efflux	1.19	0.0727	#NUM!	RRAS,PTGS2,NFKB1,MAP2K1
Prostate Cancer Signaling	1.19	0.0583	#NUM!	NFKBIA,RRAS,NFKBIE,NFKB2,NFKB1,MAP2K1
Role of PI3K/AKT Signaling in the Pathogenesis of Influenza	1.18	0.0633	0.447	NFKBIA,NFKBIE,NFKB2,NFKB1,MAP2K1
FAK Signaling	1.16	0.0571	#NUM!	PAK3,RRAS,ITGA2,EGF,ITGA5,MAP2K1
Mismatch Repair in Eukaryotes	1.15	0.125	#NUM!	MSH2,SLC19A1
Vitamin-C Transport	1.15	0.125	#NUM!	SLC23A2,SLC2A3
Phagosome Formation	1.14	0.053	#NUM!	FN1,PRKCQ,RND3,MRC2,ITGA2,NOTUM,ITGA5
Thyronamine and Iodothyronamine Metabolism	1.1	0.333	#NUM!	DIO2
Thyroid Hormone Metabolism I (via Deiodination)	1.1	0.333	#NUM!	DIO2
4-aminobutyrate Degradation I	1.1	0.333	#NUM!	ALDH5A1
Dopamine Degradation	1.09	0.0811	#NUM!	ALDH1A3,ALDH3A2,IL4I1
Ethanol Degradation II	1.09	0.0811	#NUM!	ALDH1A3,ALDH3A2,ACSS1
Growth Hormone Signaling	1.09	0.0595	-1	PRKCQ,GHR,IGF1,IGFALS,IGFBP3
SAPK/JNK Signaling	1.08	0.0545	0	JUN,GNB3,GNG11,RRAS,DUSP10,DUSP4
Dopamine-DARPP32 Feedback in cAMP Signaling	1.08	0.0488	-0.378	PPP1R14C,PRKCQ,CAMK4,ITPR2,ITPR3,NOTUM,KCNJ3,PPP1R14B
14-3-3-mediated Signaling	1.08	0.0511	1.342	TUBB3,PRKCQ,JUN,RRAS,NOTUM,TUBB4A,MAP2K1
Antigen Presentation Pathway	1.07	0.0789	#NUM!	CD74,TAP1,TAPBP
Notch Signaling	1.07	0.0789	#NUM!	FURIN,NOTCH3,JAG1
Ubiquinol-10 Biosynthesis (Eukaryotic)	1.06	0.111	#NUM!	CYP26B1,CYP26A1
p70S6K Signaling	1.06	0.0507	1.89	IL2RG,PRKCQ,F2R,RRAS,NOTUM,CD79A,MAP2K1
PCP pathway	1.06	0.0656	2	PFN1,JUN,EFNB1,JUNB
Estrogen-Dependent Breast Cancer Signaling	1.06	0.0581	2.236	JUN,IGF1,RRAS,NFKB2,NFKB1
Chronic Myeloid Leukemia Signaling	1.05	0.0536	#NUM!	CDKN2A,RRAS,TGFB3,NFKB2,NFKB1,MAP2K1
Mouse Embryonic Stem Cell Pluripotency	1.05	0.0536	1.633	ID1,LIF,RRAS,ID3,MAP2K1,APC
Corticotropin Releasing Hormone Signaling	1.05	0.0504	#NUM!	CAMK4,PRKCQ,JUN,ITPR2,ITPR3,PTGS2,MAP2K1
G-Protein Coupled Receptor Signaling	1.04	0.0426	#NUM!	CAMK4,NFKBIA,PDE4C,PTK2B,RRAS,NFKBIE,ADRA2C,DUSP4,NFKB2,NFKB1,MAP2K1,FPR1
Nitric Oxide Signaling in the Cardiovascular System	1.04	0.0531	0.816	BDKRB2,PRKCQ,CAMK4,ITPR2,ITPR3,MAP2K1
Aldosterone Signaling in Epithelial Cells	1.03	0.0476	0.816	CRYAB,PRKCQ,ITPR2,SGK1,ITPR3,NOTUM,MAP2K1,DNAJB5
Histamine Degradation	1.02	0.105	#NUM!	ALDH1A3,ALDH3A2
Noradrenaline and Adrenaline Degradation	1.01	0.075	#NUM!	ALDH1A3,ALDH3A2,IL4I1
Prolactin Signaling	1.01	0.0562	1.342	JUN,PRKCQ,RRAS,MAP2K1,IRF1
Regulation of Actin-based Motility by Rho	0.991	0.0556	2.236	PFN1,RND3,PAK3,ITGA2,ITGA5
Cardiomyocyte Differentiation via BMP Receptors	0.987	0.1	#NUM!	BMP2,BMP7
eNOS Signaling	0.987	0.0465	0	BDKRB2,PRKCQ,CAMK4,ITPR2,ITPR3,AQP1,CNGB3,BDKRB1
Inflammasome pathway	0.987	0.1	#NUM!	NFKB2,NFKB1
Telomerase Signaling	0.983	0.0513	1.633	IL2RG,ELF3,RRAS,EGF,ELK3,MAP2K1
Retinoate Biosynthesis II	0.979	0.25	#NUM!	RBP5
Phenylethylamine Degradation I	0.979	0.25	#NUM!	ALDH3A2
Proline Biosynthesis I	0.979	0.25	#NUM!	PYCR1
Melatonin Degradation II	0.979	0.25	#NUM!	IL4I1
L-cysteine Degradation I	0.979	0.25	#NUM!	CDO1
Acetate Conversion to Acetyl-CoA	0.979	0.25	#NUM!	ACSS1
OX40 Signaling Pathway	0.975	0.0549	0.447	JUN,NFKBIA,NFKBIE,NFKB2,NFKB1
Calcium-induced T Lymphocyte Apoptosis	0.967	0.0606	0	PRKCQ,CAMK4,ITPR2,ITPR3
UVB-Induced MAPK Signaling	0.967	0.0606	1	PRKCQ,JUN,MAP2K1,EIF4EBP1
Insulin Receptor Signaling	0.967	0.0479	1.342	PPP1R14C,TRIP10,SGK1,RRAS,MAP2K1,PPP1R14B,EIF4EBP1
Sirtuin Signaling Pathway	0.963	0.0411	-1.265	PGK1,CXCL8,JUN,SOD2,GADD45B,PCK2,NQO1,NFKB2,NFKB1,AGTRAP,XPA,PPARGC1A
G Beta Gamma Signaling	0.947	0.05	-0.816	GNB3,GNG11,PRKCQ,RRAS,HBEGF,KCNJ3
VEGF Family Ligand-Receptor Interactions	0.932	0.0532	1	PRKCQ,NRP2,RRAS,PLA2G4C,MAP2K1
Remodeling of Epithelial Adherens Junctions	0.914	0.058	#NUM!	TUBB3,TUBB4A,ACTN1,APC
Communication between Innate and Adaptive Immune Cells	0.903	0.0521	#NUM!	CXCL8,IL1A,CD40,CD79A,IL6
Eumelanin Biosynthesis	0.886	0.2	#NUM!	DCT
dTMP De Novo Biosynthesis	0.886	0.2	#NUM!	SHMT2
Glutamate Degradation III (via 4-aminobutyrate)	0.886	0.2	#NUM!	ALDH5A1
Folate Polyglutamylation	0.886	0.2	#NUM!	SHMT2
Thrombopoietin Signaling	0.883	0.0563	1	PRKCQ,JUN,RRAS,MAP2K1
Pyrimidine Deoxyribonucleotides De Novo Biosynthesis I	0.883	0.087	#NUM!	AK5,CMPK2
Thyroid Cancer Signaling	0.879	0.0652	#NUM!	CXCL8,RRAS,MAP2K1
Type II Diabetes Mellitus Signaling	0.876	0.0455	1.342	PRKCQ,NFKBIA,NFKBIE,SLC27A6,NFKB2,NFKB1,SMPD3
Basal Cell Carcinoma Signaling	0.866	0.0556	#NUM!	BMP2,BMP7,APC,BMP1
Role of JAK1, JAK2 and TYK2 in Interferon Signaling	0.854	0.0833	#NUM!	NFKB2,NFKB1
GPCR-Mediated Integration of Enteroendocrine Signaling Exemplified by an L Cell	0.851	0.0548	0	GAL,ITPR2,ITPR3,NOTUM
Endocannabinoid Cancer Inhibition Pathway	0.848	0.0446	0.378	MAP2K6,NUPR1,TRIB3,MMP2,CASP4,MAP2K1,SMPD3
Huntington's Disease Signaling	0.818	0.04	-1	UBD,TGM2,JUN,GNB3,GNG11,PRKCQ,IGF1,SGK1,EGF,CASP4
Proline Biosynthesis II (from Arginine)	0.812	0.167	#NUM!	PYCR1
Arginine Degradation VI (Arginase 2 Pathway)	0.812	0.167	#NUM!	PYCR1
Apelin Liver Signaling Pathway	0.799	0.0769	#NUM!	EDN1,EDN2
CDK5 Signaling	0.788	0.0476	0	PPP1R14C,RRAS,ITGA2,PPP1R14B,MAP2K1
VDR/RXR Activation	0.777	0.0513	#NUM!	WT1,PRKCQ,IGFBP3,VDR
PKCθ Signaling in T Lymphocytes	0.77	0.0424	1.89	JUN,PRKCQ,NFKBIA,RRAS,NFKBIE,NFKB2,NFKB1
Cdc42 Signaling	0.752	0.0419	1.89	JUN,PAK3,ITGA2,ITGA5,LIMK2,CDC42EP2,APC
Superpathway of Serine and Glycine Biosynthesis I	0.752	0.143	#NUM!	SHMT2
Adenine and Adenosine Salvage III	0.752	0.143	#NUM!	ADA
cAMP-mediated signaling	0.752	0.0395	1.414	AKAP12,CAMK4,PDE4C,CAMK1D,CNGB3,ADRA2C,DUSP4,MAP2K1,FPR1
Semaphorin Signaling in Neurons	0.75	0.0566	#NUM!	RND3,PAK3,LIMK2
Antiproliferative Role of Somatostatin Receptor 2	0.738	0.0494	0	GNG11,GNB3,RRAS,MAP2K1
Triacylglycerol Degradation	0.733	0.0556	#NUM!	NOTUM,PNPLA3,RPE65
Cardiac β-adrenergic Signaling	0.714	0.0426	#NUM!	AKAP12,PPP1R14C,GNB3,GNG11,PDE4C,PPP1R14B
Neurotrophin/TRK Signaling	0.712	0.0482	1	MAP2K6,JUN,RRAS,MAP2K1
GPCR-Mediated Nutrient Sensing in Enteroendocrine Cells	0.71	0.0446	0.447	GNG11,PRKCQ,ITPR2,ITPR3,NOTUM
Systemic Lupus Erythematosus Signaling	0.708	0.0385	#NUM!	BDKRB2,IL1A,JUN,CAMK4,CD40,RRAS,C7,CD79A,IL6
Purine Ribonucleosides Degradation to Ribose-1-phosphate	0.699	0.125	#NUM!	ADA
Salvage Pathways of Pyrimidine Deoxyribonucleotides	0.699	0.125	#NUM!	TYMP
Sphingomyelin Metabolism	0.699	0.125	#NUM!	SMPD3
RhoGDI Signaling	0.668	0.0395	-2.236	GNG11,GNB3,RND3,PAK3,ITGA2,ITGA5,LIMK2
G Protein Signaling Mediated by Tubby	0.66	0.0625	#NUM!	GNB3,GNG11
Sucrose Degradation V (Mammalian)	0.654	0.111	#NUM!	TPI1
Citrulline Biosynthesis	0.654	0.111	#NUM!	GLS2
Folate Transformations I	0.654	0.111	#NUM!	SHMT2
Phagosome Maturation	0.652	0.0405	#NUM!	TUBB3,NOX4,CTSS,DYNC1I1,TUBB4A,TAP1
IL-3 Signaling	0.64	0.0449	1	PRKCQ,JUN,RRAS,MAP2K1
Melanoma Signaling	0.629	0.0492	#NUM!	CDKN2A,RRAS,MAP2K1
FGF Signaling	0.618	0.044	1	MAP2K6,FGF11,MAP2K1,FGF1
Phospholipases	0.616	0.0484	#NUM!	PLA2G4C,NOTUM,PNPLA3
Calcium Transport I	0.614	0.1	#NUM!	ATP2B2
Glycine Betaine Degradation	0.614	0.1	#NUM!	SHMT2
Reelin Signaling in Neurons	0.607	0.0435	#NUM!	ITGA2,ITGA5,ITGA1,ITGB3
Gαi Signaling	0.602	0.0407	-0.447	GNB3,GNG11,RRAS,ADRA2C,FPR1
Wnt/Ca+ pathway	0.602	0.0476	#NUM!	NOTUM,NFKB2,NFKB1
FLT3 Signaling in Hematopoietic Progenitor Cells	0.597	0.043	0	RRAS,FLT3,MAP2K1,EIF4EBP1
Death Receptor Signaling	0.597	0.043	0	NFKBIA,NFKBIE,NFKB2,NFKB1
NGF Signaling	0.593	0.0403	1.342	RRAS,NFKB2,NFKB1,SMPD3,MAP2K1
Fc Epsilon RI Signaling	0.585	0.04	0.447	MAP2K6,PRKCQ,RRAS,PLA2G4C,MAP2K1
B Cell Development	0.585	0.0556	#NUM!	CD40,CD79A
Dolichyl-diphosphooligosaccharide Biosynthesis	0.578	0.0909	#NUM!	DPM3
GABA Receptor Signaling	0.577	0.0421	#NUM!	UBD,SLC6A13,ALDH5A1,SLC6A12
Endocannabinoid Developing Neuron Pathway	0.567	0.0394	-0.447	MAP2K6,GNB3,GNG11,RRAS,MAP2K1
Mitotic Roles of Polo-Like Kinase	0.565	0.0455	#NUM!	PLK3,PLK2,ANAPC13
Cell Cycle: G1/S Checkpoint Regulation	0.553	0.0448	#NUM!	CDKN2A,TGFB3,CDKN2B
Superpathway of Methionine Degradation	0.551	0.0526	#NUM!	AHCYL2,CDO1
Fatty Acid Activation	0.517	0.0769	#NUM!	SLC27A6
Leukotriene Biosynthesis	0.517	0.0769	#NUM!	ALOX5
DNA Double-Strand Break Repair by Homologous Recombination	0.491	0.0714	#NUM!	GEN1
T Helper Cell Differentiation	0.488	0.0411	#NUM!	IL2RG,CD40,IL6
ErbB2-ErbB3 Signaling	0.469	0.04	#NUM!	JUN,RRAS,MAP2K1
Superpathway of Citrulline Metabolism	0.466	0.0667	#NUM!	GLS2
Myc Mediated Apoptosis Signaling	0.458	0.0395	#NUM!	CDKN2A,IGF1,RRAS
Heparan Sulfate Biosynthesis (Late Stages)	0.458	0.0395	#NUM!	NOTUM,RPE65,HS3ST3A1
VEGF Signaling	0.453	0.0367	1	PTK2B,RRAS,MAP2K1,ACTN1
Role of JAK1 and JAK3 in γc Cytokine Signaling	0.45	0.039	#NUM!	IL2RG,PTK2B,RRAS
Serotonin Degradation	0.45	0.039	#NUM!	ALDH1A3,ALDH3A2,IL4I1
Dopamine Receptor Signaling	0.45	0.039	#NUM!	PPP1R14C,PPP1R14B,IL4I1
Gαs Signaling	0.446	0.0364	#NUM!	GNB3,GNG11,CNGB3,MAP2K1
Adenosine Nucleotides Degradation II	0.444	0.0625	#NUM!	ADA
ErbB4 Signaling	0.44	0.0385	#NUM!	PRKCQ,RRAS,MAP2K1
Amyotrophic Lateral Sclerosis Signaling	0.439	0.036	-2	IGF1,GRID2,GRIA2,GRIK1
UVA-Induced MAPK Signaling	0.439	0.036	#NUM!	JUN,RRAS,NOTUM,SMPD3
nNOS Signaling in Neurons	0.429	0.0426	#NUM!	PRKCQ,CAMK4
γ-linolenate Biosynthesis II (Animals)	0.424	0.0588	#NUM!	SLC27A6
Mitochondrial L-carnitine Shuttle Pathway	0.424	0.0588	#NUM!	SLC27A6
Apelin Adipocyte Signaling Pathway	0.423	0.0375	#NUM!	NOX4,GSTM2,PPARGC1A
Graft-versus-Host Disease Signaling	0.419	0.0417	#NUM!	IL1A,IL6
AMPK Signaling	0.417	0.0324	-0.447	AK5,PCK2,PFKFB4,ADRA2C,PFKP,PPARGC1A,EIF4EBP1
Cyclins and Cell Cycle Regulation	0.415	0.037	#NUM!	CDKN2A,TGFB3,CDKN2B
Apelin Muscle Signaling Pathway	0.405	0.0556	#NUM!	PPARGC1A
Hereditary Breast Cancer Signaling	0.403	0.0333	#NUM!	UBD,GADD45B,MSH2,RRAS,SLC19A1
Heparan Sulfate Biosynthesis	0.398	0.0361	#NUM!	NOTUM,RPE65,HS3ST3A1
GADD45 Signaling	0.386	0.0526	#NUM!	GADD45B
Purine Nucleotides Degradation II (Aerobic)	0.386	0.0526	#NUM!	ADA
Methylglyoxal Degradation III	0.386	0.0526	#NUM!	AKR1B1
Neuroprotective Role of THOP1 in Alzheimer's Disease	0.377	0.0333	-1	CFD,SERPINA3,FAP,MMP9
FXR/RXR Activation	0.34	0.0317	#NUM!	IL1A,C3,PCK2,PPARGC1A
Polyamine Regulation in Colon Cancer	0.339	0.0455	#NUM!	APC
Th17 Activation Pathway	0.339	0.033	#NUM!	NFKB2,IL6,NFKB1
Fcγ Receptor-mediated Phagocytosis in Macrophages and Monocytes	0.333	0.0326	#NUM!	PRKCQ,PTK2B,VASP
Regulation of eIF4 and p70S6K Signaling	0.333	0.0307	2	RRAS,ITGA2,ITGA5,MAP2K1,EIF4EBP1
Apelin Pancreas Signaling Pathway	0.331	0.0351	#NUM!	NFKB2,NFKB1
Natural Killer Cell Signaling	0.329	0.0312	#NUM!	PRKCQ,PAK3,RRAS,MAP2K1
Methionine Degradation I (to Homocysteine)	0.325	0.0435	#NUM!	AHCYL2
IL-4 Signaling	0.319	0.0319	#NUM!	IL2RG,RRAS,HMGA1
Tumoricidal Function of Hepatic Natural Killer Cells	0.312	0.0417	#NUM!	ICAM1
Glutathione Redox Reactions I	0.312	0.0417	#NUM!	GSTM2
TCA Cycle II (Eukaryotic)	0.312	0.0417	#NUM!	OGDHL
Ephrin A Signaling	0.306	0.0333	#NUM!	EPHA2,EFNA1
Role of JAK family kinases in IL-6-type Cytokine Signaling	0.299	0.04	#NUM!	IL6
Cysteine Biosynthesis III (mammalia)	0.299	0.04	#NUM!	AHCYL2
Adipogenesis pathway	0.298	0.0299	#NUM!	EGR2,BMP2,BMP7,FGF1
Estrogen Receptor Signaling	0.298	0.0299	#NUM!	PCK2,RRAS,MAP2K1,PPARGC1A
ATM Signaling	0.295	0.0306	#NUM!	JUN,GADD45B,NFKBIA
Retinoic acid Mediated Apoptosis Signaling	0.292	0.0323	#NUM!	CRABP2,IRF1
Antiproliferative Role of TOB in T Cell Signaling	0.287	0.0385	#NUM!	TGFB3
Melanocyte Development and Pigmentation Signaling	0.267	0.0291	#NUM!	RRAS,DCT,MAP2K1
NER Pathway	0.267	0.0291	#NUM!	SLC19A1,POLD4,XPA
D-myo-inositol (1,4,5,6)-Tetrakisphosphate Biosynthesis	0.251	0.0278	2	DUSP10,CILP,PPP1R14B,PTPRN
D-myo-inositol (3,4,5,6)-tetrakisphosphate Biosynthesis	0.251	0.0278	2	DUSP10,CILP,PPP1R14B,PTPRN
CNTF Signaling	0.245	0.029	#NUM!	RRAS,MAP2K1
Endometrial Cancer Signaling	0.239	0.0286	#NUM!	RRAS,MAP2K1
Glutathione-mediated Detoxification	0.229	0.0312	#NUM!	GSTM2
Fatty Acid β-oxidation I	0.229	0.0312	#NUM!	SLC27A6
Circadian Rhythm Signaling	0.213	0.0294	#NUM!	PER1
Role of JAK2 in Hormone-like Cytokine Signaling	0.213	0.0294	#NUM!	GHR
Nucleotide Excision Repair Pathway	0.206	0.0286	#NUM!	XPA
Mitochondrial Dysfunction	0	0.0117	#NUM!	FURIN,SOD2
Role of BRCA1 in DNA Damage Response	0	0.025	#NUM!	MSH2,SLC19A1
FcγRIIB Signaling in B Lymphocytes	0	0.0235	#NUM!	RRAS,CD79A
Mechanisms of Viral Exit from Host Cells	0	0.0244	#NUM!	PRKCQ
Role of CHK Proteins in Cell Cycle Checkpoint Control	0	0.0175	#NUM!	SLC19A1
Role of Oct4 in Mammalian Embryonic Stem Cell Pluripotency	0	0.0217	#NUM!	FBXO15
Allograft Rejection Signaling	0	0.0116	#NUM!	CD40
Autoimmune Thyroid Disease Signaling	0	0.0204	#NUM!	CD40
mTOR Signaling	0	0.0243	1	PRKCQ,DDIT4,RND3,RRAS,EIF4EBP1
EIF2 Signaling	0	0.0176	0	NOX4,RRAS,TRIB3,MAP2K1
Leptin Signaling in Obesity	0	0.0233	#NUM!	NOTUM,MAP2K1
Role of Wnt/GSK-3β Signaling in the Pathogenesis of Influenza	0	0.013	#NUM!	APC
Nur77 Signaling in T Lymphocytes	0	0.0169	#NUM!	CAMK4
MSP-RON Signaling Pathway	0	0.0139	#NUM!	CCL2
Transcriptional Regulatory Network in Embryonic Stem Cells	0	0.0185	#NUM!	FOXC1
nNOS Signaling in Skeletal Muscle Cells	0	0.0244	#NUM!	CAMK4
Thyroid Hormone Metabolism II (via Conjugation and/or Degradation)	0	0.0233	#NUM!	DIO2
tRNA Splicing	0	0.0238	#NUM!	PDE4C
D-myo-inositol-5-phosphate Metabolism	0	0.0247	2	DUSP10,CILP,PPP1R14B,PTPRN
Chondroitin Sulfate Biosynthesis	0	0.0175	#NUM!	HS3ST3A1
Dermatan Sulfate Biosynthesis	0	0.0169	#NUM!	HS3ST3A1
Dermatan Sulfate Biosynthesis (Late Stages)	0	0.0217	#NUM!	HS3ST3A1
Nicotine Degradation II	0	0.0154	#NUM!	FMO2
Superpathway of Inositol Phosphate Compounds	0	0.0169	2	DUSP10,CILP,PPP1R14B,PTPRN
3-phosphoinositide Degradation	0	0.0253	2	DUSP10,CILP,PPP1R14B,PTPRN
3-phosphoinositide Biosynthesis	0	0.0199	2	DUSP10,CILP,PPP1R14B,PTPRN
Chondroitin Sulfate Biosynthesis (Late Stages)	0	0.0204	#NUM!	HS3ST3A1
Superpathway of Melatonin Degradation	0	0.0143	#NUM!	IL4I1
Stearate Biosynthesis I (Animals)	0	0.0227	#NUM!	SLC27A6
Role of p14/p19ARF in Tumor Suppression	0	0.0233	#NUM!	CDKN2A
HIPPO signaling	0	0.023	#NUM!	PPP1R14C,PPP1R14B
Protein Ubiquitination Pathway	0	0.0151	#NUM!	UBD,CRYAB,TAP1,DNAJB5
Cell Cycle: G2/M DNA Damage Checkpoint Regulation	0	0.02	#NUM!	CDKN2A
Serotonin Receptor Signaling	0	0.0233	#NUM!	IL4I1
autophagy	0	0.0161	#NUM!	CTSS
IL-7 Signaling Pathway	0	0.022	#NUM!	IL2RG,JUN
SPINK1 Pancreatic Cancer Pathway	0	0.0167	#NUM!	SPINK1
Apelin Cardiomyocyte Signaling Pathway	0	0.0177	#NUM!	PRKCQ,NOTUM
GM-CSF Signaling	0	0.0253	#NUM!	RRAS,MAP2K1

## Sheet: Canonical_DMS0_16 uM
Ingenuity Canonical Pathways	-log(p-value)	Ratio	z-score	Molecules
Neuroinflammation Signaling Pathway	8.52	0.0354	-3.162	CXCL8,VCAM1,SOD2,ICAM1,MMP3,CCL2,CD40,IL6,SLC6A13,MMP9,IRAK2
Atherosclerosis Signaling	8.24	0.063	#NUM!	CXCL8,VCAM1,ICAM1,MMP3,CCL2,CD40,IL6,MMP9
Hepatic Fibrosis / Hepatic Stellate Cell Activation	8.19	0.0481	#NUM!	IGFBP4,CXCL8,VCAM1,ICAM1,CCL2,CD40,IGFBP3,IL6,MMP9
Role of Macrophages, Fibroblasts and Endothelial Cells in Rheumatoid Arthritis	7.25	0.0312	#NUM!	CXCL8,VCAM1,NFKBIA,ICAM1,MMP3,CCL2,LTB,IL6,APC,IRAK2
Granulocyte Adhesion and Diapedesis	7.03	0.0442	#NUM!	CXCL8,VCAM1,ICAM1,CCL2,MMP3,CCL20,MMP9,CXCL6
Agranulocyte Adhesion and Diapedesis	6.82	0.0415	#NUM!	CXCL8,VCAM1,ICAM1,CCL2,MMP3,CCL20,MMP9,CXCL6
Role of IL-17A in Arthritis	5.61	0.0725	#NUM!	CXCL8,NFKBIA,CCL2,CCL20,CXCL6
TREM1 Signaling	5.43	0.0667	-2.236	CXCL8,ICAM1,CCL2,CD40,IL6
Role of IL-17A in Psoriasis	5.09	0.231	#NUM!	CXCL8,CCL20,CXCL6
Role of IL-17F in Allergic Inflammatory Airway Diseases	4.9	0.087	-2	CXCL8,CCL2,IL6,CXCL6
HMGB1 Signaling	4.13	0.036	-2.236	CXCL8,VCAM1,ICAM1,CCL2,IL6
Toll-like Receptor Signaling	4.03	0.0526	#NUM!	UBD,NFKBIA,TNFAIP3,IRAK2
IL-17A Signaling in Airway Cells	3.99	0.0513	#NUM!	NFKBIA,CCL20,IL6,CXCL6
CD40 Signaling	3.97	0.0506	0	ICAM1,NFKBIA,CD40,TNFAIP3
IL-15 Signaling	3.9	0.0488	#NUM!	CXCL8,IL2RG,VCAM1,IL6
Crosstalk between Dendritic Cells and Natural Killer Cells	3.76	0.0449	#NUM!	IL2RG,CD40,LTB,IL6
IL-17A Signaling in Fibroblasts	3.75	0.0857	#NUM!	NFKBIA,CCL2,IL6
IL-17 Signaling	3.73	0.044	#NUM!	CXCL8,MMP3,CCL2,IL6
Acute Phase Response Signaling	3.65	0.0284	-2	SOD2,NFKBIA,CFB,IL6,CRABP1
Oncostatin M Signaling	3.58	0.075	#NUM!	MT2A,MMP3,CHI3L1
Airway Pathology in Chronic Obstructive Pulmonary Disease	3.58	0.25	#NUM!	CXCL8,MMP9
Th1 and Th2 Activation Pathway	3.55	0.027	#NUM!	IL2RG,ICAM1,CD40,IL6,IRF1
Role of Hypercytokinemia/hyperchemokinemia in the Pathogenesis of Influenza	3.49	0.0698	#NUM!	CXCL8,CCL2,IL6
Dendritic Cell Maturation	3.45	0.0256	-2.236	NFKBIA,ICAM1,CD40,LTB,IL6
iNOS Signaling	3.43	0.0667	#NUM!	NFKBIA,IRF1,IRAK2
IL-8 Signaling	3.37	0.0246	-2.236	CXCL8,VCAM1,ICAM1,MMP9,IRAK2
Glucocorticoid Receptor Signaling	3.15	0.0174	#NUM!	CXCL8,VCAM1,ICAM1,NFKBIA,CCL2,IL6
Th1 Pathway	3.08	0.0296	#NUM!	ICAM1,CD40,IL6,IRF1
Activation of IRF by Cytosolic Pattern Recognition Receptors	3	0.0476	#NUM!	NFKBIA,CD40,IL6
Lymphotoxin β Receptor Signaling	2.92	0.0448	#NUM!	VCAM1,NFKBIA,LTB
Differential Regulation of Cytokine Production in Macrophages and T Helper Cells by IL-17A and IL-17F	2.85	0.111	#NUM!	CCL2,IL6
T Helper Cell Differentiation	2.81	0.0411	#NUM!	IL2RG,CD40,IL6
Hepatic Cholestasis	2.8	0.025	#NUM!	CXCL8,NFKBIA,IL6,IRAK2
Wnt/β-catenin Signaling	2.69	0.0233	#NUM!	UBD,SOX8,APC,SOX3
IL-17A Signaling in Gastric Cells	2.56	0.08	#NUM!	CXCL8,CCL20
Altered T Cell and B Cell Signaling in Rheumatoid Arthritis	2.55	0.0333	#NUM!	CD40,LTB,IL6
Th17 Activation Pathway	2.54	0.033	#NUM!	CCL20,IL6,IRAK2
Bladder Cancer Signaling	2.5	0.0319	#NUM!	CXCL8,MMP3,MMP9
Communication between Innate and Adaptive Immune Cells	2.47	0.0312	#NUM!	CXCL8,CD40,IL6
IL-15 Production	2.46	0.0714	#NUM!	IL6,IRF1
TNFR2 Signaling	2.41	0.0667	#NUM!	NFKBIA,TNFAIP3
Leukocyte Extravasation Signaling	2.37	0.019	-2	VCAM1,ICAM1,MMP3,MMP9
MIF-mediated Glucocorticoid Regulation	2.27	0.0571	#NUM!	NFKBIA,CD74
Interferon Signaling	2.25	0.0556	#NUM!	IRF1,IFITM1
Role of Osteoblasts, Osteoclasts and Chondrocytes in Rheumatoid Arthritis	2.22	0.0172	#NUM!	NFKBIA,MMP3,IL6,APC
LXR/RXR Activation	2.19	0.0248	#NUM!	CCL2,IL6,MMP9
Inhibition of Matrix Metalloproteases	2.18	0.0513	#NUM!	MMP3,MMP9
iCOS-iCOSL Signaling in T Helper Cells	2.17	0.0244	#NUM!	IL2RG,NFKBIA,CD40
Apelin Endothelial Signaling Pathway	2.15	0.024	#NUM!	VCAM1,ICAM1,CCL2
Role of PKR in Interferon Induction and Antiviral Response	2.14	0.0488	#NUM!	NFKBIA,IRF1
MIF Regulation of Innate Immunity	2.1	0.0465	#NUM!	NFKBIA,CD74
Colorectal Cancer Metastasis Signaling	2.09	0.0157	-2	MMP3,IL6,MMP9,APC
IL-6 Signaling	2.07	0.0224	#NUM!	CXCL8,NFKBIA,IL6
Role of Pattern Recognition Receptors in Recognition of Bacteria and Viruses	2.05	0.0219	#NUM!	PTX3,CXCL8,IL6
Hematopoiesis from Pluripotent Stem Cells	1.99	0.0408	#NUM!	CXCL8,IL6
Primary Immunodeficiency Signaling	1.97	0.04	#NUM!	IL2RG,CD40
TNFR1 Signaling	1.97	0.04	#NUM!	NFKBIA,TNFAIP3
Th2 Pathway	1.94	0.02	#NUM!	IL2RG,ICAM1,CD40
Role of Cytokines in Mediating Communication between Immune Cells	1.91	0.037	#NUM!	CXCL8,IL6
Retinoic acid Mediated Apoptosis Signaling	1.8	0.0323	#NUM!	IRF1,CRABP1
IL-10 Signaling	1.71	0.029	#NUM!	NFKBIA,IL6
NF-κB Signaling	1.69	0.016	#NUM!	NFKBIA,CD40,TNFAIP3
RAR Activation	1.67	0.0158	#NUM!	IGFBP3,RDH5,CRABP1
Production of Nitric Oxide and Reactive Oxygen Species in Macrophages	1.64	0.0155	#NUM!	PPP1R14C,NFKBIA,IRF1
Superoxide Radicals Degradation	1.61	0.125	#NUM!	SOD2
Salvage Pathways of Pyrimidine Deoxyribonucleotides	1.61	0.125	#NUM!	TYMP
SPINK1 General Cancer Pathway	1.6	0.0253	#NUM!	MT2A,IL6
Prostanoid Biosynthesis	1.56	0.111	#NUM!	PTGES
Osteoarthritis Pathway	1.55	0.0142	#NUM!	CXCL8,MMP3,MMP9
IL-1 Signaling	1.48	0.0217	#NUM!	NFKBIA,IRAK2
PEDF Signaling	1.47	0.0215	#NUM!	SOD2,NFKBIA
GABA Receptor Signaling	1.45	0.0211	#NUM!	UBD,SLC6A13
Protein Kinase A Signaling	1.44	0.00995	#NUM!	PPP1R14C,NFKBIA,PTPRZ1,EBI3
Leukotriene Biosynthesis	1.4	0.0769	#NUM!	GGT5
Glycogen Degradation II	1.4	0.0769	#NUM!	TYMP
γ-glutamyl Cycle	1.4	0.0769	#NUM!	GGT5
Glycogen Degradation III	1.34	0.0667	#NUM!	TYMP
Type I Diabetes Mellitus Signaling	1.33	0.018	#NUM!	NFKBIA,IRF1
IGF-1 Signaling	1.33	0.018	#NUM!	IGFBP4,IGFBP3
Mouse Embryonic Stem Cell Pluripotency	1.32	0.0179	#NUM!	ID1,APC
Axonal Guidance Signaling	1.27	0.00875	#NUM!	RGS3,MMP3,MMP9,EFNA1
HIF1α Signaling	1.24	0.0161	#NUM!	MMP3,MMP9
The Visual Cycle	1.22	0.05	#NUM!	RDH5
Polyamine Regulation in Colon Cancer	1.18	0.0455	#NUM!	APC
Apelin Cardiac Fibroblast Signaling Pathway	1.18	0.0455	#NUM!	IL6
PI3K Signaling in B Lymphocytes	1.17	0.0147	#NUM!	NFKBIA,CD40
Differential Regulation of Cytokine Production in Intestinal Epithelial Cells by IL-17A and IL-17F	1.16	0.0435	#NUM!	CCL2
Tumoricidal Function of Hepatic Natural Killer Cells	1.14	0.0417	#NUM!	ICAM1
Human Embryonic Stem Cell Pluripotency	1.13	0.014	#NUM!	INHBA,APC
Role of JAK family kinases in IL-6-type Cytokine Signaling	1.12	0.04	#NUM!	IL6
IL-12 Signaling and Production in Macrophages	1.12	0.0137	#NUM!	CD40,IRF1
Ovarian Cancer Signaling	1.1	0.0134	#NUM!	MMP9,APC
Relaxin Signaling	1.06	0.0127	#NUM!	NFKBIA,MMP9
4-1BB Signaling in T Lymphocytes	1.02	0.0312	#NUM!	NFKBIA
Inhibition of Angiogenesis by TSP1	0.996	0.0294	#NUM!	MMP9
Retinoate Biosynthesis I	0.996	0.0294	#NUM!	RDH5
TWEAK Signaling	0.987	0.0286	#NUM!	NFKBIA
B Cell Development	0.975	0.0278	#NUM!	CD40
Ephrin Receptor Signaling	0.971	0.0112	#NUM!	RGS3,EFNA1
Complement System	0.963	0.027	#NUM!	CFB
Antigen Presentation Pathway	0.951	0.0263	#NUM!	CD74
PPARα/RXRα Activation	0.943	0.0108	#NUM!	NFKBIA,IL6
April Mediated Signaling	0.939	0.0256	#NUM!	NFKBIA
B Cell Activating Factor Signaling	0.921	0.0244	#NUM!	NFKBIA
Regulation of the Epithelial-Mesenchymal Transition Pathway	0.91	0.0103	#NUM!	MMP9,APC
Role of RIG1-like Receptors in Antiviral Innate Immunity	0.893	0.0227	#NUM!	NFKBIA
IL-9 Signaling	0.883	0.0222	#NUM!	IL2RG
Thyroid Cancer Signaling	0.873	0.0217	#NUM!	CXCL8
Graft-versus-Host Disease Signaling	0.857	0.0208	#NUM!	IL6
Autoimmune Thyroid Disease Signaling	0.848	0.0204	#NUM!	CD40
CD27 Signaling in Lymphocytes	0.815	0.0189	#NUM!	NFKBIA
Systemic Lupus Erythematosus Signaling	0.783	0.00855	#NUM!	CD40,IL6
Ephrin A Signaling	0.767	0.0167	#NUM!	EFNA1
Induction of Apoptosis by HIV1	0.762	0.0164	#NUM!	NFKBIA
Opioid Signaling Pathway	0.75	0.00813	#NUM!	NFKBIA,RGS3
PXR/RXR Activation	0.735	0.0154	#NUM!	IL6
Eicosanoid Signaling	0.724	0.0149	#NUM!	PTGES
Remodeling of Epithelial Adherens Junctions	0.712	0.0145	#NUM!	APC
IL-2 Signaling	0.708	0.0143	#NUM!	IL2RG
Basal Cell Carcinoma Signaling	0.697	0.0139	#NUM!	APC
MSP-RON Signaling Pathway	0.697	0.0139	#NUM!	CCL2
Ephrin B Signaling	0.69	0.0137	#NUM!	RGS3
Hypoxia Signaling in the Cardiovascular System	0.68	0.0133	#NUM!	NFKBIA
Glioma Invasiveness Signaling	0.676	0.0132	#NUM!	MMP9
Role of Wnt/GSK-3β Signaling in the Pathogenesis of Influenza	0.67	0.013	#NUM!	APC
Role of JAK1 and JAK3 in γc Cytokine Signaling	0.67	0.013	#NUM!	IL2RG
Chemokine Signaling	0.67	0.013	#NUM!	CCL2
Dopamine Receptor Signaling	0.67	0.013	#NUM!	PPP1R14C
VDR/RXR Activation	0.666	0.0128	#NUM!	IGFBP3
Role of MAPK Signaling in the Pathogenesis of Influenza	0.666	0.0128	#NUM!	CCL2
Role of PI3K/AKT Signaling in the Pathogenesis of Influenza	0.66	0.0127	#NUM!	NFKBIA
BMP signaling pathway	0.646	0.0122	#NUM!	SOSTDC1
Angiopoietin Signaling	0.636	0.0119	#NUM!	NFKBIA
Growth Hormone Signaling	0.636	0.0119	#NUM!	IGFBP3
Sirtuin Signaling Pathway	0.636	0.00685	#NUM!	CXCL8,SOD2
Small Cell Lung Cancer Signaling	0.633	0.0118	#NUM!	NFKBIA
Allograft Rejection Signaling	0.627	0.0116	#NUM!	CD40
Regulation of IL-2 Expression in Activated and Anergic T Lymphocytes	0.627	0.0116	#NUM!	NFKBIA
Erythropoietin Signaling	0.623	0.0115	#NUM!	NFKBIA
HIPPO signaling	0.623	0.0115	#NUM!	PPP1R14C
Renal Cell Carcinoma Signaling	0.62	0.0114	#NUM!	UBD
Prolactin Signaling	0.614	0.0112	#NUM!	IRF1
JAK/Stat Signaling	0.614	0.0112	#NUM!	IL6
OX40 Signaling Pathway	0.606	0.011	#NUM!	NFKBIA
IL-7 Signaling Pathway	0.606	0.011	#NUM!	IL2RG
Factors Promoting Cardiogenesis in Vertebrates	0.602	0.0109	#NUM!	APC
LPS-stimulated MAPK Signaling	0.599	0.0108	#NUM!	NFKBIA
NF-κB Activation by Viruses	0.599	0.0108	#NUM!	NFKBIA
Death Receptor Signaling	0.599	0.0108	#NUM!	NFKBIA
TGF-β Signaling	0.599	0.0108	#NUM!	INHBA
IL-4 Signaling	0.593	0.0106	#NUM!	IL2RG
Apoptosis Signaling	0.587	0.0104	#NUM!	NFKBIA
Sumoylation Pathway	0.587	0.0104	#NUM!	NFKBIA
ATM Signaling	0.578	0.0102	#NUM!	NFKBIA
PPAR Signaling	0.567	0.0099	#NUM!	NFKBIA
RANK Signaling in Osteoclasts	0.564	0.0098	#NUM!	NFKBIA
Prostate Cancer Signaling	0.561	0.00971	#NUM!	NFKBIA
STAT3 Pathway	0.561	0.00971	#NUM!	IL2RG
CDK5 Signaling	0.553	0.00952	#NUM!	PPP1R14C
Antioxidant Action of Vitamin C	0.542	0.00926	#NUM!	NFKBIA
T Cell Receptor Signaling	0.52	0.0087	#NUM!	NFKBIA
Telomerase Signaling	0.514	0.00855	#NUM!	IL2RG
HGF Signaling	0.507	0.0084	#NUM!	IL6
p38 MAPK Signaling	0.507	0.0084	#NUM!	IRAK2
Pancreatic Adenocarcinoma Signaling	0.504	0.00833	#NUM!	MMP9
Neuroprotective Role of THOP1 in Alzheimer's Disease	0.504	0.00833	#NUM!	MMP9
Synaptic Long Term Potentiation	0.487	0.00794	#NUM!	PPP1R14C
Renin-Angiotensin Signaling	0.481	0.00781	#NUM!	CCL2
Role of NANOG in Mammalian Embryonic Stem Cell Pluripotency	0.481	0.00781	#NUM!	APC
fMLP Signaling in Neutrophils	0.479	0.00775	#NUM!	NFKBIA
Role of Tissue Factor in Cancer	0.476	0.00769	#NUM!	CXCL8
PI3K/AKT Signaling	0.476	0.00769	#NUM!	NFKBIA
CD28 Signaling in T Helper Cells	0.471	0.00758	#NUM!	NFKBIA
Molecular Mechanisms of Cancer	0.458	0.00508	#NUM!	NFKBIA,APC
Iron homeostasis signaling pathway	0.457	0.0073	#NUM!	IL6
p70S6K Signaling	0.455	0.00725	#NUM!	IL2RG
Gα12/13 Signaling	0.447	0.00709	#NUM!	NFKBIA
Cardiac β-adrenergic Signaling	0.447	0.00709	#NUM!	PPP1R14C
Aryl Hydrocarbon Receptor Signaling	0.445	0.00704	#NUM!	IL6
Insulin Receptor Signaling	0.435	0.00685	#NUM!	PPP1R14C
Hereditary Breast Cancer Signaling	0.426	0.00667	#NUM!	UBD
Epithelial Adherens Junction Signaling	0.426	0.00667	#NUM!	APC
Type II Diabetes Mellitus Signaling	0.418	0.00649	#NUM!	NFKBIA
Gαq Signaling	0.402	0.00621	#NUM!	NFKBIA
Dopamine-DARPP32 Feedback in cAMP Signaling	0.396	0.0061	#NUM!	PPP1R14C
PKCθ Signaling in T Lymphocytes	0.395	0.00606	#NUM!	NFKBIA
Cdc42 Signaling	0.39	0.00599	#NUM!	APC
Glioblastoma Multiforme Signaling	0.388	0.00595	#NUM!	APC
Mitochondrial Dysfunction	0.382	0.00585	#NUM!	SOD2
Role of NFAT in Regulation of the Immune Response	0.345	0.00521	#NUM!	NFKBIA
B Cell Receptor Signaling	0.342	0.00515	#NUM!	NFKBIA
ILK Signaling	0.336	0.00508	#NUM!	MMP9
NRF2-mediated Oxidative Stress Response	0.332	0.005	#NUM!	SOD2
ERK/MAPK Signaling	0.326	0.0049	#NUM!	PPP1R14C
Clathrin-mediated Endocytosis Signaling	0.321	0.00483	#NUM!	UBD
Breast Cancer Regulation by Stathmin1	0.315	0.00474	#NUM!	PPP1R14C
Role of NFAT in Cardiac Hypertrophy	0.296	0.00444	#NUM!	IL6
Actin Cytoskeleton Signaling	0.286	0.00429	#NUM!	APC
Cardiac Hypertrophy Signaling	0.276	0.00415	#NUM!	IL6
Huntington's Disease Signaling	0.265	0.004	#NUM!	UBD
Protein Ubiquitination Pathway	0.248	0.00377	#NUM!	UBD
G-Protein Coupled Receptor Signaling	0.231	0.00355	#NUM!	NFKBIA
Xenobiotic Metabolism Signaling	0.218	0.00337	#NUM!	IL6

## Sheet: Canonical_DMS0_32 uM
Ingenuity Canonical Pathways	-log(p-value)	Ratio	z-score	Molecules
Granulocyte Adhesion and Diapedesis	11	0.0608	#NUM!	CXCL8,IL1A,VCAM1,CLDN4,ITGA2,CCL20,CXCL1,CXCL6,MMP9,MMP1,ITGB3
Agranulocyte Adhesion and Diapedesis	10.6	0.057	#NUM!	CXCL8,IL1A,VCAM1,CLDN4,ITGA2,CCL20,CXCL1,ACTG2,CXCL6,MMP9,MMP1
Role of IL-17A in Arthritis	8.67	0.101	#NUM!	CXCL8,NFKBIA,CCL20,CXCL1,PTGS2,MMP1,CXCL6
Role of IL-17A in Psoriasis	7.19	0.308	#NUM!	CXCL8,CCL20,CXCL1,CXCL6
Hepatic Fibrosis / Hepatic Stellate Cell Activation	6.88	0.0428	#NUM!	CXCL8,IL1A,VCAM1,EDN1,IL6,MMP1,PDGFB,MMP9
Atherosclerosis Signaling	6.82	0.0551	#NUM!	CXCL8,IL1A,VCAM1,IL6,MMP9,PDGFB,MMP1
IL-8 Signaling	6.6	0.0394	-2.121	CXCL8,VCAM1,GNB3,CXCL1,PTGS2,MMP9,IRAK2,ITGB3
Role of Macrophages, Fibroblasts and Endothelial Cells in Rheumatoid Arthritis	6.13	0.028	#NUM!	CXCL8,IL1A,VCAM1,NFKBIA,IL6,PDGFB,MMP1,TRAF1,IRAK2
Airway Pathology in Chronic Obstructive Pulmonary Disease	5.78	0.375	#NUM!	CXCL8,MMP9,MMP1
Lymphotoxin β Receptor Signaling	5.65	0.0746	-1	VCAM1,NFKBIA,RELB,CXCL1,TRAF1
TNFR2 Signaling	5.63	0.133	#NUM!	NFKBIA,TNFAIP3,BIRC3,TRAF1
Toll-like Receptor Signaling	5.37	0.0658	-1	IL1A,NFKBIA,TNFAIP3,TRAF1,IRAK2
Leukocyte Extravasation Signaling	5.34	0.0332	-2.449	VCAM1,CLDN4,ITGA2,ACTG2,MMP9,MMP1,ITGB3
IL-17A Signaling in Airway Cells	5.32	0.0641	#NUM!	NFKBIA,CCL20,CXCL1,IL6,CXCL6
Role of Osteoblasts, Osteoclasts and Chondrocytes in Rheumatoid Arthritis	5.05	0.03	#NUM!	IL1A,NFKBIA,ITGA2,IL6,BIRC3,MMP1,ITGB3
Role of IL-17F in Allergic Inflammatory Airway Diseases	4.87	0.087	-2	CXCL8,CXCL1,IL6,CXCL6
Osteoarthritis Pathway	4.25	0.0283	-2.449	CXCL8,ITGA2,CASP4,PTGS2,MMP9,MMP1
Neuroinflammation Signaling Pathway	4.25	0.0225	-1.89	CXCL8,VCAM1,PTGS2,IL6,BIRC3,MMP9,IRAK2
Role of Tissue Factor in Cancer	4.24	0.0385	#NUM!	CXCL8,PLAUR,CXCL1,MMP1,ITGB3
IL-17A Signaling in Gastric Cells	4.18	0.12	#NUM!	CXCL8,CCL20,CXCL1
IL-6 Signaling	4.18	0.0373	-2.236	CXCL8,IL1A,NFKBIA,HSPB2,IL6
Role of Pattern Recognition Receptors in Recognition of Bacteria and Viruses	4.13	0.0365	#NUM!	IFIH1,PTX3,CXCL8,IL1A,IL6
Glucocorticoid Receptor Signaling	3.97	0.0203	#NUM!	CXCL8,VCAM1,NFKBIA,KRT7,PTGS2,IL6,MMP1
CD40 Signaling	3.94	0.0506	#NUM!	NFKBIA,TNFAIP3,PTGS2,TRAF1
IL-15 Signaling	3.88	0.0488	#NUM!	CXCL8,IL2RG,VCAM1,IL6
Hepatic Cholestasis	3.82	0.0312	#NUM!	CXCL8,IL1A,NFKBIA,IL6,IRAK2
TWEAK Signaling	3.74	0.0857	#NUM!	NFKBIA,BIRC3,TRAF1
IL-17A Signaling in Fibroblasts	3.74	0.0857	#NUM!	NFKBIA,IL6,MMP1
Altered T Cell and B Cell Signaling in Rheumatoid Arthritis	3.72	0.0444	#NUM!	IL1A,RELB,TNFSF13,IL6
IL-17 Signaling	3.7	0.044	#NUM!	CXCL8,CXCL1,PTGS2,IL6
IL-1 Signaling	3.68	0.0435	#NUM!	IL1A,GNB3,NFKBIA,IRAK2
Death Receptor Signaling	3.67	0.043	1	NFKBIA,HSPB2,ACTG2,BIRC3
Communication between Innate and Adaptive Immune Cells	3.61	0.0417	#NUM!	CXCL8,IL1A,TNFSF13,IL6
April Mediated Signaling	3.6	0.0769	#NUM!	NFKBIA,TNFSF13,TRAF1
PPAR Signaling	3.53	0.0396	2	IL1A,NFKBIA,PTGS2,PDGFB
Role of Hypercytokinemia/hyperchemokinemia in the Pathogenesis of Influenza	3.47	0.0698	#NUM!	CXCL8,IL1A,IL6
Prostanoid Biosynthesis	3.46	0.222	#NUM!	PTGES,PTGS2
ILK Signaling	3.4	0.0254	-2	PPM1L,PTGS2,ACTG2,MMP9,ITGB3
Hematopoiesis from Pluripotent Stem Cells	3.3	0.0612	#NUM!	CXCL8,IL1A,IL6
TNFR1 Signaling	3.27	0.06	#NUM!	NFKBIA,TNFAIP3,BIRC3
LXR/RXR Activation	3.23	0.0331	2	IL1A,PTGS2,IL6,MMP9
Role of Cytokines in Mediating Communication between Immune Cells	3.18	0.0556	#NUM!	CXCL8,IL1A,IL6
PI3K/AKT Signaling	3.11	0.0308	-2	NFKBIA,PPM1L,ITGA2,PTGS2
Induction of Apoptosis by HIV1	3.02	0.0492	#NUM!	NFKBIA,BIRC3,TRAF1
HMGB1 Signaling	3.01	0.0288	-2	CXCL8,IL1A,VCAM1,IL6
Activation of IRF by Cytosolic Pattern Recognition Receptors	2.98	0.0476	#NUM!	IFIH1,NFKBIA,IL6
Colorectal Cancer Metastasis Signaling	2.9	0.0197	-1.342	GNB3,PTGS2,IL6,MMP9,MMP1
IL-10 Signaling	2.87	0.0435	#NUM!	IL1A,NFKBIA,IL6
Differential Regulation of Cytokine Production in Macrophages and T Helper Cells by IL-17A and IL-17F	2.84	0.111	#NUM!	CXCL1,IL6
Caveolar-mediated Endocytosis Signaling	2.83	0.0423	#NUM!	ITGA2,ACTG2,ITGB3
TREM1 Signaling	2.76	0.04	#NUM!	CXCL8,TREM1,IL6
Agrin Interactions at Neuromuscular Junction	2.76	0.04	#NUM!	ITGA2,ACTG2,ITGB3
Glioma Invasiveness Signaling	2.74	0.0395	#NUM!	PLAUR,MMP9,ITGB3
Differential Regulation of Cytokine Production in Intestinal Epithelial Cells by IL-17A and IL-17F	2.62	0.087	#NUM!	IL1A,CXCL1
Small Cell Lung Cancer Signaling	2.61	0.0353	#NUM!	NFKBIA,PTGS2,TRAF1
Crosstalk between Dendritic Cells and Natural Killer Cells	2.55	0.0337	#NUM!	IL2RG,IL6,ACTG2
NF-κB Signaling	2.53	0.0214	0	IL1A,NFKBIA,RELB,TNFAIP3
Th17 Activation Pathway	2.52	0.033	#NUM!	CCL20,IL6,IRAK2
NF-κB Activation by Viruses	2.49	0.0323	#NUM!	NFKBIA,ITGA2,ITGB3
Bladder Cancer Signaling	2.48	0.0319	#NUM!	CXCL8,MMP9,MMP1
Dendritic Cell Maturation	2.47	0.0205	-2	IL1A,NFKBIA,RELB,IL6
STAT3 Pathway	2.37	0.0291	#NUM!	IL1A,IL2RG,PDGFB
4-1BB Signaling in T Lymphocytes	2.34	0.0625	#NUM!	NFKBIA,TRAF1
Integrin Signaling	2.29	0.0183	-2	ITGA2,ACTG2,PDGFB,ITGB3
Coagulation System	2.26	0.0571	#NUM!	PLAUR,BDKRB1
MIF-mediated Glucocorticoid Regulation	2.26	0.0571	#NUM!	NFKBIA,PTGS2
Virus Entry via Endocytic Pathways	2.23	0.0259	#NUM!	ITGA2,ACTG2,ITGB3
HGF Signaling	2.2	0.0252	#NUM!	ITGA2,PTGS2,IL6
Paxillin Signaling	2.2	0.0252	#NUM!	ITGA2,ACTG2,ITGB3
p38 MAPK Signaling	2.2	0.0252	#NUM!	IL1A,HSPB2,IRAK2
Neuroprotective Role of THOP1 in Alzheimer's Disease	2.19	0.025	#NUM!	CTRL,FAP,MMP9
Inhibition of Matrix Metalloproteases	2.17	0.0513	#NUM!	MMP9,MMP1
Oncostatin M Signaling	2.15	0.05	#NUM!	MT2A,MMP1
HIF1α Signaling	2.15	0.0242	#NUM!	EDN1,MMP9,MMP1
B Cell Activating Factor Signaling	2.13	0.0488	#NUM!	NFKBIA,TRAF1
MIF Regulation of Innate Immunity	2.09	0.0465	#NUM!	NFKBIA,PTGS2
Signaling by Rho Family GTPases	2.08	0.0159	#NUM!	GNB3,ITGA2,CDC42EP2,ACTG2
Role of RIG1-like Receptors in Antiviral Innate Immunity	2.07	0.0455	#NUM!	IFIH1,NFKBIA
Protein Kinase A Signaling	2.05	0.0124	#NUM!	GNB3,NFKBIA,PTPRZ1,PTGS2,EBI3
iNOS Signaling	2.05	0.0444	#NUM!	NFKBIA,IRAK2
Graft-versus-Host Disease Signaling	2	0.0417	#NUM!	IL1A,IL6
Aryl Hydrocarbon Receptor Signaling	1.99	0.0211	#NUM!	IL1A,HSPB2,IL6
Ovarian Cancer Signaling	1.93	0.0201	#NUM!	EDN1,PTGS2,MMP9
CD27 Signaling in Lymphocytes	1.91	0.0377	#NUM!	NFKBIA,CD70
Relaxin Signaling	1.86	0.019	#NUM!	GNB3,NFKBIA,MMP9
Tight Junction Signaling	1.8	0.018	#NUM!	CLDN4,PPM1L,ACTG2
Tec Kinase Signaling	1.78	0.0176	#NUM!	GNB3,ITGA2,ACTG2
Acute Phase Response Signaling	1.74	0.017	#NUM!	IL1A,NFKBIA,IL6
RhoGDI Signaling	1.73	0.0169	#NUM!	GNB3,ITGA2,ACTG2
Eicosanoid Signaling	1.72	0.0299	#NUM!	PTGES,PTGS2
Ephrin Receptor Signaling	1.72	0.0168	#NUM!	GNB3,ITGA2,PDGFB
Sertoli Cell-Sertoli Cell Junction Signaling	1.69	0.0163	#NUM!	CLDN4,ITGA2,ACTG2
T Helper Cell Differentiation	1.65	0.0274	#NUM!	IL2RG,IL6
Hypoxia Signaling in the Cardiovascular System	1.63	0.0267	#NUM!	NFKBIA,EDN1
Endothelin-1 Signaling	1.62	0.0153	#NUM!	EDN1,CASP4,PTGS2
SPINK1 General Cancer Pathway	1.59	0.0253	#NUM!	MT2A,IL6
ERK/MAPK Signaling	1.57	0.0147	#NUM!	HSPB2,ITGA2,PPM1L
Clathrin-mediated Endocytosis Signaling	1.56	0.0145	#NUM!	ACTG2,PDGFB,ITGB3
Macropinocytosis Signaling	1.51	0.023	#NUM!	PDGFB,ITGB3
Regulation of Actin-based Motility by Rho	1.48	0.0222	#NUM!	ITGA2,ACTG2
Reelin Signaling in Neurons	1.46	0.0217	#NUM!	ITGA2,ITGB3
Apoptosis Signaling	1.43	0.0208	#NUM!	NFKBIA,BIRC3
Actin Cytoskeleton Signaling	1.42	0.0129	#NUM!	ITGA2,ACTG2,PDGFB
ATM Signaling	1.41	0.0204	#NUM!	NFKBIA,PPM1L
Leukotriene Biosynthesis	1.39	0.0769	#NUM!	GGT5
γ-glutamyl Cycle	1.39	0.0769	#NUM!	GGT5
RANK Signaling in Osteoclasts	1.38	0.0196	#NUM!	NFKBIA,BIRC3
CDK5 Signaling	1.36	0.019	#NUM!	ITGA2,PPM1L
FAK Signaling	1.36	0.019	#NUM!	ITGA2,ACTG2
Cholecystokinin/Gastrin-mediated Signaling	1.35	0.0187	#NUM!	IL1A,PTGS2
PAK Signaling	1.35	0.0187	#NUM!	ITGA2,PDGFB
Protein Ubiquitination Pathway	1.29	0.0113	#NUM!	PSMB9,HSPB2,BIRC3
Telomerase Signaling	1.28	0.0171	#NUM!	IL2RG,PPM1L
Pancreatic Adenocarcinoma Signaling	1.26	0.0167	#NUM!	PTGS2,MMP9
Axonal Guidance Signaling	1.25	0.00875	#NUM!	GNB3,ITGA2,MMP9,PDGFB
iCOS-iCOSL Signaling in T Helper Cells	1.24	0.0163	#NUM!	IL2RG,NFKBIA
RhoA Signaling	1.23	0.0161	#NUM!	CDC42EP2,ACTG2
Sphingosine-1-phosphate Signaling	1.23	0.016	#NUM!	CASP4,PDGFB
Cardiomyocyte Differentiation via BMP Receptors	1.21	0.05	#NUM!	NPPB
fMLP Signaling in Neutrophils	1.2	0.0155	#NUM!	GNB3,NFKBIA
Fatty Acid α-oxidation	1.17	0.0455	#NUM!	PTGS2
Apelin Cardiac Fibroblast Signaling Pathway	1.17	0.0455	#NUM!	IL6
Xenobiotic Metabolism Signaling	1.17	0.0101	#NUM!	IL1A,PPM1L,IL6
Iron homeostasis signaling pathway	1.16	0.0146	#NUM!	IL6,PDGFB
p70S6K Signaling	1.15	0.0145	#NUM!	IL2RG,PPM1L
P2Y Purigenic Receptor Signaling Pathway	1.14	0.0143	#NUM!	GNB3,ITGB3
Cardiac β-adrenergic Signaling	1.13	0.0142	#NUM!	GNB3,PPM1L
Role of JAK family kinases in IL-6-type Cytokine Signaling	1.12	0.04	#NUM!	IL6
Apelin Liver Signaling Pathway	1.1	0.0385	#NUM!	EDN1
IL-15 Production	1.07	0.0357	#NUM!	IL6
Gαq Signaling	1.04	0.0124	#NUM!	GNB3,NFKBIA
Regulation of eIF4 and p70S6K Signaling	1.03	0.0123	#NUM!	ITGA2,PPM1L
G Protein Signaling Mediated by Tubby	1.02	0.0312	#NUM!	GNB3
Cdc42 Signaling	1.01	0.012	#NUM!	ITGA2,CDC42EP2
Inhibition of Angiogenesis by TSP1	0.991	0.0294	#NUM!	MMP9
Wnt/β-catenin Signaling	0.987	0.0116	#NUM!	PPM1L,SOX3
Germ Cell-Sertoli Cell Junction Signaling	0.959	0.0112	#NUM!	ITGA2,ACTG2
Cell Cycle Regulation by BTG Family Proteins	0.955	0.027	#NUM!	PPM1L
Ethanol Degradation II	0.955	0.027	#NUM!	DHRS2
Antigen Presentation Pathway	0.947	0.0263	#NUM!	PSMB9
Th1 and Th2 Activation Pathway	0.936	0.0108	#NUM!	IL2RG,IL6
PPARα/RXRα Activation	0.932	0.0108	#NUM!	NFKBIA,IL6
Noradrenaline and Adrenaline Degradation	0.924	0.025	#NUM!	DHRS2
RAR Activation	0.917	0.0105	#NUM!	RELB,MMP1
Role of PKR in Interferon Induction and Antiviral Response	0.914	0.0244	#NUM!	NFKBIA
Mechanisms of Viral Exit from Host Cells	0.914	0.0244	#NUM!	ACTG2
Role of NFAT in Regulation of the Immune Response	0.91	0.0104	#NUM!	GNB3,NFKBIA
Production of Nitric Oxide and Reactive Oxygen Species in Macrophages	0.903	0.0103	#NUM!	NFKBIA,PPM1L
Molecular Mechanisms of Cancer	0.889	0.00761	#NUM!	NFKBIA,ITGA2,BIRC3
IL-9 Signaling	0.876	0.0222	#NUM!	IL2RG
Thyroid Cancer Signaling	0.866	0.0217	#NUM!	CXCL8
Breast Cancer Regulation by Stathmin1	0.842	0.00948	#NUM!	GNB3,PPM1L
Primary Immunodeficiency Signaling	0.836	0.02	#NUM!	IL2RG
Phototransduction Pathway	0.81	0.0189	#NUM!	GNB3
Role of NFAT in Cardiac Hypertrophy	0.799	0.00889	#NUM!	GNB3,IL6
Cancer Drug Resistance By Drug Efflux	0.796	0.0182	#NUM!	PTGS2
Cell Cycle Control of Chromosomal Replication	0.788	0.0179	#NUM!	CDT1
Role of CHK Proteins in Cell Cycle Checkpoint Control	0.783	0.0175	#NUM!	PPM1L
Glutamate Receptor Signaling	0.783	0.0175	#NUM!	GNB3
Systemic Lupus Erythematosus Signaling	0.772	0.00855	#NUM!	IL1A,IL6
SPINK1 Pancreatic Cancer Pathway	0.762	0.0167	#NUM!	CTRL
Cardiac Hypertrophy Signaling	0.752	0.0083	#NUM!	GNB3,IL6
Actin Nucleation by ARP-WASP Complex	0.75	0.0161	#NUM!	ITGA2
Phospholipase C Signaling	0.742	0.00816	#NUM!	GNB3,ITGA2
Regulation of Cellular Mechanics by Calpain Protease	0.742	0.0159	#NUM!	ITGA2
Opioid Signaling Pathway	0.74	0.00813	#NUM!	GNB3,NFKBIA
PXR/RXR Activation	0.73	0.0154	#NUM!	IL6
Huntington's Disease Signaling	0.728	0.008	#NUM!	GNB3,CASP4
Mitotic Roles of Polo-Like Kinase	0.724	0.0152	#NUM!	PPM1L
Remodeling of Epithelial Adherens Junctions	0.708	0.0145	#NUM!	ACTG2
IL-2 Signaling	0.701	0.0143	#NUM!	IL2RG
MSP-RON Signaling Pathway	0.69	0.0139	#NUM!	ACTG2
Ephrin B Signaling	0.684	0.0137	#NUM!	GNB3
Role of JAK1 and JAK3 in γc Cytokine Signaling	0.664	0.013	#NUM!	IL2RG
Serotonin Degradation	0.664	0.013	#NUM!	DHRS2
Dopamine Receptor Signaling	0.664	0.013	#NUM!	PPM1L
Role of MAPK Signaling in the Pathogenesis of Influenza	0.66	0.0128	#NUM!	PTGS2
Role of PI3K/AKT Signaling in the Pathogenesis of Influenza	0.654	0.0127	#NUM!	NFKBIA
Antiproliferative Role of Somatostatin Receptor 2	0.646	0.0123	#NUM!	GNB3
Cyclins and Cell Cycle Regulation	0.646	0.0123	#NUM!	PPM1L
Angiopoietin Signaling	0.631	0.0119	#NUM!	NFKBIA
Regulation of IL-2 Expression in Activated and Anergic T Lymphocytes	0.622	0.0116	#NUM!	NFKBIA
Erythropoietin Signaling	0.618	0.0115	#NUM!	NFKBIA
HIPPO signaling	0.618	0.0115	#NUM!	PPM1L
Renal Cell Carcinoma Signaling	0.614	0.0114	#NUM!	PDGFB
JAK/Stat Signaling	0.609	0.0112	#NUM!	IL6
OX40 Signaling Pathway	0.6	0.011	#NUM!	NFKBIA
IL-7 Signaling Pathway	0.6	0.011	#NUM!	IL2RG
Fcγ Receptor-mediated Phagocytosis in Macrophages and Monocytes	0.597	0.0109	#NUM!	ACTG2
Factors Promoting Cardiogenesis in Vertebrates	0.597	0.0109	#NUM!	NPPB
Neuregulin Signaling	0.593	0.0108	#NUM!	ITGA2
α-Adrenergic Signaling	0.593	0.0108	#NUM!	GNB3
LPS-stimulated MAPK Signaling	0.593	0.0108	#NUM!	NFKBIA
PEDF Signaling	0.593	0.0108	#NUM!	NFKBIA
HER-2 Signaling in Breast Cancer	0.588	0.0106	#NUM!	ITGB3
IL-4 Signaling	0.588	0.0106	#NUM!	IL2RG
CCR5 Signaling in Macrophages	0.585	0.0105	#NUM!	GNB3
PDGF Signaling	0.582	0.0104	#NUM!	PDGFB
Sumoylation Pathway	0.582	0.0104	#NUM!	NFKBIA
Ceramide Signaling	0.57	0.0101	#NUM!	PPM1L
CTLA4 Signaling in Cytotoxic T Lymphocytes	0.57	0.0101	#NUM!	PPM1L
Prostate Cancer Signaling	0.554	0.00971	#NUM!	NFKBIA
Antioxidant Action of Vitamin C	0.538	0.00926	#NUM!	NFKBIA
VEGF Signaling	0.535	0.00917	#NUM!	ACTG2
Gαs Signaling	0.53	0.00909	#NUM!	GNB3
SAPK/JNK Signaling	0.53	0.00909	#NUM!	GNB3
Amyotrophic Lateral Sclerosis Signaling	0.527	0.00901	#NUM!	BIRC3
Type I Diabetes Mellitus Signaling	0.527	0.00901	#NUM!	NFKBIA
T Cell Receptor Signaling	0.514	0.0087	#NUM!	NFKBIA
Glioma Signaling	0.499	0.00833	#NUM!	PDGFB
G Beta Gamma Signaling	0.499	0.00833	#NUM!	GNB3
Rac Signaling	0.491	0.00813	#NUM!	ITGA2
Gαi Signaling	0.491	0.00813	#NUM!	GNB3
PTEN Signaling	0.488	0.00806	#NUM!	ITGA2
Apelin Endothelial Signaling Pathway	0.485	0.008	#NUM!	VCAM1
FXR/RXR Activation	0.481	0.00794	#NUM!	IL1A
Sperm Motility	0.479	0.00787	#NUM!	NPPB
Endocannabinoid Developing Neuron Pathway	0.479	0.00787	#NUM!	GNB3
Cellular Effects of Sildenafil (Viagra)	0.469	0.00763	#NUM!	ACTG2
CD28 Signaling in T Helper Cells	0.466	0.00758	#NUM!	NFKBIA
Phagosome Formation	0.466	0.00758	#NUM!	ITGA2
GP6 Signaling Pathway	0.461	0.00746	#NUM!	ITGB3
Th1 Pathway	0.457	0.00741	#NUM!	IL6
CCR3 Signaling in Eosinophils	0.455	0.00735	#NUM!	GNB3
PI3K Signaling in B Lymphocytes	0.455	0.00735	#NUM!	NFKBIA
Androgen Signaling	0.452	0.0073	#NUM!	GNB3
Corticotropin Releasing Hormone Signaling	0.447	0.00719	#NUM!	PTGS2
Gα12/13 Signaling	0.442	0.00709	#NUM!	NFKBIA
Human Embryonic Stem Cell Pluripotency	0.438	0.00699	#NUM!	PDGFB
Epithelial Adherens Junction Signaling	0.421	0.00667	#NUM!	ACTG2
Th2 Pathway	0.421	0.00667	#NUM!	IL2RG
Type II Diabetes Mellitus Signaling	0.412	0.00649	#NUM!	NFKBIA
Gustation Pathway	0.412	0.00649	#NUM!	GNB3
Endocannabinoid Cancer Inhibition Pathway	0.406	0.00637	#NUM!	CASP4
Dopamine-DARPP32 Feedback in cAMP Signaling	0.391	0.0061	#NUM!	PPM1L
PKCθ Signaling in T Lymphocytes	0.389	0.00606	#NUM!	NFKBIA
Aldosterone Signaling in Epithelial Cells	0.383	0.00595	#NUM!	HSPB2
Glioblastoma Multiforme Signaling	0.383	0.00595	#NUM!	PDGFB
CXCR4 Signaling	0.378	0.00585	#NUM!	GNB3
GNRH Signaling	0.378	0.00585	#NUM!	GNB3
eNOS Signaling	0.376	0.00581	#NUM!	BDKRB1
Synaptic Long Term Depression	0.361	0.00556	#NUM!	PPM1L
B Cell Receptor Signaling	0.337	0.00515	#NUM!	NFKBIA
Regulation of the Epithelial-Mesenchymal Transition Pathway	0.335	0.00513	#NUM!	MMP9
NRF2-mediated Oxidative Stress Response	0.327	0.005	#NUM!	ACTG2
Adrenomedullin signaling pathway	0.327	0.005	#NUM!	IL1A
Gap Junction Signaling	0.326	0.00498	#NUM!	ACTG2
mTOR Signaling	0.318	0.00485	#NUM!	PPM1L
Thrombin Signaling	0.312	0.00476	#NUM!	GNB3
AMPK Signaling	0.304	0.00463	#NUM!	PPM1L
CREB Signaling in Neurons	0.301	0.00459	#NUM!	GNB3
LPS/IL-1 Mediated Inhibition of RXR Function	0.294	0.00448	#NUM!	IL1A
EIF2 Signaling	0.289	0.00441	#NUM!	ACTG2
G-Protein Coupled Receptor Signaling	0.227	0.00355	#NUM!	NFKBIA
Sirtuin Signaling Pathway	0.218	0.00342	#NUM!	CXCL8
